# Supplementary material for: Scavenger receptor CD36 governs recruitment of myeloid cells to the blood–CSF barrier after stroke in neonatal mice
Source: J Neuroinflammation. 2022 Feb 11;19:47. doi: 10.1186/s12974-022-02388-z (PMC8840310; doi:10.1186/s12974-022-02388-z)
Supplement: Supplementary file 1 — Additional file 1. The list of RNA sequencing, normalized count and differential expression data for naive/sham pups and pups subjected to tMCAO. [file 12974_2022_2388_MOESM1_ESM.xlsx]

## Sheet: Normalized count
		WT-Sham	WT-Sham	WT-Sham	WT-Sham	KO-Sham	KO-Sham	KO-Sham	WT-MCAO-Ipsi	WT-MCAO-Ipsi	WT-MCAO-Ipsi	WT-MCAO-Ipsi	WT-MCAO-Ipsi	WT-MCAO-Ipsi	WT-MCAO-Contra	WT-MCAO-Contra	WT-MCAO-Contra	WT-MCAO-Contra	WT-MCAO-Contra	WT-MCAO-Contra	KO-MCAO-Ipsi	KO-MCAO-Ipsi	KO-MCAO-Ipsi	KO-MCAO-Ipsi	KO-MCAO-Ipsi	KO-MCAO-Contra	KO-MCAO-Contra	KO-MCAO-Contra	KO-MCAO-Contra	KO-MCAO-Contra
Gene
0610005C13Rik		0	0	0	0	0	0	0	0	0	0	0	0	0	0	0	0	0	0	0	0	0	0	0	0	0	0	0	0	0
0610007P14Rik		565.332	652.616	673.962	663.248	557.536	591.095	610.926	580.967	610.578	492.78	505.928	582.025	669.519	553.585	592.863	557.517	668.358	538.946	638.212	527	472.656	538.026	504.292	617.596	538.785	436.542	597.551	558.149	623.535
0610009B22Rik		566.251	460.422	549.078	539.455	500.391	628.265	546.342	180.699	377.482	313.957	342.693	271.673	489.541	445.666	508.332	465.678	430.143	367.371	594.443	436.802	398.079	399.209	481.542	460.22	522.092	485.046	468.082	528.59	627.676
0610009E02Rik		84.5699	61.2488	75.3434	73.4706	79.8573	90.6587	78.5476	35.7195	76.4402	45.7219	55.7636	62.6229	54.5077	50.9618	84.5316	73.4713	76.7709	63.5835	63.1087	88.1712	76.5925	53.4578	81.5209	56.1451	76.0419	64.0261	47.8041	59.1186	57.1367
0610009L18Rik		83.6507	60.1928	82.5681	82.5286	85.7184	92.4719	94.2572	49.377	59.4535	68.0748	59.8192	46.9672	55.5362	68.9483	98.2394	70.2299	66.61	79.7317	68.1981	64.8616	64.4989	81.0489	49.2917	67.204	55.6404	69.8466	68.7184	97.3718	79.4945
0610009O20Rik		1038.74	933.516	1097.12	1076.9	997.118	1057.99	968.754	801.588	1087.15	1091.23	1022	857.381	1029.48	1012.24	1022.38	1030.76	1014.96	792.271	1011.78	1017.52	1002.76	1024.32	1027.54	934.901	1014.51	1044.79	889.355	974.587	921.64
0610010F05Rik		591.99	696.969	566.623	649.158	583.178	616.479	713.911	1434.03	626.621	606.577	617.455	975.259	593.414	684.487	602.002	656.92	689.809	994.123	620.908	512.812	572.428	685.466	582.969	746.049	650.065	734.36	764.865	636.394	766.791
0610010K14Rik		11.0309	21.1203	13.4173	19.1225	8.79163	14.5054	9.60027	15.7586	16.9867	18.2888	16.2221	15.6557	13.3698	19.985	19.4194	10.8046	15.8058	18.1667	16.2861	15.2019	9.07016	12.9333	15.1667	11.9096	10.2007	7.76074	10.9551	6.08574	11.593
0610011F06Rik		1512.15	1241.87	1526.48	1657.62	1361.24	1495.87	1418.22	627.192	1391.97	1218.23	1038.22	920.925	1425.43	1053.21	1391.34	1359.22	1262.2	948.706	1559.4	1234.4	1242.61	1239.01	1263.57	1295.59	1346.5	1193.21	1105.47	1462.32	1464.02
0610012D04Rik		28.4964	42.2405	33.0272	35.2256	12.4548	7.2527	15.7095	4.20229	14.1556	19.3048	28.3888	11.972	23.6543	16.9873	30.8426	33.4943	36.1275	14.1297	21.3755	9.12116	8.06237	5.17333	10.4271	6.80547	8.34606	8.73083	7.96735	9.5633	10.7649
0610012G03Rik		0	0	0	0	0	0	0	0	0	0	0	0	0	0	0	0	0	0	0	0	0	0	0	0	0	0	0	0	0
0610025J13Rik		6.43467	6.33608	5.1605	4.02579	8.79163	3.62635	3.49101	2.10115	3.77482	7.11229	6.0833	3.6837	5.14224	3.997	5.71159	9.72414	2.25797	7.06483	6.10729	5.06731	10.078	6.89777	5.6875	2.55205	6.49138	4.85046	7.96735	6.08574	7.45261
0610030E20Rik		290.479	334.756	299.309	294.889	271.808	264.723	268.807	245.834	321.804	287.54	323.429	284.566	236.543	302.773	293.576	260.391	269.827	281.584	261.596	268.567	275.128	219.867	262.573	192.254	273.565	296.848	232.049	238.213	232.687
0610031O16Rik		0	0	0	0	0	0	0	2.10115	0	0	0	0	0	0	0	0	0	1.00926	0	0	0	0.862222	0	0	0.92734	0	0	0	0
0610037L13Rik		997.374	865.931	950.565	989.337	816.889	838.593	865.77	724.896	867.265	787.433	713.774	771.735	750.767	880.34	817.9	858.966	795.933	790.252	872.325	775.299	721.582	649.253	758.334	636.311	791.021	793.535	632.408	865.913	710.482
0610038B21Rik		26.6579	40.1285	46.4445	46.2965	27.1075	42.6096	34.9101	11.5563	29.2549	29.4652	41.5692	15.6557	22.6258	37.9715	51.4043	32.4138	40.6434	33.3056	42.7511	31.4173	43.3352	25.0044	36.0209	27.2219	43.585	21.342	30.8735	43.4695	34.7789
0610039K10Rik		0	1.05601	0	1.00645	0	0	0.872752	1.05057	0.943706	3.04813	3.04165	0	0	0	1.14232	2.16092	0	1.00926	1.01788	0	1.0078	2.58667	2.84375	0.850683	2.78202	0	0.995918	0	0.828068
0610040B10Rik		118.582	119.33	106.306	118.761	115.024	94.2851	96.8754	51.4781	91.5394	71.1229	96.319	83.8042	100.788	94.9289	110.805	113.448	93.7056	71.6576	116.039	115.535	122.951	100.018	114.698	97.8286	139.101	126.112	97.6	109.543	104.337
0610040F04Rik		5.51543	8.44811	7.22471	10.0645	11.7222	8.15929	8.72752	16.8092	14.1556	16.2567	7.09719	10.1302	5.14224	12.9903	9.13855	7.56322	5.64492	16.1482	7.12518	10.1346	17.1325	8.62222	5.6875	11.9096	14.8374	12.6112	6.97143	9.5633	3.31227
0610040J01Rik		296.914	237.603	299.309	288.85	280.6	294.641	249.607	158.637	244.42	215.401	172.36	185.106	244.771	149.888	222.752	179.356	200.959	154.417	199.505	167.221	196.52	175.893	214.229	275.621	165.067	183.347	188.229	217.348	269.122
0610043K17Rik		19.304	13.7282	22.7062	22.1418	30.7707	28.1042	13.964	16.8092	13.2119	19.3048	23.3193	12.8929	13.3698	16.9873	35.4119	17.2874	19.1927	19.176	14.2504	24.3231	26.2027	24.1422	25.5938	16.163	34.3116	40.7439	24.898	26.9511	19.0456
1010001B22Rik		12.8693	10.5601	9.28891	7.04512	10.2569	10.879	6.10926	7.35401	5.66223	10.1604	9.12496	11.0511	10.2845	11.991	11.4232	12.9655	7.90288	9.08336	5.08941	5.06731	6.04677	3.44889	8.53125	1.70137	11.1281	2.91028	8.96327	5.21634	3.31227
1010001N08Rik		7.35391	3.16804	4.1284	11.0709	5.86109	4.53294	5.23651	1.05057	11.3245	10.1604	15.2083	8.28832	8.22758	7.99401	10.2809	18.3678	9.03187	4.03705	15.2682	11.1481	6.04677	5.17333	8.53125	1.70137	8.34606	13.5813	8.96327	4.34695	9.93682
1110001J03Rik		374.13	321.028	405.616	393.521	356.794	356.289	363.065	246.885	337.847	294.652	272.735	263.385	395.952	304.772	338.126	337.104	335.308	305.806	380.688	322.281	304.354	279.36	343.146	351.332	331.988	310.43	312.718	391.226	316.322
1110002E22Rik		8.27315	16.8962	4.1284	16.1031	10.2569	4.53294	13.964	48.3264	12.2682	17.2727	12.1666	14.7348	9.25603	2.99775	9.13855	15.1264	13.5478	21.1945	12.2146	9.12116	6.04677	8.62222	16.1146	12.7603	8.34606	7.76074	8.96327	10.4327	14.0772
1110002J07Rik		16.5463	28.5124	19.6099	18.116	21.9791	7.2527	19.2005	36.7701	9.43706	24.385	20.2777	29.4696	17.4836	14.9888	19.4194	30.2529	16.9347	28.2593	18.3219	31.4173	20.1559	14.6578	31.2813	22.1178	27.8202	12.6112	32.8653	13.9103	24.842
1110002L01Rik		409.061	368.549	332.337	347.224	364.853	401.618	386.629	216.418	334.072	269.251	287.943	239.44	323.961	285.786	400.954	354.391	300.31	306.816	315.544	354.712	384.978	288.844	383.906	289.232	334.77	412.289	262.922	344.279	322.118
1110002O04Rik		0	0	0	0	0	0	0	0	0	0	0	0	0	0.999251	0	2.16092	0	4.03705	0	0	0	0	0	0	0.92734	0	0	0	0.828068
1110003F10Rik		11.9501	10.5601	25.8025	14.0902	9.52427	9.97246	8.72752	13.6575	10.3808	16.2567	10.1388	9.20925	8.22758	9.99251	15.9925	15.1264	16.9347	18.1667	10.1788	17.2289	18.1403	14.6578	6.63542	9.35752	17.6195	11.6411	13.9429	14.7796	9.10875
1110004E09Rik		1948.79	1685.4	2100.33	1841.8	2074.83	2273.72	2209.81	844.661	2104.46	1783.15	1481.28	1222.07	1982.85	1281.04	1718.05	1817.33	1737.51	1143.49	2056.12	1929.63	1930.94	2174.52	2035.18	1805.15	2001.2	1933.39	1567.58	2066.54	2018.83
1110004F10Rik		2024.16	2019.1	2320.16	2312.81	2318.79	2205.73	2132.13	1605.28	2056.33	1941.66	1957.81	1890.66	2353.09	1858.61	2001.34	2141.47	2143.94	1847.96	2477.53	2105.97	2242.35	2276.27	2198.22	2042.49	2508.45	2380.61	2323.48	2289.11	2331.01
1110006O24Rik		22.981	16.8962	21.6741	30.1934	15.3854	23.5713	27.928	8.40459	11.3245	21.3369	20.2777	19.3394	15.4267	15.988	26.2733	24.8506	29.3536	25.2316	24.4292	20.2692	19.1481	11.2089	9.47917	17.0137	21.3288	21.342	16.9306	22.6042	10.7649
1110007C09Rik		277.61	240.771	300.341	281.805	230.78	260.191	205.097	417.078	621.902	675.668	624.553	597.68	518.338	335.748	243.314	367.356	321.76	333.056	367.456	497.61	492.812	607.866	415.188	384.509	331.988	270.656	369.486	303.417	272.434
1110008E08Rik		0	0	0	0	0	0	0	0	0	0	0	0	0	0	0	0	0	0	0	0	0	0	0	0	0	0	0	0	0
1110008F13Rik		857.65	826.859	897.928	920.898	789.049	871.23	829.987	887.735	955.03	903.261	904.385	858.302	910.176	895.329	774.492	861.127	853.511	797.317	891.665	767.191	794.143	792.382	775.396	846.43	821.623	692.646	834.58	833.746	886.033
1110008L16Rik		382.403	370.661	443.803	414.656	359.724	368.981	398.847	220.62	400.131	387.112	346.748	299.301	374.355	348.739	450.074	465.678	504.656	323.973	489.601	400.318	426.298	350.062	423.719	342.825	533.221	432.661	462.106	452.953	443.016
1110008P14Rik		271.175	239.715	234.287	245.573	209.534	241.152	263.571	512.68	229.32	272.299	227.11	303.905	230.372	239.82	189.625	254.989	214.507	261.399	224.952	171.275	197.528	252.631	240.771	264.563	213.288	241.553	241.012	257.34	254.217
1110012L19Rik		452.265	333.7	323.048	345.211	328.954	357.195	330.773	239.531	375.595	385.08	320.387	310.352	582.101	585.561	575.729	706.621	526.106	455.177	722.697	576.66	748.792	682.017	546	643.117	937.541	868.233	661.29	693.774	732.84
1110015O18Rik		5.51543	11.6161	2.0642	2.01289	6.59373	3.62635	17.455	63.0344	1.88741	2.03208	6.0833	15.6557	8.22758	13.9895	2.28464	3.24138	4.51593	28.2593	5.08941	1.01346	4.03118	8.62222	5.6875	19.5657	11.1281	10.671	16.9306	10.4327	14.0772
1110017D15Rik		998.293	728.649	1047.58	962.163	769.268	844.033	766.276	374.004	948.424	846.363	759.399	631.754	926.631	493.63	812.189	927.035	792.546	535.918	942.559	701.316	683.286	751.857	756.438	720.529	696.432	559.743	557.714	809.403	754.37
1110018N20Rik		21.1425	25.3443	21.6741	19.1225	19.0485	11.7856	20.0733	63.0344	16.9867	22.3529	17.236	25.7859	14.3983	35.973	18.2771	24.8506	19.1927	43.3983	23.4113	25.3366	24.1871	9.48444	18.9583	22.9685	22.2562	30.0729	23.902	18.2572	25.6701
1110019D14Rik		130.532	123.554	92.8891	124.799	108.43	110.604	109.967	29.4161	77.3839	60.9625	69.958	72.7531	76.1051	80.9393	93.6701	86.4368	91.4476	76.7039	105.86	67.902	78.6081	69.84	57.8229	84.2177	95.516	97.9793	77.6816	82.5921	110.961
1110020A21Rik		22.0617	19.0082	29.9309	35.2256	28.5728	35.3569	34.9101	14.708	22.6489	17.2727	11.1527	18.4185	25.7112	13.9895	25.131	34.5747	20.3217	23.213	31.5544	38.5116	28.2183	24.1422	36.0209	19.5657	47.2943	54.3252	17.9265	37.3838	21.5298
1110025L11Rik		0	0	0	0	0	0	0	0	0	0	3.04165	0	0	0	0	0	1.12898	0	0	0	0	0	0	0	0	0	0	0	0
1110025M09Rik		82.7315	66.5289	133.141	98.6317	94.5101	104.258	82.0386	25.2138	75.4965	46.7379	71.9858	36.837	65.8206	59.9551	110.805	72.3908	95.9636	64.5928	101.788	89.1847	94.7328	75.0133	98.5834	38.2808	132.61	130.962	94.6123	119.107	110.133
1110028F11Rik		4.59619	3.16804	7.22471	6.03868	2.93054	0.906587	2.61825	2.10115	1.88741	4.06417	4.05554	9.20925	3.08534	5.99551	5.71159	2.16092	6.7739	6.05557	1.01788	6.08077	1.0078	3.44889	6.63542	3.40273	2.78202	3.88037	5.97551	0	3.31227
1110028F18Rik		0	0	0	0	0	0	0	0	0	0	0	0	0	0	0	0	0	0	0	0	0	0	0	0	0	0	0	0	0
1110032A03Rik		2158.37	2171.16	2522.45	2260.48	2110.72	2144.08	2126.9	819.447	1954.41	1796.36	1811.81	1373.1	2256.41	1550.84	2306.34	2271.13	2208.29	1545.18	2488.72	1928.62	2150.64	2001.22	1965.03	1733.69	2327.62	2005.18	1913.16	2154.35	2035.39
1110032F04Rik		27.5772	65.4728	28.8988	46.2965	46.1561	53.4886	48.8741	144.979	19.8178	30.4813	37.5137	56.1764	31.8819	16.9873	28.558	34.5747	38.3854	39.3612	47.8405	46.6193	18.1403	38.8	46.4479	56.1451	47.2943	36.8635	45.8122	37.3838	41.4034
1110034G24Rik		115.824	73.9209	93.9212	86.5544	87.9163	98.818	89.8934	102.956	60.3972	66.0427	75.0274	81.9623	77.1336	94.9289	85.6739	58.3448	64.352	109	83.4664	82.0904	76.5925	78.4622	69.198	74.8601	67.6958	69.8466	78.6776	85.2003	75.3542
1110035H17Rik		1.83848	4.22405	3.0963	1.00645	1.46527	3.62635	2.61825	2.10115	2.83112	2.03208	3.04165	3.6837	2.0569	3.997	0	6.48276	4.51593	3.02779	0	2.02692	6.04677	0	2.84375	2.55205	2.78202	1.94018	0	1.73878	0.828068
1110036E04Rik		0	1.05601	1.0321	1.00645	2.93054	4.53294	1.7455	1.05057	4.71853	5.08021	4.05554	2.76277	0	0	1.14232	1.08046	2.25797	1.00926	1.01788	0	0	1.72444	0.947917	0.850683	0.92734	0	1.99184	0	0
1110037F02Rik		2496.65	2497.47	2496.65	2531.21	2518.07	2572.89	2522.25	1863.72	2501.76	2370.43	2477.93	1905.39	2419.94	2489.13	2657.03	2486.14	2488.28	2141.65	2485.67	2365.42	2449.95	2360.76	2412.45	2377.66	2604.9	2345.68	2359.33	2491.67	2493.31
1110038B12Rik		124.097	104.545	100.114	103.664	100.371	97.9114	113.458	232.177	138.725	192.032	172.36	192.473	142.954	147.889	90.2432	109.126	85.8027	125.148	93.6452	172.289	110.858	131.92	166.833	117.394	102.935	98.9494	127.478	121.715	90.2594
1110038F14Rik		345.634	346.372	416.969	372.385	375.11	389.833	325.536	259.492	308.592	290.588	295.04	282.724	331.16	290.782	282.153	310.092	317.244	283.603	386.795	321.268	318.463	293.155	325.136	284.128	344.971	340.502	274.873	355.581	291.48
1110046J04Rik		84.5699	64.4168	103.21	67.4319	61.5414	61.6479	75.9294	71.439	110.414	111.765	90.2357	83.8042	101.816	75.9431	76.5354	97.2414	111.769	64.5928	84.4842	125.669	102.795	121.573	108.063	74.0095	120.554	97.9793	89.6327	93.0248	77.0103
1110051M20Rik		948.654	882.827	1011.46	914.86	871.837	908.4	932.099	1016.96	739.865	580.16	638.747	756.079	837.156	684.487	905.859	940	850.124	883.104	1044.35	762.124	814.299	813.075	763.073	838.774	903.229	821.668	935.167	888.517	928.264
1110057P08Rik		0	0	0	0	0	0	0	0	0	0	0	0	0	0	0	0	0	0	0	0	0	0	0	0	0	0	0	0	0
1110059E24Rik		534.078	477.318	574.88	550.526	489.401	509.502	562.925	326.728	416.174	398.288	419.748	432.835	489.541	468.649	562.021	554.276	476.431	425.909	628.033	556.391	497.851	507.849	458.792	450.862	650.065	623.769	613.486	630.308	624.363
1110059G10Rik		252.791	244.995	267.314	249.599	276.936	259.284	266.189	165.991	251.969	209.305	232.179	217.338	243.742	295.778	249.026	300.368	275.472	261.399	305.365	276.675	276.136	300.915	238.875	218.626	299.531	283.267	281.845	304.287	252.561
1110060G06Rik		0.919239	0	4.1284	1.00645	1.46527	0	0.872752	0	0	2.03208	1.01388	1.84185	1.02845	0.999251	0	0	1.12898	1.00926	1.01788	0	0	0.862222	0.947917	1.70137	0	0	0.995918	0	0.828068
1110065P20Rik		731.714	707.529	856.644	875.608	805.9	797.797	751.439	594.625	688.905	637.058	594.136	611.494	771.336	674.494	651.122	779.012	730.452	644.918	858.075	712.464	685.301	752.72	709.042	684.8	879.118	763.463	710.09	935.464	785.837
1190002F15Rik		17.4655	11.6161	15.4815	19.1225	20.5138	17.2252	22.6915	33.6184	16.043	23.369	21.2916	29.4696	23.6543	11.991	15.9925	9.72414	19.1927	23.213	14.2504	11.1481	20.1559	18.1067	16.1146	22.9685	17.6195	19.4018	28.8816	23.4736	20.7017
1190002N15Rik		933.027	846.923	905.153	878.628	864.511	957.356	906.789	755.362	1060.73	1348.29	1020.98	980.785	1144.66	878.342	1056.64	1013.47	1011.57	796.308	1004.65	1137.1	971.515	963.964	1178.26	1009.76	958.87	926.438	1059.66	919.815	1080.63
1190003K10Rik		0	0	0	0	0	0	1.7455	0	0	0	0	0	0	0	0	0	0	0	0	0	0	0	0	0	0	0	0	0	0
1190005I06Rik		38.608	38.0165	39.2198	35.2256	28.5728	29.0108	24.437	14.708	24.5363	22.3529	25.3471	22.1022	35.9957	24.9813	37.6965	35.6552	34.9985	29.2686	24.4292	21.2827	17.1325	35.3511	25.5938	15.3123	30.6022	28.1327	25.8939	38.2532	33.9508
1190007I07Rik		91.0046	108.769	129.013	132.851	119.42	142.334	98.6209	86.147	80.215	79.2513	96.319	73.674	104.902	92.9304	100.524	118.851	86.9317	103.954	125.2	103.373	91.7094	72.4266	96.6876	103.783	101.08	121.262	80.6694	117.368	108.477
1200007C13Rik		3.67695	6.33608	0	2.01289	4.39582	4.53294	2.61825	13.6575	17.9304	37.5936	38.5276	18.4185	16.4552	5.99551	22.8464	23.7701	6.7739	11.1019	27.4828	36.4846	21.1637	29.3155	32.2292	7.65615	20.4015	16.4916	6.97143	16.5184	7.45261
1200014J11Rik		1036.9	1033.84	1039.33	1101.05	1115.8	1132.33	1065.63	848.863	1139.05	1055.67	1220.72	1002.89	1163.17	1095.18	1104.62	1147.45	1151.56	999.169	1187.87	1129	1161.99	1080.36	1076.83	1043.79	1214.82	1185.45	1084.56	1187.59	1156.81
1300002E11Rik		163.624	127.778	124.884	118.761	139.934	128.735	153.604	99.8045	129.288	122.941	128.763	115.116	125.471	144.891	163.352	141.54	137.736	148.362	120.11	114.521	131.013	109.502	133.656	117.394	132.61	117.381	122.498	132.147	125.866
1300017J02Rik		38.608	12.6722	13.4173	14.0902	19.7812	26.291	25.3098	9.45516	25.4801	23.369	15.2083	20.2603	21.5974	7.99401	22.8464	16.2069	14.6768	23.213	21.3755	31.4173	26.2027	25.0044	11.375	12.7603	18.5468	18.4318	14.9388	23.4736	25.6701
1500002C15Rik		33.0926	27.4564	17.5457	27.1741	33.7013	29.9174	24.437	46.2252	26.4238	41.6577	30.4165	37.7579	23.6543	61.9536	29.7003	29.1724	20.3217	39.3612	36.6438	25.3366	36.2806	25.8667	34.125	35.7287	39.8756	30.0729	27.8857	31.2981	33.9508
1500002F19Rik		31.2541	25.3443	25.8025	25.1612	19.0485	27.1976	27.0553	16.8092	22.6489	14.2246	16.2221	17.4976	19.5405	25.9805	30.8426	44.2989	13.5478	22.2038	26.4649	28.3769	24.1871	18.9689	27.4896	17.0137	26.8929	22.3121	22.9061	15.649	22.3578
1500004A13Rik		82.7315	233.379	85.6644	93.5995	129.677	110.604	159.714	777.424	98.1454	121.925	120.652	469.672	77.1336	160.879	78.82	137.218	139.994	496.557	100.77	70.9424	112.873	150.889	91.0001	225.431	138.174	178.497	310.727	119.107	227.719
1500005C15Rik		0	1.05601	2.0642	0	2.19791	2.71976	1.7455	4.20229	5.66223	9.14438	3.04165	1.84185	3.08534	1.9985	2.28464	3.24138	1.12898	2.01852	4.07153	3.04039	1.0078	3.44889	1.89583	3.40273	1.85468	1.94018	0.995918	3.47756	2.4842
1500009C09Rik		163.624	182.69	157.911	159.019	227.85	179.504	185.023	776.374	93.4269	120.909	131.805	524.006	175.865	214.839	87.9585	113.448	121.93	432.973	158.79	121.615	132.021	192.275	96.6876	268.816	122.409	155.215	241.012	131.278	160.645
1500009L16Rik		147.078	143.618	126.948	127.819	159.715	158.653	177.169	281.554	147.218	139.198	140.93	222.864	158.381	305.771	239.887	223.655	265.311	256.353	270.757	196.612	198.536	192.275	179.156	171.838	317.15	297.818	244.996	242.56	206.189
1500011B03Rik		466.973	497.382	539.789	591.79	963.417	941.038	982.718	496.921	453.922	438.93	410.623	489.932	478.228	460.655	507.19	501.333	537.396	525.826	632.105	959.749	949.344	888.951	843.646	841.326	1105.39	1015.69	970.025	1039.79	1031.77
1500011K16Rik		324.491	284.068	329.24	337.16	341.408	362.635	348.228	240.581	305.761	271.283	273.749	279.04	328.075	255.808	284.437	331.701	278.859	252.316	339.973	265.527	274.12	323.333	296.698	351.332	268.929	275.506	278.857	325.152	353.585
1500012F01Rik		359.422	348.484	312.727	362.321	345.804	356.289	328.155	318.324	309.535	347.486	332.554	384.947	380.526	406.695	406.665	397.609	364.662	409.76	445.833	341.537	311.409	334.542	369.688	334.319	375.573	437.512	319.69	400.789	380.911
1500012K07Rik		0.919239	0	0	0	0	0	0	2.10115	0	0	0	0.920925	1.02845	0	0	0	1.12898	1.00926	1.01788	1.01346	1.0078	0	0	3.40273	1.85468	0.970092	0.995918	0	0
1500015A07Rik		80.893	62.3048	50.5729	71.4577	76.1942	58.0216	74.1839	68.2873	70.7779	78.2352	78.0691	80.1205	69.9344	78.9408	61.6852	65.9081	72.2549	68.6298	94.6631	84.1174	66.5145	47.4222	83.4167	41.6835	56.5677	65.9663	55.7714	67.8125	68.7296
1500015L24Rik		0	0	0	0	0	0	0	1.05057	0	0	0	2.76277	1.02845	0.999251	0	0	0	0	0	0	0	0	0.947917	3.40273	0	0	0.995918	0.869391	0
1500015O10Rik		32857.3	28210.3	33559.8	36267.3	28805.1	35259.9	29022.5	10008.8	31796.3	31386.6	30098.2	17796.9	36558.2	22848.9	32023.8	34254.9	31655.6	20231.7	36416.8	32939.5	30404.2	29943.2	30945.7	25345.3	33499.2	29867.2	27076	33041.2	31835.9
1500017E21Rik		11.0309	9.50412	6.19261	6.03868	18.3159	6.34611	9.60027	10.5057	1.88741	1.01604	6.0833	23.0231	5.14224	15.988	11.4232	5.4023	11.2898	13.1204	2.03576	5.06731	5.03898	10.3467	6.63542	11.0589	1.85468	2.91028	5.97551	7.82452	4.14034
1500026H17Rik		23.9002	31.6804	25.8025	37.2385	29.3054	31.7306	35.7828	44.1241	26.4238	24.385	39.5415	33.1533	37.0241	26.9798	36.5542	22.6897	23.7086	38.352	25.4471	39.525	17.1325	28.4533	26.5417	20.4164	13.9101	28.1327	25.8939	31.2981	19.0456
1500035N22Rik		250.033	303.076	350.914	374.398	482.075	524.007	566.416	107.158	238.758	230.642	190.61	133.534	274.595	179.865	285.58	302.529	293.536	141.297	243.274	414.506	281.175	314.711	396.229	328.364	423.794	260.955	266.906	451.214	382.567
1520401A03Rik		6.43467	2.11203	12.3852	4.02579	9.52427	2.71976	6.10926	4.20229	3.77482	4.06417	5.06942	7.3674	8.22758	4.99626	3.42696	4.32184	3.38695	7.06483	2.03576	4.05385	4.03118	4.31111	2.84375	5.1041	4.6367	4.85046	2.98776	6.95513	3.31227
1600002D24Rik		0	0	0	0	0	0	0	2.10115	0	0	0	0	0	0.999251	0	0	0	0	0	1.01346	0	0	0	0	0	0	0	0.869391	0.828068
1600002H07Rik		241.76	174.242	213.645	204.309	190.485	202.169	200.733	211.165	184.023	152.406	164.249	172.213	199.519	179.865	156.498	168.552	195.314	196.806	228.006	206.746	187.45	143.991	205.698	190.553	246.672	204.689	176.278	243.429	192.94
1600002K03Rik		64.3467	49.6326	48.5087	50.3223	43.2255	55.3018	47.1286	52.5287	51.9038	55.8823	49.6803	40.5207	53.4793	40.9693	50.262	52.9425	59.8361	38.352	46.8226	44.5923	42.3274	37.9378	39.8125	45.0862	39.8756	38.8037	53.7796	48.6859	46.3718
1600010M07Rik		0	0	0	0	1.46527	0.906587	0	2.10115	0.943706	0	1.01388	0.920925	0	0	0	0	1.12898	5.04631	1.01788	3.04039	0	1.72444	1.89583	0	0.92734	0	3.98367	2.60817	0
1600012H06Rik		1213.39	1150	1202.4	1424.12	1149.51	1282.82	1247.16	630.344	1204.17	1105.45	1219.7	783.707	1167.29	983.263	1299.96	1246.85	1259.95	839.706	1263.19	1206.02	1058.19	1083.81	1171.63	1069.31	1183.29	1078.74	1121.4	1258.01	1343.95
1600012P17Rik		0	0	0	0	0	0	0	0	0	0	0	0	0	0	0	0	0	0	0	0	0	0	0	0	0	0	0	0	0
1600014C10Rik		508.339	413.957	323.048	457.933	413.939	438.788	465.177	272.099	342.565	344.438	325.457	401.523	342.473	446.665	447.789	418.138	349.985	432.973	424.457	290.864	348.697	325.92	379.167	398.971	363.517	471.465	374.465	443.389	493.529
1600014C23Rik		10.1116	6.33608	6.19261	12.0774	11.7222	9.06587	6.98201	4.20229	17.9304	5.08021	4.05554	2.76277	13.3698	11.991	12.5655	8.64368	5.64492	6.05557	10.1788	10.1346	9.07016	6.89777	9.47917	5.1041	12.9828	10.671	10.9551	12.1715	9.10875
1600015I10Rik		0	0	0	1.00645	0	0	0.872752	1.05057	0	0	0	0	0	0.999251	1.14232	0	0	0	0	0	0	0	0	0	0.92734	0	0.995918	1.73878	0
1600017P15Rik		0.919239	5.28007	2.0642	3.01934	2.19791	0	5.23651	0	1.88741	2.03208	2.02777	0	4.11379	1.9985	2.28464	0	1.12898	1.00926	2.03576	2.02692	3.02339	0	1.89583	2.55205	3.70936	0.970092	0.995918	0	1.65614
1600019K03Rik		0	0	0	0	0	0	0	0	0	0	0	0	0	0	0	0	0	0	0	0	0	0	0	0	0	0	0	0	0
1600020E01Rik		277.61	285.124	285.892	268.721	269.61	265.63	248.734	223.772	257.632	235.722	275.776	224.706	226.258	315.763	250.168	260.391	234.829	275.529	226.988	330.389	261.019	197.449	254.99	157.376	300.458	256.104	233.045	266.903	192.112
1600023N17Rik		10.1116	6.33608	1.0321	9.05802	4.39582	6.34611	6.10926	15.7586	4.71853	4.06417	7.09719	6.44647	7.19913	6.99476	7.99623	9.72414	2.25797	6.05557	5.08941	2.02692	2.01559	6.89777	4.73959	5.1041	1.85468	5.82055	4.97959	6.08574	6.62454
1600025M17Rik		0	0	0	0	0	0	0	0	0	0	0	0	0	0	0	0	0	0	0	0	0	0	0	0	0	0	0	0	0
1600029O15Rik		0	5.28007	1.0321	1.00645	1.46527	0	2.61825	32.5678	0.943706	2.03208	2.02777	20.2603	0	2.99775	1.14232	4.32184	0	5.04631	0	1.01346	0	0.862222	0.947917	2.55205	8.34606	4.85046	3.98367	1.73878	2.4842
1700001C02Rik		190.282	140.45	172.361	191.225	120.152	134.175	106.476	68.2873	113.245	117.861	115.583	121.562	137.812	103.922	132.509	170.713	173.863	117.074	198.487	128.71	98.764	117.262	95.7396	130.155	129.828	103.8	99.5918	118.237	96.0559
1700001C19Rik		0	3.16804	0	1.00645	0.732636	1.81317	1.7455	2.10115	0.943706	4.06417	0	0.920925	0	0.999251	1.14232	2.16092	2.25797	3.02779	1.01788	1.01346	0	1.72444	0	5.1041	0.92734	0.970092	1.99184	0	3.31227
1700001D01Rik		0.919239	0	0	0	0.732636	0	0.872752	0	0	1.01604	0	0	1.02845	0	0	0	0	0	0	1.01346	0	0	0.947917	0	0	0.970092	0.995918	0	0
1700001F09Rik		0	0	0	0	0	0	0	0	0	0	0	0.920925	0	0	0	0	0	0	0	0	0	0	0	0	0	0	0	0	0
1700001G01Rik		0	0	0	0	0	0	0	0	0	0	0	0	0	0	0	0	0	0	0	0	0	0	0	0	0	0	0	0	0
1700001G11Rik		21.1425	15.8402	6.19261	17.1096	8.059	13.5988	12.2185	7.35401	17.9304	9.14438	15.2083	12.8929	9.25603	13.9895	13.7078	11.8851	14.6768	15.1389	21.3755	14.1885	16.1247	6.89777	9.47917	14.4616	5.56404	14.5514	5.97551	12.1715	14.0772
1700001G17Rik		11.9501	8.44811	14.4494	15.0967	14.6527	19.9449	19.2005	14.708	13.2119	10.1604	11.1527	8.28832	14.3983	9.99251	17.1348	20.5287	9.03187	16.1482	14.2504	10.1346	13.1013	4.31111	12.3229	11.0589	8.34606	19.4018	6.97143	19.996	11.593
1700001J03Rik		11.0309	15.8402	19.6099	16.1031	19.7812	16.3186	11.3458	9.45516	28.3112	34.5454	27.3749	11.0511	23.6543	8.99326	11.4232	21.6092	18.0637	11.1019	8.14306	30.4039	31.2417	18.9689	19.9063	13.6109	19.4741	16.4916	5.97551	13.9103	7.45261
1700001J04Rik		0	0	0	0	0	0	0	0	0	0	0	0.920925	0	0	0	0	0	0	0	0	0	1.72444	0	0	0.92734	0	0	0	0
1700001J11Rik		0	0	0	0	0	0	0	0	0	0	0	0	0	0	0	0	0	0	0	0	0	0	0	0	0	0	0	0	0
1700001K19Rik		0.919239	0	2.0642	1.00645	2.19791	0	0	0	1.88741	1.01604	6.0833	4.60462	0	2.99775	1.14232	2.16092	0	0	3.05365	1.01346	0	0.862222	0.947917	2.55205	0	1.94018	0	0.869391	0
1700001L05Rik		46.8812	38.0165	67.0866	33.2127	31.5034	32.6371	32.2918	75.6413	57.566	81.2834	64.8886	73.674	45.2517	225.831	49.1197	63.7471	64.352	47.4353	34.608	53.7135	63.4911	52.5955	42.6563	32.326	34.3116	40.7439	38.8408	27.8205	37.2631
1700001L19Rik		55.1543	46.4646	44.3803	38.245	55.6804	58.9282	57.6016	130.271	36.8045	39.6256	42.5831	84.7251	35.9957	23.982	23.9887	35.6552	46.2883	37.3427	46.8226	47.6327	33.2573	36.2133	26.5417	46.7876	43.585	46.5644	46.8082	52.1634	37.2631
1700001N15Rik		0	0	0	0	0	0	0	0	0	0	0	0	0	0	0	1.08046	0	0	0	0	0	0	0	0	0	0	0	0	0
1700001O22Rik		12.8693	3.16804	16.5136	6.03868	10.9895	14.5054	13.0913	13.6575	5.66223	11.1765	2.02777	13.8139	4.11379	11.991	3.42696	5.4023	12.4188	22.2038	9.16094	8.1077	8.06237	13.7955	6.63542	6.80547	7.41872	11.6411	5.97551	7.82452	6.62454
1700001P01Rik		2.75772	6.33608	2.0642	2.01289	2.93054	2.71976	4.36376	2.10115	5.66223	2.03208	3.04165	5.52555	4.11379	3.997	2.28464	1.08046	3.38695	5.04631	1.01788	3.04039	3.02339	1.72444	3.79167	5.1041	0.92734	1.94018	7.96735	0.869391	2.4842
1700003C15Rik		0	0	0	0	0	0	0	0	0	0	0	0	0	0	0	0	0	0	0	0	0	0	0	0	0	0	0	0	0
1700003D09Rik		8.27315	4.22405	15.4815	4.02579	3.66318	2.71976	11.3458	1.05057	4.71853	13.2085	5.06942	2.76277	3.08534	6.99476	3.42696	7.56322	1.12898	4.03705	7.12518	9.12116	5.03898	7.76	4.73959	5.95478	7.41872	14.5514	6.97143	3.47756	3.31227
1700003E16Rik		183.848	144.674	125.916	132.851	148.725	186.757	132.658	237.43	148.162	147.326	141.944	191.552	146.04	48.9633	87.9585	96.1609	100.48	144.324	99.7525	121.615	107.834	138.818	110.906	177.793	72.3325	99.9195	102.58	119.107	109.305
1700003E24Rik		0	0	0	0	0.732636	0	0	0	0	0	0	0	0	0	0	0	0	0	1.01788	0	0	0	0	0	0	0	0	0	0
1700003F12Rik		18.3848	25.3443	38.1877	34.2192	24.177	41.703	20.946	10.5057	27.3675	20.3208	25.3471	27.6277	23.6543	17.9865	26.2733	25.931	40.6434	12.1111	32.5722	44.5923	28.2183	29.3155	29.3854	31.4753	44.5123	25.2224	21.9102	37.3838	27.3262
1700003G13Rik		0	0	0	0	0	0	0	0	0	0	0	0	0	0	0	0	0	0	0	0	0	0	0	0	0	0	0	0	0
1700003G18Rik		5.51543	3.16804	3.0963	5.03223	1.46527	3.62635	1.7455	9.45516	6.60594	2.03208	5.06942	1.84185	1.02845	2.99775	1.14232	3.24138	1.12898	3.02779	3.05365	3.04039	2.01559	1.72444	0.947917	4.25342	2.78202	0	1.99184	0.869391	0.828068
1700003H04Rik		0.919239	0	0	0	0	0	0	0	0	0	1.01388	0	0	0	0	2.16092	0	0	1.01788	0	0	0	0	0	0	0.970092	0	0	0
1700003I22Rik		0	0	0	0	0	0	0	0	0	0	0	0	0	0	0	0	0	0	1.01788	0	0	0	0	0	0	0	0	0	0
1700003L19Rik		0	0	0	0	0	0	0	0	0	0	0	0	0	0	0	0	0	2.01852	0	0	0	0	0	0	0	0.970092	0	0	0
1700003M02Rik		1552.59	1278.83	1707.1	1583.14	1397.87	1637.3	1432.19	531.59	1418.39	1285.29	1270.4	1048.01	1458.34	841.369	1289.68	1364.62	1358.17	880.077	1345.64	1386.42	1348.43	1348.51	1380.17	1113.54	1301.99	1151.5	1073.6	1402.33	1232.17
1700003M07Rik		1.83848	4.22405	2.0642	2.01289	5.12845	1.81317	5.23651	33.6184	0.943706	3.04813	2.02777	8.28832	5.14224	2.99775	1.14232	1.08046	1.12898	11.1019	0	2.02692	4.03118	3.44889	1.89583	6.80547	1.85468	2.91028	5.97551	2.60817	1.65614
1700003N22Rik		0	0	0	0	0	0	0	0	0	0	0	0	0	0.999251	0	0	0	0	0	1.01346	1.0078	0	0	0	0	0	0.995918	0.869391	0
1700003P14Rik		0	0	0	0	0	0	0.872752	0	0	0	0	0	0	0	0	0	0	0	0	0	0	0	0	0	0	0	0	0	0
1700006A11Rik		0	0	0	0	0	0	0	0	0	0	0	0	0	0	0	0	0	0	0	0	0	0	0	0	0	0	0	0	0
1700006E09Rik		0	0	1.0321	1.00645	0.732636	0	1.7455	0	0	1.01604	2.02777	0	0	0.999251	0	0	2.25797	1.00926	0	1.01346	0	0	0.947917	0	0	0	0.995918	0	0
1700006F04Rik		6.43467	11.6161	15.4815	5.03223	5.12845	5.43952	8.72752	13.6575	6.60594	7.11229	3.04165	7.3674	5.14224	7.99401	3.42696	4.32184	2.25797	18.1667	8.14306	9.12116	13.1013	8.62222	6.63542	4.25342	9.2734	9.70092	7.96735	5.21634	14.0772
1700006H21Rik		0	0	0	0	0.732636	0	0	0	0.943706	0	0	0	1.02845	0	0	1.08046	2.25797	1.00926	3.05365	1.01346	4.03118	1.72444	1.89583	0.850683	0	0.970092	3.98367	0.869391	0.828068
1700006J14Rik		9.19239	8.44811	22.7062	15.0967	21.9791	19.9449	14.8368	3.15172	12.2682	14.2246	21.2916	10.1302	9.25603	7.99401	20.5617	17.2874	14.6768	15.1389	2.03576	25.3366	20.1559	17.2444	18.9583	10.2082	25.0382	8.73083	5.97551	11.3021	11.593
1700006P03Rik		0	0	0	0	0	0	0	0	0	0	0	0	0	0	0	0	0	0	0	0	0	0	0	0	0	0	0	0	0
1700007B14Rik		0.919239	0	0	1.00645	1.46527	0.906587	0.872752	15.7586	0.943706	2.03208	0	4.60462	0	3.997	0	2.16092	1.12898	17.1575	0	1.01346	0	0.862222	0	0	1.85468	5.82055	1.99184	0.869391	1.65614
1700007E05Rik		0	2.11203	0	0	0.732636	0.906587	0	3.15172	0	0	0	0	0	0	0	0	1.12898	1.00926	0	0	0	0.862222	0	0	0.92734	0.970092	0	0	0
1700007F19Rik		0	0	0	0	0	0	0	1.05057	0.943706	1.01604	0	0.920925	0	2.99775	0	0	0	8.0741	0	1.01346	1.0078	0	0	0.850683	0	0	0.995918	0.869391	0
1700007G11Rik		158.109	128.834	193.003	154.993	145.062	176.785	142.259	63.0344	118.907	138.182	129.777	115.116	135.755	74.9438	124.513	131.816	152.413	84.778	119.092	114.521	125.974	97.4311	88.1563	150.571	113.135	87.3083	105.567	125.192	105.165
1700007J10Rik		0.919239	1.05601	0	1.00645	1.46527	0	3.49101	2.10115	0.943706	1.01604	1.01388	2.76277	1.02845	0.999251	0	1.08046	0	0	0	1.01346	2.01559	0	1.89583	0.850683	1.85468	0.970092	1.99184	0	1.65614
1700007K09Rik		0	0	0	0	0	0	0	1.05057	0.943706	0	0	0	0	0.999251	0	0	0	3.02779	0	1.01346	0	0	0	0	1.85468	1.94018	2.98776	0	0.828068
1700007K13Rik		692.187	576.583	723.503	626.01	633.73	678.127	617.908	419.179	813.474	937.807	645.844	483.486	622.211	292.781	498.051	470	476.431	306.816	524.209	612.131	548.241	532.853	682.5	516.365	489.636	388.037	361.518	480.773	465.374
1700007L15Rik		65.2659	42.2405	47.4766	56.361	48.354	50.7689	60.2199	22.062	55.6786	52.8342	40.5554	44.2044	58.6215	33.9745	59.4006	47.5402	47.4173	44.4075	31.5544	42.5654	47.3664	60.3555	34.125	48.489	55.6404	48.5046	47.8041	59.988	48.0279
1700007M16Rik		0	0	0	0	0	0	0	0	0	0	0	0	0	0	0	0	0	0	0	0	0	0	0	0	0	0	0	0	0
1700007P06Rik		0	0	0	0	0	0	0	0	0	0	0	0	0	0	0	0	0	0	0	0	0	0	0	0	0	0	0	0	0
1700008A23Rik		0	1.05601	0	1.00645	0.732636	0.906587	0	2.10115	0.943706	1.01604	0	0	0	1.9985	0	1.08046	3.38695	1.00926	1.01788	2.02692	1.0078	0.862222	0	0	2.78202	0	2.98776	0.869391	0.828068
1700008B11Rik		0	0	0	0	0	0	0	1.05057	0	0	0	0	0	0	0	1.08046	0	0	0	0	1.0078	0	0	0	0	0	0	0	0
1700008H02Rik		0	0	0	0	0	0	0	0	0	0	0	0	0	0	0	0	0	0	0	0	0	0.862222	0	0	0	0	0	0	0
1700008J07Rik		70.7814	74.977	88.7607	67.4319	71.7983	76.1533	85.5297	45.1747	68.8905	56.8984	59.8192	52.4927	75.0767	71.9461	73.1084	85.3563	67.739	61.565	65.1445	64.8616	76.5925	56.9066	80.573	45.0862	68.6232	81.4878	73.698	61.7267	49.6841
1700008K24Rik		0	0	0	0	0	0	0	0	0	0	0	0	0	0	0	0	0	2.01852	0	0	0	0	0	0	0	0	0	0	0
1700008O03Rik		22.981	23.2323	38.1877	28.1805	23.4444	20.8515	14.8368	17.8597	18.8741	19.3048	17.236	13.8139	19.5405	15.988	25.131	8.64368	14.6768	25.2316	22.3934	16.2154	15.1169	13.7955	11.375	10.2082	16.6921	18.4318	5.97551	19.996	12.421
1700008P02Rik		0	0	0	0	0	0	0	0	0	0	0	0	0	0	0	0	0	0	0	0	0	0	0	0	0	0	0	0	0
1700009C05Rik		1.83848	1.05601	1.0321	1.00645	0	0	0	2.10115	0.943706	0	1.01388	0	0	0.999251	1.14232	0	0	0	1.01788	0	0	0	0	0	0.92734	0	0	0.869391	0.828068
1700009J07Rik		0	0	0	0	0	0	0	0	0	0	0	0	0	0.999251	0	0	0	0	1.01788	0	0	0	0	0	0	0	0	0	0
1700009N14Rik		0	0	0	0	0	0	0	0	0	0	0	0	0	0.999251	0	0	0	0	0	0	0	0	0	0.850683	0	0	0	0	0
1700010B08Rik		0	0	1.0321	0	0	0.906587	0	3.15172	0	0	0	0.920925	0	0.999251	0	0	0	0	0	0	0	0.862222	0	0	0	0.970092	0	0.869391	0
1700010B13Rik		1.83848	7.39209	4.1284	1.00645	0	1.81317	2.61825	5.25287	1.88741	3.04813	6.0833	1.84185	4.11379	0	2.28464	3.24138	2.25797	1.00926	1.01788	2.02692	2.01559	2.58667	4.73959	0.850683	1.85468	2.91028	0	4.34695	5.79648
1700010D01Rik		0	0	0	0	0	0	0	0	0	0	0	0	0	0	0	0	0	0	0	0	0	0	0	0	0	0	0	0	0
1700010H22Rik		0	0	0	0	0	0	0	0	0	0	0	0	0	0	0	0	0	0	0	0	0	0	0	0	0	0	0.995918	0	0
1700010I02Rik		0	0	0	0	0	0	0	0	0	0	0	0	0	0	0	0	0	0	0	0	0	0	0	0	0	0	0	0	0
1700010I14Rik		92.8431	86.5931	73.2792	82.5286	56.413	85.2192	70.6929	55.6804	85.8772	84.3315	69.958	59.8601	81.2474	62.9528	69.6814	85.3563	82.4158	61.565	66.1624	73.9827	72.5613	62.08	76.7813	55.2944	72.3325	68.8766	41.8286	74.7676	62.1051
1700010J16Rik		0	1.05601	1.0321	0	0	0	0	1.05057	0	0	0	0.920925	0	0	0	0	0	0	0	0	0	0	0	0	0	0	0	0	0
1700010K23Rik		0	1.05601	0	0	0	0	0	0	1.88741	0	0	0	0	0	1.14232	0	0	0	0	0	0	0	0	0.850683	0.92734	0	0	0	0
1700010K24Rik		6.43467	6.33608	5.1605	10.0645	8.79163	9.97246	10.473	6.30344	6.60594	8.12834	11.1527	3.6837	5.14224	3.997	4.56928	6.48276	6.7739	6.05557	5.08941	8.1077	3.02339	6.89777	4.73959	6.80547	3.70936	3.88037	2.98776	7.82452	4.14034
1700010L04Rik		0	0	0	0	0	0	0	0	0	0	0	0	0	0	0	0	0	0	0	0	0	0	0	0	0	0.970092	0.995918	0	0
1700010N08Rik		0	0	0	0	0	0	0	0	0	0	0	0	0	0	0	0	0	0	0	0	0	0	0	0	0	0	0	0	0
1700011A15Rik		0	0	0	0	0	0	0	0	0	0	0	0	0	0	1.14232	0	0	0	0	0	0	0.862222	0	0.850683	0	0	0	0	0.828068
1700011B04Rik		0	1.05601	0	0	0.732636	0	0	2.10115	0	0	0	0	0	0	0	0	0	0	0	0	0	0	0	0	0	0	0	0	0
1700011E24Rik		29.4156	30.6244	24.7704	26.1676	25.6423	31.7306	40.1466	11.5563	35.8608	36.5775	36.4998	20.2603	38.0526	24.9813	14.8501	32.4138	16.9347	15.1389	25.4471	20.2692	33.2573	37.9378	34.125	25.5205	35.2389	30.0729	26.8898	33.9062	30.6385
1700011H14Rik		0.919239	0	3.0963	4.02579	2.19791	0.906587	5.23651	0	0.943706	1.01604	0	0.920925	0	3.997	0	2.16092	2.25797	1.00926	2.03576	0	0	0	0.947917	0.850683	1.85468	2.91028	0.995918	0.869391	0
1700011I03Rik		11.9501	4.22405	3.0963	8.05157	8.79163	4.53294	7.85476	3.15172	1.88741	3.04813	2.02777	28.5487	8.22758	8.99326	15.9925	5.4023	7.90288	9.08336	4.07153	15.2019	8.06237	11.2089	9.47917	7.65615	12.0554	6.79065	11.951	9.5633	4.14034
1700011L22Rik		0	1.05601	1.0321	5.03223	3.66318	2.71976	5.23651	4.20229	2.83112	4.06417	3.04165	5.52555	3.08534	3.997	6.85391	5.4023	5.64492	1.00926	4.07153	9.12116	5.03898	8.62222	6.63542	3.40273	0.92734	1.94018	7.96735	5.21634	4.14034
1700011M02Rik		0	0	0	0	0	0	0	0	0	0	0	0	0	0	0	0	0	0	0	0	0	0	0	0	0	0	0	0	0
1700012A03Rik		0	0	0	0	0	0	0	0	0	0	0	0	0	0	0	0	0	0	0	0	0	0	0	0	0	0	0	0	0
1700012B07Rik		0	0	0	0	0	0	0	0	0	0	0	0	0	0	0	0	0	1.00926	0	0	0	0	0	0	0	0	0.995918	0	0
1700012B09Rik		258.306	215.427	269.378	223.431	210.267	215.768	200.733	68.2873	163.261	154.438	179.457	174.055	221.116	129.903	177.059	180.437	188.54	106.982	186.272	189.517	172.333	146.578	148.823	147.168	143.738	128.052	123.494	215.609	162.301
1700012C08Rik		0	0	0	0	0	0	0	0	0	0	0	0	0	0	0	0	0	0	0	0	0	0	0	0	0	0	0	0	0
1700012C14Rik		0.919239	3.16804	2.0642	3.01934	5.86109	0	3.49101	1.05057	0	1.01604	2.02777	0	3.08534	1.9985	0	2.16092	3.38695	1.00926	1.01788	2.02692	3.02339	0	1.89583	0.850683	2.78202	3.88037	1.99184	3.47756	1.65614
1700012D16Rik		3.67695	2.11203	3.0963	1.00645	3.66318	2.71976	3.49101	12.6069	1.88741	2.03208	2.02777	10.1302	1.02845	5.99551	2.28464	3.24138	2.25797	7.06483	0	2.02692	4.03118	1.72444	0	3.40273	1.85468	1.94018	12.9469	1.73878	4.14034
1700012E03Rik		0	0	1.0321	0	0	0	0	0	0	0	0	0	0	0	0	0	0	0	0	0	0	0	0	0.850683	0	0	0	0	0
1700012I11Rik		1.83848	0	2.0642	1.00645	2.93054	1.81317	0.872752	0	1.88741	7.11229	4.05554	2.76277	1.02845	5.99551	2.28464	3.24138	5.64492	5.04631	7.12518	10.1346	8.06237	5.17333	7.58334	7.65615	9.2734	16.4916	2.98776	3.47756	5.79648
1700012J22Rik		0	0	0	0	0	0	0	0	0	1.01604	2.02777	0.920925	0	0	1.14232	0	0	0	0	1.01346	0	0	0.947917	0	0.92734	0	0	0	0
1700012L04Rik		0.919239	0	0	0	0	0	0	1.05057	0	0	0	0	0	0.999251	1.14232	0	0	1.00926	2.03576	0	0	0	0	0	0	0	0	0	0.828068
1700012P22Rik		0	0	2.0642	0	0.732636	0	1.7455	0	0	0	0	0	0	0	0	0	0	1.00926	0	0	0	0	0	1.70137	0	0.970092	0	0	0
1700013A02Rik		0	0	0	0	0	0	0	0	0	0	0	0	0	0	0	0	0	0	0	0	0	0	0	0	0	0	0	0	0
1700013D24Rik		0	0	0	0	0	0	0	0	0	0	0	0	0	0	0	0	0	0	0	0	0	0	0	0	0	0	0	0	0
1700013F07Rik		340.118	248.163	297.245	310.992	292.322	326.371	322.045	99.8045	232.152	202.192	243.332	164.846	229.344	158.881	284.437	232.299	239.344	178.639	260.578	227.016	240.863	213.831	253.094	220.327	255.019	204.689	201.176	257.34	224.406
1700013G24Rik		1.83848	0	0	0	0	1.81317	0	0	0.943706	1.01604	0	0	0	0.999251	0	0	0	0	0	0	3.02339	1.72444	1.89583	0	1.85468	0	0	0.869391	0
1700013H16Rik		0	0	0	0	0	0	0	0	1.88741	2.03208	0	0	0	0	0	0	1.12898	1.00926	2.03576	1.01346	0	0	0	0	0	0	0.995918	0	0
1700013M08Rik		0	0	0	0	0	0	0	0	0	0	0	0	0	0	0	0	0	0	0	0	0	0	0	0	0	0	0	0	0
1700013N06Rik		0	0	0	0	0	0	0	0	0	0	0	0	0	0	0	0	1.12898	0	0	0	0	0	0	0	0	0	0	0	0
1700014D04Rik		0	2.11203	3.0963	0	2.19791	2.71976	3.49101	12.6069	8.49335	10.1604	5.06942	10.1302	3.08534	2.99775	3.42696	4.32184	3.38695	6.05557	3.05365	3.04039	2.01559	8.62222	1.89583	7.65615	6.49138	1.94018	1.99184	2.60817	9.10875
1700014F14Rik		0	0	0	0	0	0	0	0	0	0	0	0	0	0	0	0	0	0	0	0	0	0	0	0	0	0	0	0	0
1700015C17Rik		1.83848	2.11203	1.0321	1.00645	0.732636	0.906587	0	0	0.943706	1.01604	1.01388	1.84185	0	3.997	1.14232	0	0	5.04631	1.01788	3.04039	2.01559	1.72444	0.947917	4.25342	0.92734	0	1.99184	2.60817	2.4842
1700015E13Rik		0	0	0	1.00645	0	0	0.872752	1.05057	0.943706	0	0	0	0	0	0	0	0	2.01852	0	1.01346	0	0	0	0.850683	0	0.970092	0	0	1.65614
1700015F17Rik		0	0	0	1.00645	0	0	0	0	0.943706	1.01604	0	0.920925	1.02845	0.999251	0	0	1.12898	2.01852	0	0	0	0	0	0.850683	0	0.970092	3.98367	0.869391	0
1700015G11Rik		0	0	0	0	0	0	0	0	0	0	0	0	0	0	0	0	0	0	0	0	0	0	0	0	0	0	0	0	0
1700015O11Rik		0	0	0	0	0	0	0	0	0	0	1.01388	0	0	0	0	0	1.12898	0	0	0	1.0078	0	0	0	0	0	0	0	0
1700016A09Rik		3.67695	3.16804	3.0963	1.00645	5.86109	1.81317	5.23651	2.10115	4.71853	4.06417	2.02777	0.920925	4.11379	2.99775	4.56928	5.4023	1.12898	0	8.14306	2.02692	7.05457	3.44889	1.89583	1.70137	5.56404	0.970092	2.98776	4.34695	2.4842
1700016C15Rik		30.3349	46.4646	48.5087	58.3739	41.0276	64.3677	63.7109	19.9609	52.8475	44.7059	54.7497	50.6509	57.5931	35.973	66.2545	58.3448	54.1912	49.4538	70.2339	55.7404	83.647	78.4622	67.3021	44.2355	76.0419	41.714	41.8286	59.1186	60.449
1700016D06Rik		0	0	0	0	0	0	0	0	0	0	0	0.920925	0	0	0	0	0	1.00926	0	0	0	0	1.89583	0	0	0	0	0	0
1700016D08Rik		0	0	0	0	0	0	0	0	0	1.01604	0	0	0	0	0	0	0	0	0	0	0	0	0	0	0	0	0	0	0
1700016F12Rik		0	0	0	1.00645	0	0.906587	0	0	0.943706	2.03208	1.01388	0.920925	3.08534	0	2.28464	2.16092	0	4.03705	4.07153	2.02692	0	4.31111	2.84375	0.850683	2.78202	0	3.98367	2.60817	1.65614
1700016G14Rik		0	0	0	0	0.732636	1.81317	3.49101	1.05057	0	0	0	0.920925	1.02845	2.99775	0	0	1.12898	0	2.03576	1.01346	0	0	0	0.850683	0	1.94018	1.99184	0	0
1700016G22Rik		0	0	0	0	0	0.906587	0	0	0	0	1.01388	0	0	0	0	0	0	1.00926	0	2.02692	0	0	0.947917	0	0	0	0	0	0
1700016H13Rik		0	1.05601	0	0	0	0	0.872752	0	0	1.01604	3.04165	2.76277	4.11379	2.99775	1.14232	1.08046	1.12898	0	0	1.01346	2.01559	1.72444	1.89583	3.40273	1.85468	0.970092	0.995918	1.73878	0.828068
1700016K19Rik		346.553	294.628	378.781	344.205	323.093	389.833	286.263	167.041	311.423	350.535	280.846	295.617	337.331	148.888	251.31	253.908	300.31	177.63	313.508	280.729	249.933	250.907	270.156	280.726	233.69	160.065	209.143	268.642	229.375
1700016L21Rik		0	0	0	0	0	0.906587	0	0	0	0	0	0	0	0	0	0	0	0	0	0	0	0	0	0	0	0	0	0	0
1700016P03Rik		15.6271	10.5601	15.4815	14.0902	13.1875	12.6922	14.8368	64.085	12.2682	15.2406	18.2499	20.2603	18.5121	14.9888	10.2809	4.32184	11.2898	18.1667	5.08941	20.2692	8.06237	12.9333	25.5938	26.3712	20.4015	8.73083	14.9388	13.9103	9.10875
1700016P04Rik		0	0	0	0	0	0	0	0	0	0	0	0	0	0	0	0	0	0	0	0	0	0	0	0	0	0	0	0	0
1700017B05Rik		175.575	182.69	230.159	172.102	214.662	150.493	165.823	445.443	318.029	553.743	457.262	343.505	290.022	182.863	198.763	210.69	224.668	210.936	178.129	397.277	365.83	400.933	297.646	258.608	181.759	188.198	219.102	193.005	171.41
1700017D01Rik		0	0	0	0	0	0	0	0	0	0	0	0	0	0	0	0	0	0	0	0	0	0	0	0	0	0	0	0	0
1700017G19Rik		0.919239	1.05601	1.0321	2.01289	2.19791	1.81317	0	0	0	0	0	0.920925	1.02845	15.988	0	0	0	0	1.01788	0	2.01559	0	1.89583	0	0	0	0.995918	0	0.828068
1700017I07Rik		0	0	0	0	0	0	0	0	0	0	0	0	0	0	0	0	0	0	0	0	0	0	0	0	0	0	0	0	0
1700017J07Rik		9.19239	7.39209	8.25681	7.04512	8.79163	9.97246	9.60027	1.05057	5.66223	1.01604	12.1666	6.44647	3.08534	6.99476	12.5655	12.9655	15.8058	10.0926	5.08941	6.08077	7.05457	5.17333	7.58334	7.65615	2.78202	8.73083	5.97551	9.5633	4.96841
1700017L05Rik		4.59619	0	1.0321	0	0.732636	0.906587	0.872752	0	0	1.01604	0	1.84185	1.02845	0	0	4.32184	0	0	3.05365	3.04039	1.0078	0.862222	0.947917	1.70137	2.78202	0	1.99184	0.869391	0
1700017N19Rik		0	0	0	0	0	0	0	0	0	0	0	0	0	0	0	0	0	3.02779	0	0	0	0	0	1.70137	0	0	0	0	0
1700018A04Rik		0	2.11203	4.1284	0	3.66318	2.71976	3.49101	2.10115	0.943706	0	1.01388	4.60462	2.0569	3.997	1.14232	1.08046	1.12898	2.01852	2.03576	1.01346	1.0078	0	1.89583	5.95478	2.78202	1.94018	4.97959	2.60817	0.828068
1700018A14Rik		0	0	0	0	0	0	0	2.10115	0	0	0	0	2.0569	0	0	0	0	1.00926	0	1.01346	0	0.862222	0.947917	0	0	0	5.97551	0	0
1700018B08Rik		0	0	1.0321	0	0	0	0	0	0	0	0	0	0	0	0	0	0	0	0	0	0	0	0	0	0	0.970092	0.995918	0	0
1700018B24Rik		0	0	0	0	0	0	0	1.05057	0	0	0	0	0	0	0	0	0	0	0	0	0	0	0	0	0	0	0	0	0
1700018C11Rik		0	0	0	0	0	0	0	0	0	0	0	0	0	0	0	0	0	0	0	0	0	0	0	0	0	0	0	0	0
1700018F24Rik		0	0	0	0	0.732636	0	0	0	0.943706	0	0	0	0	0.999251	0	0	0	0	0	1.01346	0	0	0	0.850683	0	0.970092	0.995918	1.73878	0.828068
1700018L02Rik		13.7886	16.8962	10.321	8.05157	10.9895	14.5054	9.60027	8.40459	14.1556	15.2406	23.3193	11.0511	12.3414	23.982	9.13855	11.8851	5.64492	17.1575	14.2504	21.2827	23.1793	12.9333	13.2708	6.80547	9.2734	28.1327	9.95918	11.3021	8.28068
1700018M17Rik		2.75772	0	0	1.00645	1.46527	0	0.872752	1.05057	0	0	1.01388	0.920925	2.0569	0	2.28464	0	0	1.00926	4.07153	0	2.01559	1.72444	1.89583	0	1.85468	0	0.995918	0.869391	0.828068
1700019A02Rik		1.83848	3.16804	0	1.00645	0.732636	0.906587	0.872752	1.05057	2.83112	1.01604	2.02777	1.84185	1.02845	3.997	1.14232	0	1.12898	4.03705	5.08941	1.01346	2.01559	0.862222	2.84375	5.1041	1.85468	2.91028	3.98367	4.34695	0.828068
1700019B03Rik		2.75772	8.44811	20.642	6.03868	6.59373	10.879	0	2.10115	6.60594	8.12834	7.09719	6.44647	10.2845	6.99476	6.85391	5.4023	9.03187	3.02779	7.12518	17.2289	10.078	15.52	17.0625	9.35752	21.3288	14.5514	10.9551	3.47756	3.31227
1700019B21Rik		0	0	1.0321	0	0	0	0	0	0.943706	1.01604	0	1.84185	0	0.999251	0	1.08046	0	0	0	0	0	0	0	0	0.92734	0	0	0	0
1700019D03Rik		43.2042	35.9045	21.6741	30.1934	34.4339	25.3844	24.437	143.929	22.6489	21.3369	22.3054	130.771	54.5077	74.9438	30.8426	49.7012	46.2883	128.176	60.0551	71.9558	109.85	87.9466	68.25	84.2177	110.353	102.83	104.571	69.5513	57.1367
1700019E08Rik		0	0	0	0	0	0	0	0	0	0	0	0	0	0	0	0	0	0	0	0	0	0	0	0	0	0	0	0	0
1700019G17Rik		707.814	504.774	689.443	688.409	791.98	737.962	618.781	229.025	524.7	411.497	451.178	416.258	608.841	380.715	484.343	458.115	505.785	383.52	613.783	694.222	746.777	614.764	728.948	741.796	653.775	689.736	599.543	625.092	688.953
1700019G24Rik		22.981	4.22405	21.6741	2.01289	38.8297	14.5054	6.98201	12.6069	1.88741	2.03208	5.06942	27.6277	12.3414	0.999251	5.71159	3.24138	18.0637	4.03705	8.14306	6.08077	14.1091	12.0711	0	22.1178	4.6367	4.85046	16.9306	14.7796	11.593
1700019L03Rik		252.791	140.45	202.292	186.193	179.496	150.493	168.441	49.377	135.894	124.973	119.638	127.088	132.67	86.9348	93.6701	113.448	137.736	98.9077	132.325	153.033	123.959	117.262	138.396	148.87	108.499	98.9494	80.6694	146.927	132.491
1700019M22Rik		0	0	0	0	0	0	0	0	0	0	0	0	0	0	0	0	0	0	0	0	0	0	0	0	0	0	0	0	0
1700019N19Rik		0	2.11203	2.0642	0	0.732636	0	0	2.10115	1.88741	0	1.01388	0	0	1.9985	2.28464	4.32184	1.12898	3.02779	2.03576	0	3.02339	0.862222	1.89583	2.55205	0.92734	1.94018	2.98776	0	0.828068
1700019O17Rik		1.83848	1.05601	2.0642	0	0.732636	0.906587	5.23651	1.05057	0.943706	1.01604	1.01388	0.920925	1.02845	0	0	0	0	2.01852	0	1.01346	2.01559	0	0.947917	0.850683	0	1.94018	0	0	1.65614
1700019P21Rik		0	0	0	0	0	0	0	0	0	0	0	0	0	0	0	0	0	0	0	0	1.0078	0	0	0	0	0	0	0	0
1700020A23Rik		0	0	0	0	0	0	0	0	0.943706	0	0	0	0	0	0	0	0	0	0	0	0	0	0	0	0	0	0	0	0
1700020D05Rik		29.4156	15.8402	12.3852	17.1096	13.1875	14.5054	13.964	28.3655	16.043	15.2406	14.1944	15.6557	11.3129	32.9753	3.42696	20.5287	6.7739	30.2779	5.08941	13.175	21.1637	10.3467	6.63542	16.163	13.9101	13.5813	17.9265	13.0409	20.7017
1700020G17Rik		6.43467	1.05601	7.22471	3.01934	4.39582	6.34611	2.61825	2.10115	1.88741	1.01604	2.02777	5.52555	4.11379	1.9985	3.42696	5.4023	5.64492	1.00926	3.05365	6.08077	2.01559	7.76	1.89583	1.70137	1.85468	2.91028	2.98776	6.08574	2.4842
1700020I14Rik		5509.92	6419.51	5114.06	5449.91	5083.03	5140.35	6501.13	6258.27	5805.68	5669.51	6227.28	5497	6169.66	6234.33	6391.27	6493.57	6756.96	7384.77	6081.85	4958.87	6788.51	6091.6	5488.44	5269.98	6113.95	7566.72	6105.98	5565.84	5804.76
1700020L24Rik		7.35391	3.16804	5.1605	15.0967	8.059	8.15929	6.10926	4.20229	7.54965	5.08021	4.05554	0.920925	5.14224	0	2.28464	8.64368	3.38695	4.03705	6.10729	4.05385	6.04677	3.44889	7.58334	4.25342	2.78202	3.88037	8.96327	2.60817	5.79648
1700020M21Rik		0	0	0	0	0	0	0	1.05057	0.943706	0	0	1.84185	0	0	0	0	0	0	0	0	0	0	0.947917	0	0	0	0	0	0
1700020N01Rik		0	0	0	1.00645	0.732636	0	0	2.10115	0.943706	0	1.01388	0.920925	2.0569	0	0	0	0	0	1.01788	0	0	2.58667	0	0.850683	0	0	0	0.869391	0.828068
1700020N15Rik		0	0	0	0	0	0	0	0	0	0	0	0	0	0	0	0	0	0	0	0	0	0	0	0	0.92734	0.970092	0	0	0
1700020N18Rik		22.0617	20.0643	12.3852	21.1354	18.3159	20.8515	20.946	4.20229	12.2682	7.11229	12.1666	3.6837	14.3983	14.9888	6.85391	15.1264	11.2898	11.1019	20.3576	17.2289	7.05457	7.76	15.1667	12.7603	11.1281	11.6411	7.96735	24.3429	23.1859
1700021A07Rik		0	0	0	2.01289	0	0	0	0	0	0	0	0.920925	0	0	0	0	0	0	0	0	0	0	0	0	0	0	0	0	0
1700021F05Rik		345.634	341.092	334.401	379.43	302.579	353.569	331.646	303.616	397.3	350.535	370.068	330.612	330.132	260.805	318.707	299.287	336.437	285.621	350.152	280.729	339.627	348.338	289.115	279.024	351.462	307.519	284.833	273.858	299.761
1700021F07Rik		0	0	0	0	0	0.906587	0	0	0	0	0	0	0	0	0	0	0	0	0	0	0	0	0	0	0	0	0	0	0
1700021F13Rik		0	0	0	0	0	0	0	0	0	0	0	0	0	0	0	0	0	0	0	0	0	0	0	0	0	0	0	0	0
1700021J08Rik		0	0	0	0	0.732636	0	0	0	0	0	1.01388	0.920925	0	0	0	0	0	0	0	0	0	0	0	1.70137	0	0	0	0	0
1700021K19Rik		2726.46	2437.28	2498.72	2687.21	2545.18	2756.03	2399.19	2086.44	2653.7	2451.71	2426.22	2366.78	2289.32	2459.16	3078.55	2842.69	2622.63	2415.16	2824.62	2687.7	2156.68	2425.43	2352.73	2435.51	2952.65	2892.82	2784.59	3058.52	2884.99
1700021L23Rik		0	0	0	0	0	0	0	0	0	0	0	0	0	0	0	0	0	0	0	0	0	0	0	0	0	0	0	0	0
1700021N21Rik		0	2.11203	2.0642	1.00645	4.39582	0	1.7455	1.05057	0	0	0	1.84185	0	2.99775	0	3.24138	0	3.02779	0	0	2.01559	0.862222	0	0	0.92734	0	0.995918	1.73878	0.828068
1700021P04Rik		0	0	0	0	0	0	0	0	0	0	0	0	0	0	0	0	0	0	0	0	0	0	0	0	0	0	0	0	0
1700022A21Rik		0	0	0	0	0	0	0	0	0	0	0	0	0	0	0	0	0	0	0	0	0	0	0	0	0	0	0	0	0
1700022A22Rik		0	0	0	0	0	0	0	0	0	0	0	0	0	0	0	0	0	0	0	0	0	0	0	0	0	0	0	0	0
1700022E09Rik		0	0	0	0	0	0	0	0	0.943706	0	0	0	0	0	0	0	0	0	0	0	0	0	0	0	0	0	0	0	0
1700022F17Rik		2.75772	2.11203	6.19261	4.02579	2.93054	4.53294	4.36376	0	1.88741	2.03208	5.06942	0	4.11379	1.9985	3.42696	6.48276	3.38695	3.02779	1.01788	3.04039	2.01559	6.03555	0	1.70137	5.56404	2.91028	1.99184	2.60817	2.4842
1700022H16Rik		0	0	0	0	0	0	0.872752	0	0.943706	0	0	0	0	0	0	0	0	0	0	0	0	0	0	0	0	0	0	0	0
1700022I11Rik		1.83848	2.11203	0	1.00645	0	2.71976	0.872752	0	2.83112	4.06417	2.02777	0.920925	0	0.999251	0	1.08046	0	0	0	1.01346	3.02339	0.862222	0.947917	4.25342	0	2.91028	0.995918	3.47756	3.31227
1700022N22Rik		2.75772	1.05601	8.25681	3.01934	3.66318	6.34611	6.98201	1.05057	2.83112	1.01604	2.02777	2.76277	1.02845	2.99775	7.99623	3.24138	2.25797	5.04631	5.08941	7.09424	3.02339	5.17333	3.79167	5.1041	3.70936	5.82055	2.98776	2.60817	1.65614
1700023C21Rik		0	0	0	0	0.732636	0	0	0	1.88741	0	0	0	0	0	0	0	0	0	0	0	0	0	0	0	0	0	0	0	0
1700023F02Rik		0	1.05601	1.0321	0	1.46527	0	0	0	0	1.01604	0	0	0	0	0	0	0	0	0	1.01346	0	0.862222	0	0.850683	0	0	0.995918	0	0
1700023F06Rik		12.8693	24.2883	37.1556	23.1483	16.118	23.5713	24.437	21.0115	14.1556	16.2567	15.2083	14.7348	10.2845	11.991	13.7078	15.1264	18.0637	12.1111	12.2146	17.2289	7.05457	11.2089	12.3229	15.3123	6.49138	6.79065	9.95918	10.4327	14.0772
1700023G09Rik		0	0	0	0	0	0	0	0	0	0	0	0	0	0	0	0	0	0	0	0	0	0	0	0	0	0	0	0	0
1700023H06Rik		6.43467	3.16804	4.1284	2.01289	3.66318	3.62635	0.872752	11.5563	3.77482	10.1604	19.2638	2.76277	6.17069	0.999251	3.42696	3.24138	0	5.04631	3.05365	22.2962	3.02339	4.31111	4.73959	4.25342	4.6367	3.88037	4.97959	2.60817	1.65614
1700024B05Rik		0	0	0	0	0	0	0	0	0	0	0	0	0	0	0	0	0	0	0	0	0	0	0	0	0	0	0	0	0
1700024B18Rik		0	0	0	0	0	0	0	0	0	0	0	0	0	0	0	0	0	1.00926	0	0	0	0	0	0	0	0	0	1.73878	0
1700024G13Rik		85.4892	41.1845	77.4076	64.4126	81.3226	97.0048	43.6376	34.6689	38.6919	46.7379	54.7497	93.0134	62.7353	24.9813	45.6928	50.7816	58.7071	50.4631	64.1266	52.7	51.3976	62.9422	48.3438	97.8286	52.8584	36.8635	43.8204	50.4247	34.7789
1700024J04Rik		0	0	0	0	0	0	0	0	0	0	0	0	0	0	0	0	0	0	0	0	0	0	0	0	0	0	0	0	0
1700024P04Rik		0	0	0	0	0	0	0	0	0	0	0	0	0	0	0	0	0	0	0	0	0	0	0	0	0	0	0	0	0
1700024P16Rik		1.83848	3.16804	0	2.01289	2.93054	0	1.7455	39.9218	8.49335	10.1604	4.05554	18.4185	7.19913	9.99251	1.14232	19.4483	7.90288	8.0741	4.07153	10.1346	10.078	12.9333	5.6875	7.65615	12.9828	6.79065	11.951	10.4327	12.421
1700025A08Rik		0	0	0	0	0	0	0	0	0	0	0	0.920925	0	1.9985	0	0	0	0	0	0	0	0	0.947917	0	0	0	0	0	0
1700025B11Rik		0	0	0	0	0	0	0	0	0	0	0	0	0	0	0	0	0	0	0	0	0	0	0	0	0	0	0	0	0
1700025C18Rik		0	0	0	0	0	0	0	0	0	0	0	0	0	0	0	0	0	0	0	0	0	0	0	0	0	0	0	0	0
1700025D23Rik		0	0	0	0	0	0	0	0	0	0	0	0.920925	0	0	0	0	0	0	0	0	0	1.72444	0	0.850683	1.85468	0	0	0	0
1700025F22Rik		0	0	0	0	0	0	0	0	0	0	0	0	0	0	0	0	0	0	0	0	0	0	0	0	0	0	0	0	0
1700025F24Rik		1.83848	1.05601	0	0	0	0	0	1.05057	0	0	0	0	1.02845	0	0	0	0	0	0	0	0	0	0.947917	0	0	0	0	0	0
1700025G04Rik		172.817	241.827	141.398	191.225	225.652	150.493	245.243	892.987	199.122	212.353	241.304	714.638	220.088	250.812	150.786	196.644	193.056	471.325	201.541	260.46	243.887	312.124	218.969	380.255	243.89	282.297	435.216	257.34	303.073
1700025H01Rik		0.919239	0	2.0642	1.00645	0.732636	1.81317	0.872752	0	0	3.04813	0	0.920925	0	0	0	0	0	1.00926	0	0	0	0.862222	0	0	0	2.91028	0	0.869391	0
1700025K24Rik		0	0	0	0	0	0	0	0	0	0	0	0	0	0	0	0	0	0	0	0	0	0	0	0	0	0	0	0	0
1700025M24Rik		0.919239	0	0	0	0	0	0	0	0	0	0	0.920925	0	1.9985	0	0	0	0	0	0	0	0	0.947917	0	0	0	0	0	0
1700025N21Rik		0	0	0	0	0	0	0	0	0	0	0	0	0	0	0	0	0	0	0	0	0	0	0	0	0	0	0	0	0
1700025N23Rik		0	1.05601	0	1.00645	2.93054	0	0.872752	0	0	2.03208	1.01388	0	3.08534	0	1.14232	2.16092	1.12898	0	0	4.05385	1.0078	2.58667	0	1.70137	3.70936	2.91028	0	0	0
1700025O08Rik		0	0	0	0	0	0	0	0	0	0	0	0	0	0	0	0	0	0	0	0	0	0	0	0	0	0	0	0	0
1700026D08Rik		245.437	107.713	150.687	112.722	168.506	175.878	135.276	109.26	101.92	120.909	152.083	243.124	165.58	55.9581	78.82	103.724	99.3505	94.8706	112.985	160.127	107.834	150.889	109.01	207.567	79.7512	91.1887	107.559	133.017	81.9787
1700026D11Rik		0	0	0	0	0	0	0	0	0	0	0	0	0	0	0	0	0	0	0	0	0	0	0	0	0	0	0	0	0
1700026F02Rik		0	0	0	0	0	0	0	0	0	0	0	0	0	0	0	0	0	0	0	0	0	0	0	0	0	0	0	0	0
1700026J12Rik		0	0	0	0	0	0	0	0	0	0	0	0	0	0	0	0	0	0	0	0	0	0	0	0	0	0	0	0	0
1700026J14Rik		3.67695	2.11203	2.0642	4.02579	1.46527	0.906587	5.23651	6.30344	4.71853	1.01604	2.02777	8.28832	5.14224	4.99626	0	1.08046	1.12898	6.05557	0	0	1.0078	0	0	0.850683	0.92734	2.91028	2.98776	4.34695	5.79648
1700026L06Rik		287.722	252.387	362.267	355.276	320.895	329.998	301.972	81.9447	223.658	207.273	227.11	186.027	251.97	157.882	249.026	262.552	246.118	156.436	266.685	298.971	223.731	218.142	232.24	222.879	312.514	243.493	229.061	283.421	256.701
1700027A07Rik		0	1.05601	0	1.00645	0	0.906587	0	2.10115	0.943706	3.04813	0	0	0	0	0	0	0	1.00926	0	0	0	0	0	0	0	0	0.995918	0	0
1700027A15Rik		4.59619	0	1.0321	2.01289	0	0	0	1.05057	0	1.01604	0	0.920925	1.02845	0	1.14232	0	0	0	1.01788	1.01346	0	1.72444	0	1.70137	0	0.970092	1.99184	2.60817	0
1700027F09Rik		0	0	0	0	0	0	0	1.05057	0	0	0	0	0	0	0	0	0	0	0	0	0	0	0	0	0	0	0	0	0
1700027H10Rik		0	0	0	0	0	0	0	1.05057	0	0	0	0	0	0	0	0	0	0	0	0	0	0	0	0	0	0	0	0	0
1700027I24Rik		0	0	0	0	0	0	0	0	0.943706	0	1.01388	1.84185	0	0	0	0	0	1.00926	0	0	1.0078	0	0	0	0	0	0	0	0
1700027J19Rik		79.9738	73.9209	109.403	100.645	123.083	98.818	119.567	61.9838	171.754	205.24	171.346	90.2506	167.637	116.912	82.247	88.5977	71.1259	80.741	95.681	132.764	101.787	159.511	122.281	100.381	114.99	86.3382	77.6816	101.719	84.4629
1700028B04Rik		0	1.05601	0	0	0	0	0.872752	0	0	0	0	0	0	0	0	0	0	0	0	0	0	0	0	1.70137	0	0	0	0	0
1700028D13Rik		0	0	0	0	0	0	0	0	0	0	0	0	0	0	0	0	0	0	0	0	0	0	0	0	0	0	0	0	0
1700028E10Rik		24.8194	27.4564	33.0272	30.1934	30.7707	16.3186	42.7648	14.708	24.5363	25.4011	34.4721	30.3905	20.569	34.9738	52.5467	46.4598	45.1593	34.3149	31.5544	27.3635	37.2884	25.0044	29.3854	28.0726	30.6022	33.9532	36.849	33.9062	20.7017
1700028I16Rik		0	1.05601	1.0321	1.00645	1.46527	0	0.872752	1.05057	0.943706	2.03208	1.01388	2.76277	3.08534	0	1.14232	3.24138	0	2.01852	2.03576	2.02692	0	0.862222	0	1.70137	1.85468	0	0	0.869391	0
1700028J19Rik		13.7886	16.8962	14.4494	13.0838	8.79163	6.34611	7.85476	10.5057	9.43706	10.1604	13.1805	13.8139	9.25603	4.99626	9.13855	11.8851	7.90288	13.1204	10.1788	7.09424	9.07016	7.76	10.4271	4.25342	13.9101	4.85046	7.96735	11.3021	8.28068
1700028K03Rik		0.919239	2.11203	3.0963	3.01934	0.732636	2.71976	5.23651	5.25287	1.88741	1.01604	7.09719	8.28832	1.02845	4.99626	2.28464	3.24138	2.25797	6.05557	1.01788	5.06731	5.03898	6.03555	2.84375	3.40273	2.78202	3.88037	5.97551	0	6.62454
1700028M03Rik		0.919239	0	0	1.00645	2.19791	0	0	0	0	1.01604	0	1.84185	0	1.9985	0	0	1.12898	3.02779	2.03576	0	1.0078	0.862222	0	1.70137	0	0	0	0.869391	0
1700028N14Rik		16.5463	9.50412	11.3531	7.04512	6.59373	4.53294	13.0913	18.9103	14.1556	18.2888	13.1805	12.8929	7.19913	12.9903	2.28464	12.9655	10.1608	11.1019	10.1788	24.3231	10.078	11.2089	20.8542	12.7603	13.9101	6.79065	10.9551	7.82452	5.79648
1700028P14Rik		330.926	290.404	375.685	260.67	300.381	338.157	308.081	142.878	275.562	279.412	266.651	201.683	339.388	143.892	245.599	256.069	283.375	172.584	297.222	247.285	298.308	283.671	244.563	285.83	250.382	264.835	223.086	272.989	258.357
1700028P15Rik		0	0	0	0	0	0	0	0	0	0	0	0	0	0	0	0	0	0	0	0	0	0	0	0	0	0	0	0	0
1700029B22Rik		0	0	0	0	0	0	0	0	0	0	0	0	0	0	0	0	0	0	0	0	0	0	0	0	0	0	0	0	0
1700029B24Rik		0	0	0	0	0	0	0	0	0	0	0	0	0	0	0	0	0	0	0	0	0	0	0	0	0	0	0	0	0
1700029E06Rik		0	0	0	0	0	0	0	0	0	0	0	0	0	0	0	0	0	0	0	0	0	0	0	0	0	0	0	0	0
1700029F12Rik		0	0	0	0	0	0	0	0	0	0	0	0	0	0	0	0	0	0	0	0	0	0	0	0	0	0	0	0	0
1700029H14Rik		1.83848	1.05601	1.0321	2.01289	3.66318	0	0.872752	6.30344	3.77482	4.06417	1.01388	5.52555	1.02845	9.99251	2.28464	2.16092	1.12898	2.01852	2.03576	1.01346	3.02339	4.31111	2.84375	0.850683	4.6367	1.94018	4.97959	1.73878	6.62454
1700029I15Rik		56.9928	26.4003	47.4766	33.2127	36.6318	46.2359	48.8741	23.1126	45.2979	40.6417	52.722	23.944	29.825	45.9656	28.558	46.4598	36.1275	35.3242	32.5722	32.4308	34.2651	43.9733	37.9167	24.6698	38.9483	40.7439	24.898	36.5144	21.5298
1700029J03Rik		0	0	0	0	0	0	0	1.05057	0.943706	0	0	0.920925	0	0	0	0	0	0	0	0	0	0	0	0	0	0	0	0	0
1700029J07Rik		781.353	580.807	766.851	759.867	600.029	694.446	658.055	200.66	531.306	409.465	489.706	355.477	514.224	338.746	608.856	595.334	598.361	404.714	532.353	723.612	593.592	436.284	551.688	335.169	657.484	659.663	369.486	556.41	416.518
1700029M03Rik		0	0	0	0	0	0	0	0	0	0	0	0	0	0	0	0	0	2.01852	0	0	0	0	0	0	0	0	0	0	0
1700029M20Rik		0	0	0	0	0	0	0.872752	1.05057	0.943706	1.01604	0	1.84185	0	0.999251	0	0	0	0	0	0	0	0.862222	0	0	0	0	0	0	1.65614
1700029N11Rik		0	0	0	0	0	0	0	0	0	0	0	0	0	0	0	0	0	0	0	0	0	0	0	0	0	0	0	0	0
1700029P11Rik		0	0	0	0	0	0	0	0	0	0	0	0	0	0	0	0	0	0	0	0	0	0	0	0	0	0	0	0	0
1700030A11Rik		0	1.05601	2.0642	0	0	0	0.872752	1.05057	0.943706	0	0	0	1.02845	0	0	0	1.12898	0	0	0	0	0	0	0.850683	0.92734	0	1.99184	0	0.828068
1700030C10Rik		9.19239	13.7282	20.642	15.0967	4.39582	10.879	15.7095	27.3149	12.2682	9.14438	18.2499	16.5766	8.22758	18.9858	17.1348	21.6092	14.6768	18.1667	7.12518	6.08077	7.05457	10.3467	7.58334	5.95478	14.8374	8.73083	1.99184	6.08574	7.45261
1700030C12Rik		0	2.11203	1.0321	5.03223	0	0	0	2.10115	0	4.06417	1.01388	2.76277	0	1.9985	1.14232	0	1.12898	2.01852	0	2.02692	0	0	5.6875	0	0.92734	0.970092	3.98367	0.869391	1.65614
1700030C14Rik		0.919239	0	0	0	0.732636	0	0	2.10115	0	0	0	0.920925	0	0	0	0	0	5.04631	0	0	0	0	0.947917	0	0	0	0.995918	0.869391	0
1700030F04Rik		0	0	0	1.00645	0.732636	0.906587	0	7.35401	0.943706	2.03208	0	1.84185	1.02845	0	1.14232	1.08046	0	1.00926	1.01788	0	1.0078	0	0	0.850683	0.92734	2.91028	0	1.73878	0.828068
1700030I03Rik		0	3.16804	0	0	2.19791	0	0.872752	0	4.71853	0	3.04165	0	3.08534	0	0	3.24138	1.12898	1.00926	0	3.04039	2.01559	0.862222	0.947917	2.55205	0.92734	1.94018	1.99184	0.869391	7.45261
1700030J22Rik		250.033	211.203	231.191	222.425	221.989	260.191	236.516	196.457	244.42	278.396	222.041	209.05	219.059	155.883	187.34	226.897	217.894	173.593	184.237	210.8	203.575	196.587	208.542	190.553	164.139	189.168	168.31	192.135	168.098
1700030K09Rik		279.449	234.435	236.351	244.566	246.166	250.218	258.334	230.076	239.701	182.888	241.304	190.631	214.946	206.845	277.583	238.782	231.442	218.001	231.059	197.625	253.965	212.969	247.406	238.191	259.655	276.476	186.237	252.123	258.357
1700030L20Rik		0	0	0	0	0	0	0	0	0	0	0	0	0	0	0	0	0	0	0	0	0	0	0	0	0	0	0	0	0
1700030M09Rik		0	0	0	0	0	0	0	0	0	0	1.01388	0.920925	0	0	0	1.08046	0	0	0	0	0	0.862222	0	0	0	0	0	0	0
1700030N03Rik		0	0	0	0	0	0	0	0	0	0	1.01388	0.920925	0	0	0	0	0	0	0	1.01346	0	0	0	0	0	0	0	0	0
1700030N18Rik		0	0	0	0	0	0	0	0	0	0	0	0	0	0	0	0	1.12898	4.03705	0	0	0	0	0	0	0	0	0	0	0
1700030O20Rik		0	0	0	0	0	0	0	0	0	0	0	0	0	0	0	0	0	0	0	0	0	0	0	0	0	0	0	0	0
1700031A10Rik		0	0	0	0	0	0	0	0	0	0	0	0	0	0	0	0	0	0	0	0	0	0	0	0	0	0	0	0	0
1700031F05Rik		0	0	0	0	0	0	0	0	0	0	0	0	0	0	0	0	0	0	0	0	0	0	0	0	0	0	0	0	0
1700031F10Rik		0	0	1.0321	0	0	0.906587	0	0	0	0	0	0	0	0	0	0	0	0	0	0	0	0	0	0	0.92734	0.970092	0	0	0
1700031L13Rik		0	0	0	0	0	0	0	0	0	0	0	0	0	0	0	0	0	1.00926	0	0	0	0	0	0	0	0	0	0	0
1700031M16Rik		0	0	0	0	0	0	0	0	0	0	0	0	0	0	0	0	0	0	0	0	0	0	0	0	0	0	0	0	0
1700031P21Rik		0	0	0	0	0	0	0	1.05057	0	1.01604	1.01388	2.76277	0	0.999251	0	0	0	0	0	1.01346	0	0	0	0	0	0	0.995918	0	0
1700034B16Rik		0	0	0	0	0	0	0	0	0	0	0	0	0	0	0	0	0	0	0	0	0	0	0	0	0	0	0	0	0
1700034E13Rik		1.83848	0	1.0321	2.01289	2.93054	0.906587	0	0	0	1.01604	0	2.76277	4.11379	0	0	0	2.25797	0	0	0	1.0078	1.72444	0.947917	2.55205	0	0.970092	0.995918	0.869391	0
1700034G24Rik		0	0	0	0	0	0	0	0	0	1.01604	0	0	0	0	0	0	0	0	0	2.02692	0	0	0	0.850683	0	0	0	0.869391	0
1700034H15Rik		43.2042	39.0725	56.7656	50.3223	36.6318	38.9833	40.1466	32.5678	17.9304	29.4652	25.3471	27.6277	27.7681	15.988	26.2733	32.4138	45.1593	41.3797	24.4292	49.6596	30.2339	25.0044	35.0729	28.0726	38.0209	30.0729	18.9225	26.9511	32.2947
1700034I23Rik		0.919239	0	1.0321	0	0.732636	1.81317	0.872752	0	0	1.01604	1.01388	0	0	0.999251	0	0	1.12898	1.00926	1.01788	1.01346	0	0.862222	0.947917	0	1.85468	0	1.99184	0.869391	1.65614
1700034J04Rik		0	0	0	0	0	0	0	0	0	0	0	0	0	0	0	0	0	0	0	2.02692	0	0	0	0	0	0	0	1.73878	0
1700034J05Rik		0	0	0	0	0	0	0	0	0	0	0	0	0	0	0	0	0	0	0	0	0	0	0	0	0	0	0	0	0
1700034K08Rik		0	0	0	0	0	0	0	0	0	0	0	0	0	0	0	0	0	0	0	0	0	0	0	0	0	0	0	0	0
1700034O15Rik		0	0	0	0	0	0	0	0	0	0	0	0	0	0	0	0	0	0	0	0	0	0	0	0	0	0	0	0	0
1700034P13Rik		0.919239	2.11203	3.0963	3.01934	2.93054	3.62635	0.872752	7.35401	0.943706	1.01604	3.04165	0.920925	2.0569	1.9985	0	2.16092	3.38695	1.00926	3.05365	4.05385	3.02339	0.862222	1.89583	3.40273	0.92734	8.73083	1.99184	5.21634	0
1700036A12Rik		7.35391	1.05601	1.0321	2.01289	2.19791	2.71976	5.23651	3.15172	1.88741	1.01604	5.06942	2.76277	1.02845	11.991	3.42696	1.08046	5.64492	6.05557	2.03576	3.04039	1.0078	0	1.89583	1.70137	3.70936	0	1.99184	3.47756	0.828068
1700036G14Rik		2.75772	11.6161	7.22471	4.02579	0	0	0.872752	0	7.54965	1.01604	2.02777	3.6837	2.0569	3.997	1.14232	6.48276	13.5478	2.01852	7.12518	0	0	0	0.947917	0	1.85468	0	0	0	0
1700036O09Rik		0	0	0	0	0	0	0	0	0	0	0	0	0	0	0	0	0	0	0	0	0	0	0	0	0	0	0	0	0
1700037C06Rik		0	0	0	0	0	0	0	0	0	0	0	0	0	0	0	0	0	0	0	0	0	0	0	0	0	0	0	0	0
1700037C18Rik		170.059	127.778	157.911	131.844	164.111	163.186	144.004	114.513	120.794	96.524	106.458	139.06	118.271	108.918	92.5278	131.816	107.253	110.01	146.575	141.885	137.06	119.849	156.406	159.928	117.772	126.112	113.535	143.449	136.631
1700037F24Rik		0	0	0	0	0	0	0	0	0	0	0	0.920925	0	0	0	0	0	0	0	0	0	0	0	0	0	0	0	0	0
1700037H04Rik		225.213	191.138	217.773	234.502	221.989	211.235	241.752	344.588	221.771	248.93	216.971	238.52	196.433	272.796	202.19	216.092	217.894	312.871	189.326	136.817	222.723	208.658	177.261	210.119	216.998	165.886	199.184	199.96	152.365
1700039E15Rik		0	0	0	0	0	0	0	1.05057	0.943706	1.01604	0	0	0	0	0	0	0	0	0	0	0	0	0	0	0	0	0.995918	0	1.65614
1700039E22Rik		0	0	0	0	0	0	0	0	0	0	0	0	0	0	0	0	0	0	1.01788	0	1.0078	0.862222	0	0	0	0.970092	0	0	0
1700039I01Rik		0	0	1.0321	0	0	0	0	0	0	0	0	0	0	0	0	0	0	2.01852	0	0	0	0	1.89583	0	0	0	0	0	0
1700039M10Rik		0	1.05601	1.0321	2.01289	0	0	0	4.20229	0	0	0	2.76277	0	0	0	1.08046	0	1.00926	0	0	0	0.862222	0	0	0.92734	0	0	0	0.828068
1700039M15Rik		0	0	0	0	0	0	0	0	0	0	0	0	0	0	0	0	0	0	0	0	0	0	0	0	0	0	0	0	0
1700040D17Rik		13.7886	5.28007	4.1284	8.05157	8.79163	10.879	13.0913	9.45516	9.43706	4.06417	14.1944	11.972	7.19913	9.99251	5.71159	3.24138	6.7739	19.176	10.1788	11.1481	2.01559	4.31111	6.63542	10.2082	3.70936	7.76074	6.97143	6.95513	9.93682
1700040F15Rik		0	0	0	0	0	0	0	0	0	0	0	0	0	0	0	0	0	0	0	0	0	0	0	0	0	0	0	0	0
1700040F17Rik		0	0	0	0	0	0	0	0	0	1.01604	0	1.84185	0	0	0	0	0	0	0	0	0	0	0	0	0	0	0	0	0
1700040K01Rik		0	0	0	0	0.732636	0	0	0	0	0	0	0	0	0	0	0	0	0	0	0	0	0	0	0	0	0.970092	0	0	0
1700040L02Rik		465.135	455.142	444.836	400.566	445.443	456.013	413.684	132.372	359.552	387.112	333.568	217.338	405.208	271.796	491.197	458.115	417.724	280.575	365.42	338.496	502.89	420.764	415.188	348.78	454.397	461.764	285.829	394.703	307.213
1700041C23Rik		0	0	0	0	0	0	0	0	0	0	0	0	0	0	0	0	0	0	0	0	0	0	0	0	0	0	0	0	0
1700041G16Rik		73.5391	33.7924	34.0593	32.2063	56.413	76.1533	46.2558	10.5057	53.7912	28.4492	34.4721	40.5207	49.3655	30.9768	45.6928	37.8161	50.8042	29.2686	50.8941	51.6866	58.4522	57.7689	43.6042	46.7876	40.803	38.8037	31.8694	53.9022	61.277
1700041M05Rik		0	0	0	0	0	0	0	0	0	0	0	0.920925	0	0	0	0	0	0	0	0	0	0	0	0	0	0	0	0	0
1700041M19Rik		0	0	0	0	0.732636	0	0	0	0	0	0	0	0	0	0	0	0	0	0	0	0	0	0.947917	0	0	0	0	0	0
1700042D02Rik		0	0	0	0	0	0	0	0	0	0	0	0	0	0	0	0	0	0	0	0	0	0	0	0	0	0	0.995918	0	0
1700042G07Rik		0	0	0	0	0	0	0	0	0	0	0	0	0	0	0	0	0	0	0	0	0	0	0.947917	0	0	0	0	0	0
1700042G15Rik		0	0	0	0	0	0	0	0	0	0	0	0	0	0	0	0	0	0	0	0	0	0	0	0	0	0	0	0	0
1700042O10Rik		0.919239	1.05601	2.0642	0	0	0.906587	0	1.05057	0	1.01604	2.02777	0	1.02845	0	1.14232	0	0	1.00926	1.01788	2.02692	1.0078	0	0.947917	1.70137	1.85468	0.970092	0.995918	0	1.65614
1700044C05Rik		0	0	0	0	0	0	0	0	0	1.01604	0	0	0	0	0	0	0	0	0	0	0	0	0	0	0	0	0	0	0
1700044K03Rik		0	0	0	0	0	0	0	0	0	0	0	0	0	0	0	0	0	0	0	0	0	0	0	0	0	0	0	0	0
1700045H11Rik		0	0	0	0	0	0	0	0	0	0	0	0	0	0	1.14232	0	0	2.01852	0	0	0	0.862222	0	0.850683	0	0	0	0	0.828068
1700045I11Rik		0	0	0	0	0	0	0	0	0	0	0	0	0	0	0	0	0	0	0	0	0	0	0	0	0	0	0	0	0
1700046C09Rik		0	0	0	0	0	0	0	0	0	0	0	0	0	0	0	0	0	0	0	0	0	0	0	0	0	0	0	0	0
1700047A11Rik		0	0	0	0	0	0	0	0	0	0	0	0	0	0	0	0	0	0	0	0	0	0	0	0	0	0	0	0	0
1700047F07Rik		0	0	0	0	0	0	0	1.05057	0.943706	0	0	0	0	0.999251	0	1.08046	2.25797	4.03705	1.01788	0	0	0	0	0.850683	0.92734	1.94018	0.995918	0.869391	1.65614
1700047G03Rik		0	0	0	0	0.732636	0	0	0	0.943706	0	0	0	0	0	0	0	0	1.00926	0	0	0	0	0	0	0	0	0	0	0
1700047I17Rik2		0	0	0	0	0	0	0	0	0	0	0	0	0	0	0	0	0	0	0	0	0	0	0	0	0	0	0	0	0
1700047K16Rik		3.67695	3.16804	8.25681	5.03223	3.66318	4.53294	4.36376	8.40459	5.66223	5.08021	3.04165	0.920925	8.22758	1.9985	7.99623	6.48276	3.38695	5.04631	4.07153	5.06731	3.02339	6.03555	7.58334	4.25342	3.70936	10.671	1.99184	4.34695	4.14034
1700047L14Rik		0	0	0	0	0	0	0	0	0	0	0	0	0	0	0	0	0	0	0	0	0	0	0	0	0	0	0	0	0
1700047M11Rik		40.4465	16.8962	31.9951	14.0902	35.8992	23.5713	16.5823	52.5287	14.1556	11.1765	15.2083	104.065	30.8534	80.9393	15.9925	17.2874	20.3217	64.5928	22.3934	15.2019	19.1481	31.9022	25.5938	55.2944	17.6195	30.0729	97.6	16.5184	21.5298
1700047N06Rik		0	0	0	0	0	0	0	0	0	0	0	0	0	0	0	0	0	0	0	1.01346	0	0	0	0	0	0	0	0	0
1700048F04Rik		0	0	0	0	0	0	0	0	0	0	0	0	0	0	0	0	0	0	0	0	0	0	0	0	0	0	0	0	0
1700048M11Rik		7.35391	9.50412	19.6099	16.1031	14.6527	15.412	14.8368	1.05057	6.60594	2.03208	6.0833	2.76277	7.19913	3.997	11.4232	10.8046	10.1608	4.03705	5.08941	4.05385	4.03118	11.2089	8.53125	1.70137	5.56404	2.91028	3.98367	2.60817	9.10875
1700048O20Rik		35.8503	43.2966	38.1877	33.2127	30.0381	35.3569	39.2738	76.6919	39.6356	33.5294	25.3471	112.353	42.1663	39.97	58.2583	43.2184	59.8361	60.5557	36.6438	29.3904	45.3508	26.7289	24.6458	40.8328	35.2389	41.714	27.8857	33.9062	24.014
1700049E15Rik		0	0	0	0	0	0	0	0	0	0	1.01388	0	0	0.999251	2.28464	1.08046	1.12898	0	1.01788	1.01346	0	0	0	0	0.92734	0.970092	0	0	0.828068
1700049E17Rik1		0	0	0	0	0	0	0	0	0	0	0	0	0	0	0	0	0	0	0	0	0	0	0	0	0	0	0	0	0
1700049E17Rik2		0	0	0	0	0	0	0	0	0	0	0	0	0	0	0	0	0	0	0	0	0	0	0	0	0	0	0	0	0
1700049E22Rik		1.83848	0	0	1.00645	0	0	0.872752	0	1.88741	1.01604	0	0	0	0	0	0	0	1.00926	0	0	0	0	0	0	0	0.970092	0.995918	0.869391	0
1700049G17Rik		372.292	349.54	259.057	346.218	325.29	355.382	349.101	241.632	313.31	236.738	263.61	303.905	330.132	336.748	339.269	314.414	362.404	299.751	360.33	229.042	353.736	319.022	309.969	306.246	296.749	392.887	303.755	351.234	348.617
1700049J03Rik		2.75772	0	3.0963	1.00645	0	0.906587	0.872752	2.10115	0	0	0	1.84185	1.02845	1.9985	2.28464	3.24138	0	0	1.01788	0	0	0	1.89583	1.70137	0.92734	0.970092	0.995918	0.869391	0
1700049L16Rik		0	0	0	0	0	0	0	0	0	0	0	0	0	0	0	0	0	0	0	0	0	0	0	0	0	0	0	0	0
1700051A21Rik		0	0	0	0	0	0	0.872752	1.05057	0	0	0	0	0	0	0	0	0	0	0	0	0	0	0	0	0	0	0	0	0
1700051O22Rik		0	2.11203	0	0	0	0	0	0	0	0	0	0	1.02845	0	1.14232	0	0	0	0	1.01346	0	0	0.947917	1.70137	0.92734	0	0.995918	0	0
1700052I22Rik		0	0	0	0	0	0	0	0	0	0	0	0	0	0	0	0	0	0	0	0	0	0	0.947917	0	0	0	0	0	0
1700052K11Rik		145.24	156.29	170.297	142.915	171.437	160.466	166.696	136.575	153.824	108.717	141.944	147.348	134.727	172.87	140.505	133.977	149.026	145.334	145.557	145.939	134.037	131.92	140.292	142.064	140.956	161.035	150.384	148.666	170.582
1700054A03Rik		0	0	0	0	0	0.906587	0	0	0	0	0	0	0	0	0	0	0	0	0	0	0	0	0	0	0	0	0	0	0
1700054K02Rik		0	0	0	0	0	0	0	0	0	0	0	0	0	0	0	0	0	0	0	0	0	0	0	0	0	0	0	0	0
1700054K19Rik		0	0	0	0	0	0	0	0	0	0	0	0	0	0	0	0	0	0	0	0	0	0	0	0	0	0	0	0	0
1700054M17Rik		0	0	0	0	0	0	0	0	0	0	0	1.84185	0	0	0	0	0	0	0	0	0	0	0	0	0	0	0	0	0
1700054O19Rik		1.83848	2.11203	2.0642	0	3.66318	3.62635	1.7455	1.05057	0	3.04813	1.01388	3.6837	4.11379	3.997	3.42696	3.24138	6.7739	2.01852	0	1.01346	2.01559	4.31111	0.947917	1.70137	5.56404	0.970092	1.99184	2.60817	3.31227
1700055C04Rik		0	0	0	1.00645	0	0	0	0	0	0	0	0	0	0	0	0	0	0	0	0	0	0	0	0	0	0	0	0	0
1700055D18Rik		39.5273	13.7282	23.7383	27.1741	28.5728	24.4779	37.5283	23.1126	23.5926	21.3369	27.3749	22.1022	27.7681	13.9895	39.9812	20.5287	20.3217	23.213	22.3934	36.4846	25.1949	22.4178	27.4896	17.0137	25.0382	29.1028	19.9184	35.645	19.8736
1700056E22Rik		3.67695	8.44811	9.28891	13.0838	19.0485	16.3186	16.5823	11.5563	8.49335	12.1925	14.1944	7.3674	15.4267	8.99326	18.2771	15.1264	12.4188	14.1297	13.2325	17.2289	11.0858	7.76	14.2188	9.35752	25.0382	14.5514	10.9551	15.649	13.2491
1700056N10Rik		48.7196	61.2488	81.536	50.3223	52.7498	51.6755	42.7648	21.0115	46.2416	70.1069	64.8886	38.6788	34.9672	59.9551	68.5391	61.5862	63.2231	52.4816	54.9657	61.8212	68.5301	48.2844	39.8125	43.3849	76.9692	64.9962	71.7061	40.8614	42.2315
1700057G04Rik		0	1.05601	0	0	0	0	1.7455	0	0.943706	1.01604	0	0	0	0	0	0	0	1.00926	0	0	0	0	0	0	0	0	0	0	0
1700057H15Rik		0	0	0	0	0	0.906587	0	0	0	0	0	0.920925	1.02845	0	0	0	0	0	0	0	0	0	1.89583	0	0	0	0	0	0
1700057H21Rik		0	0	0	0	0.732636	0	0.872752	0	0	0	0	0.920925	0	0	0	0	0	0	2.03576	0	0	0	0.947917	0	0	0	0	0	0
1700058P15Rik		0.919239	0	0	0	0.732636	0.906587	0	0	0	0	0	0.920925	1.02845	0	0	0	0	0	0	0	2.01559	0	0	0	0	0	0	0	0
1700060C16Rik		2.75772	4.22405	8.25681	4.02579	3.66318	5.43952	6.10926	0	1.88741	1.01604	3.04165	1.84185	4.11379	1.9985	2.28464	1.08046	4.51593	2.01852	0	2.02692	1.0078	1.72444	0.947917	1.70137	0	2.91028	4.97959	3.47756	6.62454
1700060C20Rik		0	0	0	1.00645	0	0	0.872752	1.05057	0	2.03208	0	1.84185	1.02845	0	1.14232	0	0	1.00926	0	1.01346	1.0078	0	2.84375	0	1.85468	0	0	0	0
1700060J05Rik		0	0	0	0	0	0	0	0	0	1.01604	0	0	0	0	1.14232	0	0	0	0	0	0	0	0	0	0	0	0	0	0
1700060O08Rik		0	0	0	0	0	0	0	0	0	0	0	0	0	0	0	0	0	0	0	0	0	0	0	0	0	0	0	0	0
1700061E17Rik		0	0	0	0	0	0	0.872752	3.15172	0	0	0	0	1.02845	0	0	0	0	0	0	0	0	0	0	0	0	0	0	0	0
1700061E18Rik		2.75772	1.05601	1.0321	0	0.732636	0	0	1.05057	0	0	1.01388	0	0	0	1.14232	0	0	2.01852	1.01788	2.02692	1.0078	0	0.947917	0	0	0	0.995918	0.869391	0.828068
1700061F12Rik		0	0	0	0	0	0	0	0	0	0	0	0	0	0	0	0	0	0	0	0	0	0	0	0	0	0	0	0	0
1700061G19Rik		0	0	0	3.01934	1.46527	0	0	4.20229	0	1.01604	1.01388	0.920925	1.02845	0.999251	1.14232	0	1.12898	0	1.01788	0	0	0	0	0.850683	0	0	0	0.869391	0
1700061H18Rik		0	0	0	0	0	0	0	0	0	0	0	0	0	0	0	0	0	0	0	0	0	0	0	0	0	0	0	0	0
1700061I17Rik		0	1.05601	1.0321	1.00645	0.732636	0	0	1.05057	0	0	1.01388	3.6837	0	0	2.28464	0	1.12898	0	0	1.01346	1.0078	1.72444	0	0.850683	0	0	0	0	0
1700061J23Rik		2.75772	0	0	0	1.46527	5.43952	0.872752	0	0	1.01604	0	0	1.02845	0	0	2.16092	0	0	0	0	0	0	0.947917	0.850683	0	0.970092	1.99184	1.73878	0
1700063A18Rik		0	0	0	0	0	0	0	0	0	0	0	0	0	0	0	0	0	0	0	0	0	0	0	0	0	0	0	0	0
1700063D05Rik		1.83848	0	0	4.02579	2.19791	1.81317	1.7455	6.30344	2.83112	1.01604	0	2.76277	0	0.999251	1.14232	3.24138	1.12898	2.01852	1.01788	3.04039	3.02339	2.58667	1.89583	1.70137	3.70936	1.94018	5.97551	3.47756	1.65614
1700063H04Rik		0	0	1.0321	3.01934	1.46527	2.71976	0	0	0	2.03208	0	0.920925	1.02845	0	3.42696	3.24138	1.12898	1.00926	1.01788	1.01346	2.01559	0	5.6875	0	1.85468	0.970092	0	1.73878	2.4842
1700063H06Rik		0	0	1.0321	0	0	0	0	0	0	0	0	0	0	0.999251	0	0	0	0	0	0	0	0	0	0	0	0	0	0	0
1700063I16Rik		0	0	0	0	0	0	0	0	0	0	0	0	0	0	0	0	0	0	0	0	0	0	0	0	0	0	0	0	0
1700063K16Rik		0	1.05601	0	0	0	0	0	0	0	0	0	0	0	0	0	0	0	0	0	0	0	0	0	0	0	0	0	0	0
1700063O14Rik		0	0	0	0	0	0	0	0	0	0	0	0	0	0	0	0	0	0	0	0	0	0	0	0	0	0	0.995918	0	0
1700064H15Rik		0.919239	3.16804	0	1.00645	0	0.906587	0.872752	1.05057	0.943706	0	0	0.920925	0	1.9985	1.14232	2.16092	1.12898	2.01852	3.05365	2.02692	0	0.862222	1.89583	0.850683	0.92734	1.94018	2.98776	1.73878	0.828068
1700064J06Rik		0	0	0	0	0	0	0	0	0	0	0	0	0	0	0	0	0	0	0	0	0	0	0	0	0	0	0	0	0
1700064M15Rik		4.59619	6.33608	7.22471	10.0645	8.79163	2.71976	4.36376	2.10115	3.77482	5.08021	1.01388	0.920925	6.17069	1.9985	12.5655	7.56322	5.64492	4.03705	7.12518	6.08077	3.02339	7.76	2.84375	3.40273	9.2734	1.94018	4.97959	5.21634	1.65614
1700065D16Rik		3.67695	6.33608	6.19261	5.03223	3.66318	5.43952	2.61825	3.15172	2.83112	3.04813	7.09719	3.6837	8.22758	2.99775	2.28464	5.4023	3.38695	4.03705	4.07153	6.08077	4.03118	3.44889	3.79167	5.1041	5.56404	2.91028	9.95918	0	3.31227
1700065I16Rik		0	0	0	0	0	0	0	0	0	0	0	0	0	0	0	0	0	0	0	0	0	0	0	0	0	0	0	0	0
1700065J11Rik		1.83848	0	0	1.00645	1.46527	0	1.7455	0	0.943706	0	0	2.76277	1.02845	0	2.28464	0	2.25797	1.00926	0	1.01346	0	0	0.947917	1.70137	0	2.91028	1.99184	0.869391	0.828068
1700065J18Rik		0	0	1.0321	0	1.46527	1.81317	1.7455	0	0.943706	1.01604	1.01388	0	0	0	0	1.08046	0	0	0	0	1.0078	0	0	0	0.92734	0	0.995918	0	0.828068
1700065O20Rik		0	0	0	0	0	0	0	0	0	0	0	0	0	0	0	0	0	0	1.01788	0	0	0	0	0	0	0	0	0	0
1700066B17Rik		2.75772	3.16804	4.1284	9.05802	0.732636	2.71976	0	0	0	4.06417	3.04165	1.84185	1.02845	0	0	4.32184	0	2.01852	4.07153	4.05385	4.03118	0	2.84375	0.850683	8.34606	4.85046	0	0.869391	2.4842
1700066B19Rik		1.83848	2.11203	1.0321	1.00645	2.93054	1.81317	2.61825	2.10115	2.83112	1.01604	7.09719	3.6837	0	0.999251	2.28464	2.16092	0	4.03705	0	3.04039	2.01559	1.72444	0.947917	2.55205	0.92734	2.91028	0	0.869391	3.31227
1700066C05Rik		0	0	0	0	0	0	0	0	0	0	0	0	0	0	0	0	0	0	0	0	0	0	0	0	0	0	0	0	0
1700066J03Rik		2.75772	0	1.0321	1.00645	0.732636	0	0.872752	1.05057	0	0	0	0.920925	0	0	0	0	0	0	0	0	0	0.862222	0.947917	1.70137	0	0	0	0.869391	0.828068
1700066M21Rik		254.629	256.611	247.704	278.786	293.787	282.855	321.173	408.673	275.562	226.577	235.221	383.105	257.112	262.803	220.468	215.012	226.926	287.64	226.988	208.773	193.497	269.013	253.094	302.843	225.344	240.583	304.751	232.127	272.434
1700066N21Rik		0	0	0	0	0	0	0	0	0	0	0	0	0	0	0	0	0	0	0	0	0	0	0	0	0	0	0	0	0
1700066O22Rik		202.232	166.85	170.297	190.218	194.149	210.328	242.625	49.377	155.711	127.005	150.055	77.3577	111.072	177.867	270.73	203.126	174.992	125.148	168.968	184.45	187.45	152.613	161.146	113.992	233.69	265.805	182.253	177.356	190.456
1700067G17Rik		0	0	0	0	0	0	0	0	0	0	0	0	0	0	0	0	0	0	0	0	0	0	0	0	0	0	0	0	0
1700067K01Rik		2.75772	4.22405	0	3.01934	2.19791	2.71976	2.61825	2.10115	2.83112	0	2.02777	2.76277	0	3.997	2.28464	1.08046	5.64492	5.04631	3.05365	1.01346	3.02339	0	1.89583	2.55205	1.85468	2.91028	0	0.869391	0.828068
1700067P10Rik		0	1.05601	1.0321	0	0	0	0.872752	0	0	0	0	0	1.02845	0	0	0	1.12898	1.00926	0	0	0	0.862222	0	0	0	0	0	0	1.65614
1700069B07Rik		0	2.11203	0	1.00645	0	0	2.61825	0	0	1.01604	1.01388	0.920925	2.0569	0	0	1.08046	2.25797	0	0	2.02692	2.01559	0.862222	2.84375	0.850683	0	1.94018	0.995918	0.869391	0
1700069L16Rik		0	1.05601	0	0	0	0.906587	0	0	0	0	0	0.920925	0	0	0	0	0	1.00926	0	0	0	0	0	0	0	0	0	0	0
1700071G01Rik		0	0	0	0	0	0	0	0	0	0	0	0.920925	0	0	0	0	0	1.00926	0	0	0	0	0.947917	0.850683	0	0	0	0	0
1700071K01Rik		0.919239	5.28007	2.0642	4.02579	0.732636	3.62635	3.49101	7.35401	0.943706	6.09625	1.01388	24.865	1.02845	7.99401	3.42696	9.72414	2.25797	27.2501	4.07153	5.06731	4.03118	2.58667	3.79167	2.55205	6.49138	3.88037	10.9551	6.08574	14.0772
1700071M16Rik		0	0	0	0	0	0	0	0	0	0	0	0	0	0	0	0	1.12898	0	0	0	0	0	0	0	0	0	0	0	0
1700072B07Rik		0	0	0	1.00645	0.732636	0.906587	0.872752	0	0.943706	0	2.02777	1.84185	1.02845	0	0	0	1.12898	0	0	1.01346	0	0	0	0	0	1.94018	0	0	0.828068
1700072G22Rik		0.919239	0	0	0	0	0	0	0	0	0	1.01388	0	0	0	0	0	0	0	0	0	0	0.862222	0.947917	0	0	0	0.995918	0	0
1700073E17Rik		0	0	0	1.00645	0	0	0	0	0	1.01604	0	0.920925	0	0.999251	0	0	0	0	0	0	0	0.862222	0	0	0.92734	0.970092	1.99184	0	0
1700074A21Rik		0	0	0	0	0	0	0	0	0	0	0	0	0	0	0	0	0	0	0	0	0	0	0	0	0	0	0	0	0
1700074H08Rik		0	0	0	0	0.732636	0	0	2.10115	0	0	0	0	0	0	0	0	0	0	0	0	3.02339	1.72444	0	0	0	0.970092	0.995918	0	0.828068
1700074P13Rik		0	0	0	0	0	0	0	0	0	0	0	0	0	0	0	0	0	0	0	0	0	0	0	0	0	0	0	0	0
1700080E11Rik		0	1.05601	0	0	0	0	0	0	0	0	0	0.920925	0	0	0	0	0	0	0	2.02692	0	0	0	0	0	0.970092	0	0	0
1700080G11Rik		0.919239	0	0	0	0	0.906587	0	9.45516	0.943706	1.01604	0	0	0	0	0	1.08046	1.12898	2.01852	0	1.01346	0	0	0	3.40273	6.49138	0.970092	0	0.869391	0.828068
1700080N15Rik		0	0	0	0	0	0	0	1.05057	0	0	0	0	0	0	0	0	0	1.00926	0	0	1.0078	0	0	0	0	0	0	0	0
1700080O16Rik		0	0	0	0	0	0	0	0	0	0	0	0	0	0	0	0	1.12898	0	0	0	1.0078	0	0	0	0	0.970092	0	0	0
1700081H04Rik		0	0	0	0	0	0	0	0	0	0	0	0	0	0	0	0	0	0	0	0	0	0	0	0	0	0	0	1.73878	0
1700082M22Rik		24.8194	11.6161	16.5136	18.116	12.4548	11.7856	13.0913	2.10115	14.1556	15.2406	9.12496	10.1302	9.25603	11.991	10.2809	10.8046	16.9347	8.0741	9.16094	12.1615	9.07016	10.3467	16.1146	15.3123	10.2007	6.79065	5.97551	10.4327	10.7649
1700083H02Rik		0	0	0	0	0	0	0	0	0	0	0	0	0	0	0	0	0	0	0	0	0	0	0	0	0	0	0	0	0
1700084C01Rik		556.139	413.957	589.33	510.268	625.671	580.216	540.233	287.857	455.81	444.01	448.137	446.649	435.033	303.772	397.527	419.219	408.692	335.075	465.172	521.933	466.609	430.249	418.979	501.903	435.85	493.777	460.114	547.716	429.767
1700084C06Rik		21.1425	16.8962	23.7383	20.1289	16.8506	23.5713	20.946	11.5563	14.1556	18.2888	12.1666	11.972	17.4836	16.9873	11.4232	15.1264	10.1608	19.176	27.4828	14.1885	9.07016	8.62222	14.2188	17.0137	27.8202	19.4018	13.9429	23.4736	14.9052
1700084E18Rik		14.7078	26.4003	14.4494	18.116	18.3159	21.7581	18.3278	26.2643	24.5363	15.2406	23.3193	19.3394	22.6258	20.9843	13.7078	14.046	24.8376	14.1297	20.3576	31.4173	14.1091	19.8311	17.0625	17.8644	26.8929	23.2822	18.9225	18.2572	15.7333
1700084F23Rik		0	0	0	0	0	0	0	0	0	0	0	0	0	0	0	0	0	0	0	0	0	0	0	0	0	0	0	0	0
1700084J12Rik		0	0	0	1.00645	1.46527	0	0	0	0	0	1.01388	0	0	0	1.14232	0	0	0	0	1.01346	0	0	1.89583	0	0	0	0	0	0
1700084M14Rik		0	0	0	0	0	0	0	0	0	0	0	0	0	0	0	0	0	0	0	0	0	0	0	0	0	0	0	0	0
1700085C21Rik		0	0	0	0	0	0	0	1.05057	0	0	0	0	0	0	0	0	0	1.00926	0	0	0	0	2.84375	0	0	0	0.995918	0	0
1700086D15Rik		16.5463	29.5684	33.0272	21.1354	19.7812	9.97246	13.0913	29.4161	22.6489	38.6096	29.4026	23.944	11.3129	26.9798	7.99623	17.2874	21.4507	38.352	12.2146	25.3366	16.1247	13.7955	21.8021	11.0589	18.5468	18.4318	25.8939	13.0409	19.0456
1700086L19Rik		46.8812	96.0972	46.4445	39.2514	53.4824	51.6755	41.0193	314.121	37.7482	58.9304	43.597	128.009	42.1663	73.9446	42.2658	56.1839	48.5463	156.436	44.7868	37.4981	34.2651	62.9422	39.8125	66.3533	29.6749	51.4149	129.469	54.7716	91.0875
1700086O06Rik		174.655	145.73	209.517	149.96	164.111	176.785	162.332	102.956	153.824	142.246	167.291	128.009	172.779	138.896	175.917	176.115	180.637	142.306	166.933	144.925	158.224	137.955	150.719	147.168	153.011	154.245	134.449	165.184	116.758
1700086P04Rik		27.5772	28.5124	40.2519	30.1934	24.177	29.9174	29.6736	16.8092	21.7052	22.3529	30.4165	17.4976	22.6258	14.9888	15.9925	25.931	19.1927	16.1482	22.3934	29.3904	22.1715	12.9333	32.2292	11.9096	28.7475	23.2822	12.9469	29.5593	21.5298
1700087M22Rik		0	0	0	0	0	0	0	0	0	0	0	0	0	0	0	0	0	0	0	0	0	0.862222	0	0	0	0	0	0	0
1700088E04Rik		1201.44	1050.73	1321.09	1374.81	1178.08	1261.06	1192.18	489.567	1316.47	1113.58	1088.91	823.307	1370.92	695.479	1213.14	1132.32	1140.27	750.891	1225.53	1355	1362.54	1157.96	1153.62	1051.44	1264.89	1097.17	953.094	1251.92	1127
1700091H14Rik		0	0	0	0	0	0	0	0	0	0	0	0	0	0	0	0	0	0	0	0	0	0	0	0	0	0	0	0	0
1700092C02Rik		0	0	0	0	0	0	0	0	0	0	0	0	0	0	0	0	0	0	0	0	0	0	0	0.850683	0	0	0	0	0
1700092C10Rik		0	0	0	0	0	0	0	0	0	0	0	0	0	0	0	0	0	0	0	0	0	0	0	0	0	0	0	0	0
1700092C17Rik		0	1.05601	0	0	0	0	0	0	0	0	0	0	0	0	0	0	2.25797	0	0	0	0	0	0	0	0	0	0	0	0
1700092E19Rik		0	0	0	0	0	0	0	0	0	0	0	0	0	0	0	0	0	0	0	0	0	0	0	0	0	0	0	0	0
1700092K14Rik		0	1.05601	0	1.00645	0.732636	0.906587	0	3.15172	0.943706	7.11229	1.01388	1.84185	3.08534	0.999251	1.14232	0	4.51593	1.00926	2.03576	2.02692	5.03898	1.72444	0.947917	0.850683	0.92734	2.91028	2.98776	2.60817	0.828068
1700092M07Rik		0.919239	3.16804	2.0642	5.03223	3.66318	0	3.49101	7.35401	6.60594	1.01604	7.09719	1.84185	2.0569	5.99551	1.14232	3.24138	2.25797	1.00926	1.01788	5.06731	3.02339	4.31111	1.89583	5.1041	4.6367	0.970092	2.98776	2.60817	3.31227
1700093J21Rik		6.43467	8.44811	12.3852	12.0774	6.59373	7.2527	4.36376	1.05057	5.66223	5.08021	3.04165	3.6837	6.17069	9.99251	11.4232	10.8046	11.2898	4.03705	4.07153	11.1481	13.1013	11.2089	10.4271	6.80547	7.41872	9.70092	11.951	4.34695	11.593
1700093K21Rik		0.919239	6.33608	1.0321	1.00645	0.732636	1.81317	1.7455	6.30344	1.88741	8.12834	5.06942	4.60462	2.0569	4.99626	3.42696	9.72414	6.7739	17.1575	4.07153	9.12116	12.0935	6.03555	2.84375	0.850683	6.49138	11.6411	6.97143	6.95513	2.4842
1700094J05Rik		0	0	1.0321	1.00645	0.732636	0	0	0	0	0	1.01388	0	0	0.999251	0	0	0	1.00926	1.01788	0	0	0.862222	0	0.850683	0	0	0	0	1.65614
1700095A13Rik		0	0	0	0	0	0	0	0	0	0	0	0	0	0	0	0	0	0	0	0	0	0	0	0	0	0	0	0	0
1700095A21Rik		0	0	0	0	0	0	0	0	0.943706	0	0	0	0	0	0	0	0	0	0	0	0	0	0	0	0	0	0	0	0
1700095B10Rik		0	0	0	0	0	0	0	0	0	0	0	0	0	0	0	0	0	0	0	0	0	0	0	0	0	0	0	0	0
1700095J03Rik		19.304	23.2323	30.963	18.116	16.8506	24.4779	27.0553	15.7586	17.9304	15.2406	21.2916	17.4976	23.6543	12.9903	12.5655	14.046	28.2246	16.1482	25.4471	23.3096	26.2027	19.8311	36.0209	22.9685	7.41872	16.4916	21.9102	15.649	14.9052
1700095J07Rik		0	0	0	0	0	0	0	0	0	0	0	0	1.02845	0	0	0	0	0	0	1.01346	1.0078	0	0.947917	0	0	0	0	0	0
1700095J12Rik		0	0	0	0	0	0	0	0	0	0	0	0	0	0	0	0	0	0	0	1.01346	0	0	0.947917	0	0	0	0	0	0
1700096J18Rik		0	1.05601	0	0	0	0	0	1.05057	0	1.01604	1.01388	0	0	0	0	0	0	0	0	0	0	0	0	0.850683	0	0	0	0.869391	0
1700096K18Rik		55.1543	31.6804	46.4445	64.4126	61.5414	62.5545	51.4923	33.6184	39.6356	27.4331	37.5137	36.837	48.337	47.9641	51.4043	48.6207	42.9014	38.352	47.8405	46.6193	65.5067	55.1822	50.2396	53.5931	70.4778	69.8466	53.7796	69.5513	61.277
1700097N02Rik		0	2.11203	1.0321	1.00645	0.732636	0.906587	0.872752	0	0	1.01604	0	0	0	0.999251	0	0	0	3.02779	0	0	0	0.862222	0	0	0	0	0.995918	0	0.828068
1700099I09Rik		0	1.05601	1.0321	3.01934	0	0	0	0	0.943706	0	0	0	0	0	0	0	1.12898	0	0	0	0	0	0	1.70137	0	0	0	0.869391	1.65614
1700100L14Rik		0	0	0	0	0	0	0	0	0	0	0	0	0	0	0	0	0	0	0	0	0	0	0	0	0	0.970092	0	0	0
1700101E01Rik		66.1852	33.7924	47.4766	35.2256	76.9268	49.8623	56.7289	30.4666	57.566	64.0107	57.7914	52.4927	51.4224	30.9768	61.6852	39.977	48.5463	46.4261	33.5901	47.6327	53.4132	51.7333	54.9792	46.7876	27.8202	38.8037	25.8939	36.5144	31.4666
1700101I11Rik		18.3848	16.8962	13.4173	19.1225	14.6527	12.6922	15.7095	31.5172	13.2119	22.3529	15.2083	28.5487	21.5974	8.99326	14.8501	20.5287	19.1927	15.1389	21.3755	31.4173	14.1091	31.9022	14.2188	18.715	24.1108	19.4018	13.9429	11.3021	14.0772
1700101I19Rik		0	0	0	0	0	0	0	1.05057	0	0	0	1.84185	0	0	0	1.08046	1.12898	0	0	1.01346	0	0.862222	0	0	0	0	0.995918	0.869391	0
1700101O22Rik		0	0	0	0	0	0.906587	0.872752	0	0	0	1.01388	0	0	1.9985	0	0	0	0	0	0	0	0	0	0	0	0	0	0	0
1700102P08Rik		5.51543	11.6161	5.1605	6.03868	10.2569	11.7856	10.473	12.6069	9.43706	13.2085	11.1527	11.972	9.25603	8.99326	11.4232	10.8046	7.90288	9.08336	10.1788	9.12116	18.1403	12.0711	7.58334	12.7603	14.8374	11.6411	7.96735	3.47756	9.93682
1700104B16Rik		0.919239	0	0	2.01289	1.46527	0	1.7455	0	0.943706	1.01604	0	0.920925	0	0.999251	1.14232	0	0	2.01852	1.01788	1.01346	3.02339	0	1.89583	3.40273	0	0	0	0	0.828068
1700105P06Rik		20.2232	25.3443	18.5778	13.0838	13.1875	17.2252	27.0553	27.3149	20.7615	13.2085	16.2221	14.7348	14.3983	18.9858	25.131	22.6897	18.0637	21.1945	13.2325	20.2692	19.1481	17.2444	15.1667	13.6109	13.9101	15.5215	19.9184	17.3878	14.0772
1700108F19Rik		0.919239	1.05601	1.0321	0	0.732636	1.81317	1.7455	7.35401	3.77482	10.1604	4.05554	8.28832	25.7112	2.99775	4.56928	4.32184	5.64492	2.01852	3.05365	13.175	56.4366	15.52	20.8542	8.50683	5.56404	3.88037	5.97551	3.47756	4.96841
1700108J01Rik		1.83848	1.05601	2.0642	3.01934	1.46527	2.71976	4.36376	0	0	0	3.04165	0	6.17069	2.99775	1.14232	2.16092	3.38695	2.01852	4.07153	1.01346	2.01559	2.58667	3.79167	1.70137	1.85468	0.970092	4.97959	1.73878	3.31227
1700108N11Rik		0	0	0	0	2.19791	0	0	1.05057	0.943706	0	0	0	0	0	0	0	0	0	0	1.01346	0	0	1.89583	0	0.92734	0.970092	0	0.869391	0
1700109G14Rik		0.919239	1.05601	0	2.01289	0.732636	0	0	2.10115	0	2.03208	1.01388	2.76277	0	0.999251	0	0	0	0	0	0	0	0	0	0	0	1.94018	0	0	0.828068
1700109G15Rik		0	0	0	0	0	0	0	1.05057	0	0	0	0	0	0	0	0	0	0	0	0	0	0	0	0	0	0	0	0	0
1700109H08Rik		121.339	178.466	182.682	140.902	107.698	93.3785	130.04	84.0459	167.98	203.208	205.818	151.953	127.527	123.907	134.794	163.149	179.508	127.167	119.092	206.746	177.372	165.547	155.458	104.634	160.43	162.005	134.449	113.89	125.038
1700109I08Rik		0	0	0	0	0	0	0	0	0	0	0	0	0	0	0	0	0	0	0	0	0	0	0	0	0	0	0	0	0
1700109K24Rik		0	0	0	0	0	0	0	0	0	0	0	0	0	0	0	0	0	0	0	0	0	0	0	0	0.92734	0	0	0	0
1700110C19Rik		11.0309	3.16804	8.25681	5.03223	8.79163	4.53294	3.49101	17.8597	8.49335	10.1604	9.12496	19.3394	5.14224	17.9865	13.7078	4.32184	2.25797	14.1297	8.14306	3.04039	8.06237	3.44889	4.73959	7.65615	1.85468	5.82055	9.95918	4.34695	7.45261
1700110I01Rik		0	1.05601	0	0	0	0	0	4.20229	0	2.03208	0	0	0	0.999251	1.14232	0	2.25797	1.00926	1.01788	0	0	0	0	0.850683	0	0.970092	0	0.869391	0.828068
1700110I07Rik		0	0	0	0	0	0	0	0	0	0	0	0	0	0	0	0	0	0	0	0	0	0	0	0	0	0	0	0	0
1700110K17Rik		2.75772	0	4.1284	3.01934	2.19791	1.81317	2.61825	1.05057	0	0	1.01388	0.920925	2.0569	0	0	2.16092	0	1.00926	3.05365	2.02692	3.02339	3.44889	0	0	2.78202	2.91028	2.98776	3.47756	1.65614
1700111E14Rik		0	0	0	0	0.732636	0	0	1.05057	0.943706	0	0	0	0	0	0	0	0	0	1.01788	0	0	0	0	0	0	0	0	0	0
1700111N16Rik		0.919239	0	0	0	0	0	0	0	0	0	2.02777	0	0	0	0	1.08046	0	3.02779	0	2.02692	1.0078	1.72444	0	0	0.92734	0.970092	0	0	0
1700112D23Rik		2.75772	2.11203	10.321	10.0645	5.12845	3.62635	3.49101	9.45516	4.71853	3.04813	6.0833	4.60462	8.22758	3.997	5.71159	1.08046	5.64492	5.04631	2.03576	6.08077	4.03118	5.17333	6.63542	5.1041	6.49138	3.88037	4.97959	2.60817	7.45261
1700112E06Rik		8.27315	12.6722	6.19261	9.05802	19.0485	22.6647	22.6915	6.30344	11.3245	7.11229	7.09719	7.3674	13.3698	21.9835	1.14232	1.08046	10.1608	9.08336	8.14306	27.3635	37.2884	24.1422	29.3854	20.4164	21.3288	14.5514	19.9184	23.4736	24.014
1700112H15Rik		0	0	0	0	0	0	0	0	0	0	0	0	0	0	0	0	0	0	0	0	0	0	0	0	0	0	0	0	0
1700112J05Rik		0	0	0	0	0	0	0	0	0	0	0	0	0	0	0	0	0	0	0	0	0	0	0	0	0	0	0	0	0
1700112J16Rik		23.9002	27.4564	18.5778	31.1998	25.6423	28.1042	18.3278	12.6069	13.2119	18.2888	16.2221	15.6557	20.569	14.9888	29.7003	20.5287	21.4507	22.2038	13.2325	14.1885	16.1247	13.7955	22.75	12.7603	18.5468	16.4916	19.9184	22.6042	28.1543
1700112K13Rik		0	0	0	0	0	0	0	0	0	0	0	0	0	0	0	0	1.12898	1.00926	0	0	0	0	0	0	0	0	0	0	0
1700113A16Rik		86.4084	71.8089	77.4076	98.6317	69.6004	77.0599	84.6569	45.1747	67.0031	52.8342	63.8747	53.4136	65.8206	57.9566	69.6814	65.9081	72.2549	48.4446	79.3948	61.8212	63.4911	65.5289	68.25	49.3396	75.1145	64.9962	57.7633	82.5921	63.7612
1700113B19Rik		0	0	0	0	0	0	0	0	0	0	0	0	0	0	0	0	0	0	0	0	0	0	0	0	0	0	0	0	0
1700113H08Rik		0	0	0	0	0	0	0	0	0	0	0	0	0	0	0	0	0	0	1.01788	0	0	0	0	0	0.92734	0.970092	1.99184	0.869391	0
1700116B05Rik		0	0	0	0	0	0	0	0	1.88741	0	1.01388	0	0	0	0	0	0	0	0	0	0	0	0	0	0	0	0	0	0
1700119H24Rik		0	0	0	0	0	0	0	0	0	0	0	0	0	0	0	0	0	0	0	1.01346	0	0	0	0	0	0	0	0	0
1700119I11Rik		0.919239	3.16804	0	1.00645	2.19791	0	0.872752	0	1.88741	4.06417	1.01388	0.920925	2.0569	1.9985	2.28464	1.08046	0	2.01852	3.05365	0	2.01559	2.58667	1.89583	0.850683	0.92734	1.94018	0.995918	1.73878	2.4842
1700120B22Rik		3.67695	4.22405	3.0963	3.01934	2.19791	4.53294	5.23651	1.05057	5.66223	2.03208	2.02777	6.44647	8.22758	1.9985	7.99623	3.24138	4.51593	4.03705	3.05365	7.09424	3.02339	6.89777	1.89583	5.95478	3.70936	7.76074	2.98776	2.60817	3.31227
1700120C14Rik		37.6888	31.6804	28.8988	45.2901	39.5624	46.2359	45.3831	50.4275	56.6223	39.6256	38.5276	29.4696	40.1095	28.9783	39.9812	27.0115	32.7405	30.2779	38.6795	44.5923	57.4444	31.04	28.4375	32.326	51.931	47.5345	27.8857	41.7308	28.9824
1700120C18Rik		0	0	0	0	0	0	0	0	0	0	0	0	0	0.999251	0	0	0	0	0	0	0	0	0	0	0	0	0	0	0
1700120E14Rik		0	0	0	0	0	0	0	1.05057	0	0	0	0	0	0	0	0	0	0	0	0	0	0	0	0	0	0	0	0	0
1700120G07Rik		0	0	0	0	0	0	0	0	0	0	0	0	0	0	0	0	0	0	0	0	0	0.862222	0	0	0	0	0	0	0
1700120G11Rik		0	0	0	0	0	0	0	0	0	0	0	0	0	0	0	0	0	0	0	0	0	0	0	0	0	0	0	0	0
1700120K04Rik		4.59619	5.28007	10.321	9.05802	4.39582	2.71976	4.36376	0	3.77482	6.09625	7.09719	2.76277	1.02845	1.9985	1.14232	2.16092	3.38695	3.02779	7.12518	5.06731	7.05457	10.3467	3.79167	5.1041	8.34606	2.91028	0	2.60817	3.31227
1700120O09Rik		0	0	0	0	0	0	0	0	0	0	0	0	0	0	0	0	0	0	0	0	0	0	0	0	0	0	0	0	0
1700121C08Rik		2.75772	1.05601	3.0963	0	0	0	3.49101	1.05057	1.88741	8.12834	0	3.6837	0	2.99775	4.56928	2.16092	2.25797	8.0741	0	1.01346	4.03118	0.862222	3.79167	1.70137	1.85468	4.85046	5.97551	0.869391	5.79648
1700121L03Rik		0	0	0	0	0	0	0	0	0	0	0	0	0	0	0	0	0	0	0	0	0	0	0	0	0	0	0	0	0
1700121L16Rik		0	0	0	0	0	0	0	0	0	0	0	0.920925	0	0	0	0	0	0	1.01788	0	0	0	0	0	0	0	0	0	0
1700121N20Rik		0	0	0	0	0	0	0	0	0	0	0	0	0	0	0	0	1.12898	1.00926	0	0	0	0	0.947917	0	0	0	0	0	0
1700122D07Rik		0	0	0	0	0	0	0	1.05057	0.943706	0	0	0.920925	0	0	0	0	0	0	0	0	0	0	0	0	0	0	0	0	0.828068
1700122E12Rik		0.919239	3.16804	3.0963	4.02579	2.19791	1.81317	0.872752	6.30344	3.77482	4.06417	4.05554	0.920925	0	3.997	1.14232	4.32184	2.25797	2.01852	3.05365	5.06731	4.03118	3.44889	4.73959	2.55205	0.92734	5.82055	0.995918	4.34695	6.62454
1700122O11Rik		1.83848	1.05601	0	3.01934	0.732636	5.43952	0.872752	1.05057	2.83112	1.01604	2.02777	2.76277	0	0	3.42696	3.24138	2.25797	1.00926	1.01788	0	2.01559	1.72444	0.947917	0.850683	1.85468	1.94018	0	1.73878	1.65614
1700123I01Rik		3.67695	1.05601	5.1605	1.00645	6.59373	2.71976	2.61825	2.10115	0	1.01604	1.01388	2.76277	1.02845	0	0	2.16092	0	3.02779	3.05365	4.05385	1.0078	1.72444	0.947917	2.55205	1.85468	1.94018	0	1.73878	1.65614
1700123K08Rik		0	0	0	0	0	0	0	0	0	0	1.01388	0	1.02845	0	1.14232	0	0	1.00926	0	0	2.01559	0.862222	1.89583	0	0	0	0	0	0
1700123L14Rik		0	1.05601	0	0	0	0	0.872752	3.15172	0	0	0	2.76277	0	0	0	0	0	1.00926	0	0	0	0.862222	0	0	0.92734	0	0	0	0
1700123M08Rik		28.4964	24.2883	16.5136	20.1289	22.7117	24.4779	22.6915	19.9609	31.1423	42.6738	28.3888	18.4185	22.6258	21.9835	25.131	23.7701	25.9666	31.2871	24.4292	24.3231	25.1949	26.7289	26.5417	22.1178	24.1108	21.342	24.898	23.4736	23.1859
1700123O12Rik		0	1.05601	0	0	0	0	0	0	0	1.01604	0	0	0	0	0	0	0	0	0	0	0	0	0	0	0	0	0	0	0
1700123O20Rik		549.705	499.494	552.174	528.384	446.175	545.766	515.796	345.639	546.406	495.829	540.4	430.993	576.959	539.596	567.732	557.517	513.687	419.853	579.175	497.61	587.545	571.653	504.292	497.65	549.913	536.461	555.722	588.578	524.995
1700123O21Rik		5.51543	24.2883	7.22471	6.03868	7.32636	0.906587	14.8368	43.0735	6.60594	15.2406	5.06942	17.4976	11.3129	14.9888	2.28464	8.64368	15.8058	93.8614	7.12518	12.1615	6.04677	11.2089	12.3229	10.2082	12.0554	9.70092	18.9225	8.69391	18.2175
1700124L16Rik		2.75772	5.28007	4.1284	2.01289	0.732636	2.71976	0.872752	9.45516	2.83112	6.09625	1.01388	11.972	1.02845	2.99775	2.28464	2.16092	4.51593	3.02779	0	9.12116	2.01559	5.17333	1.89583	1.70137	3.70936	4.85046	1.99184	1.73878	4.14034
1700125G02Rik		0	0	0	0	0	0	0	0	0	0	0	0.920925	0	0	1.14232	0	0	0	0	0	1.0078	0	0	0	0	0	0	0	0
1700125G22Rik		8.27315	1.05601	6.19261	4.02579	8.059	0.906587	7.85476	4.20229	4.71853	5.08021	9.12496	1.84185	5.14224	0	6.85391	4.32184	3.38695	4.03705	3.05365	7.09424	4.03118	2.58667	2.84375	5.1041	0.92734	1.94018	0.995918	6.08574	4.14034
1700125H03Rik		13.7886	6.33608	18.5778	18.116	13.9201	19.0383	21.8188	4.20229	13.2119	11.1765	14.1944	4.60462	11.3129	7.99401	15.9925	5.4023	11.2898	9.08336	12.2146	18.2423	7.05457	11.2089	10.4271	13.6109	8.34606	6.79065	8.96327	10.4327	15.7333
1700125H20Rik		11.0309	8.44811	17.5457	21.1354	14.6527	16.3186	13.964	1.05057	16.9867	15.2406	12.1666	6.44647	14.3983	2.99775	12.5655	10.8046	13.5478	12.1111	15.2682	25.3366	17.1325	17.2444	13.2708	14.4616	31.5296	27.1626	13.9429	16.5184	11.593
1700126A01Rik		0	0	0	0	0	0	0	0	0	0	0	0	0	0	0	0	0	0	0	0	0	0	0	0	0	0	0	0	0
1700126H18Rik		0	0	0	0	0	0	0	0	0	0	0	0.920925	0	0	0	0	0	0	0	0	0	0	0	0	0	0	0.995918	0	0
1700128A07Rik		0	0	0	0	0	0	0	0	0	0	0	0	0	0	0	0	0	0	0	0	0	0	0	0	0	0	0	0	0
1700128E19Rik		0	0	0	0	0	0	0	0	0	0	0	0	0	0.999251	0	0	0	0	0	0	0	0	0	0	0.92734	0	0	0.869391	0
1700128F08Rik		0	0	0	0	0.732636	0.906587	0	1.05057	0	0	0	0.920925	0	0	0	1.08046	0	1.00926	0	0	0	3.44889	0	0	0.92734	0	0.995918	0	0
1700129C05Rik		0	0	0	0	0	0	0	0	0	0	0	0	0	0	0	0	0	0	0	0	0	0	0	0	0	0	0	0	0
1700129L04Rik		0.919239	5.28007	0	0	0.732636	1.81317	1.7455	0	0.943706	1.01604	1.01388	0.920925	0	1.9985	0	4.32184	6.7739	2.01852	2.03576	0	2.01559	2.58667	0	2.55205	0.92734	1.94018	1.99184	0.869391	3.31227
1810006J02Rik		0.919239	3.16804	2.0642	1.00645	1.46527	1.81317	1.7455	2.10115	0.943706	0	3.04165	1.84185	0	4.99626	0	2.16092	2.25797	1.00926	2.03576	1.01346	0	1.72444	0.947917	4.25342	1.85468	0.970092	0	1.73878	0
1810007C17Rik		0	0	0	0	0.732636	0	0	0	0	0	0	0	0	0	0	0	0	0	0	0	0	0	0	0.850683	0	0	0	0	0
1810007D17Rik		0	0	0	0	0	0	0	0	0	0	0	0	0	0	0	0	0	0	0	0	0	0	0	0	0	0	0	0	0.828068
1810008B01Rik		0	2.11203	2.0642	0	0	0	0	1.05057	0.943706	2.03208	0	0	1.02845	0.999251	0	1.08046	1.12898	1.00926	0	6.08077	1.0078	0	0.947917	0	0.92734	2.91028	0	0.869391	0.828068
1810008I18Rik		3.67695	1.05601	0	2.01289	2.19791	3.62635	0	0	0	1.01604	0	0	0	0.999251	1.14232	2.16092	3.38695	0	2.03576	0	3.02339	3.44889	1.89583	0.850683	0.92734	2.91028	0.995918	2.60817	1.65614
1810009A15Rik		3.67695	2.11203	2.0642	3.01934	5.12845	4.53294	8.72752	11.5563	6.60594	8.12834	5.06942	1.84185	10.2845	1.9985	5.71159	12.9655	7.90288	10.0926	12.2146	6.08077	10.078	2.58667	7.58334	7.65615	12.0554	2.91028	2.98776	3.47756	5.79648
1810009J06Rik		0	0	0	0	0	0	0	0	0	0	0	0	0	0	0	0	0	0	0	0	0	0	0	0	0	0	0	0	0
1810010H24Rik		48.7196	45.4086	67.0866	51.3288	68.8678	67.994	59.3471	52.5287	41.523	34.5454	34.4721	53.4136	47.3086	44.9663	33.1272	51.8621	45.1593	57.5279	50.8941	48.6462	68.5301	49.1466	53.0834	69.756	46.367	49.4747	68.7184	64.3349	54.6525
1810010K12Rik		0	2.11203	0	0	0.732636	0	0.872752	3.15172	0.943706	2.03208	0	0.920925	0	0	0	1.08046	0	4.03705	1.01788	0	0	2.58667	0	0.850683	0	0.970092	2.98776	1.73878	0.828068
1810011H11Rik		6.43467	9.50412	7.22471	12.0774	12.4548	14.5054	6.98201	4.20229	11.3245	6.09625	5.06942	11.0511	7.19913	4.99626	5.71159	3.24138	2.25797	9.08336	12.2146	6.08077	4.03118	3.44889	5.6875	8.50683	4.6367	5.82055	6.97143	11.3021	4.96841
1810011O10Rik		665.529	513.223	461.349	688.409	651.314	664.528	740.093	742.755	1099.42	1167.43	1423.49	784.628	858.754	934.3	592.863	623.425	635.618	500.594	702.339	1145.21	806.237	947.582	992.469	602.284	644.501	518.029	506.922	635.525	525.823
1810012K08Rik		0	0	0	2.01289	1.46527	0	0.872752	1.05057	2.83112	0	1.01388	0.920925	0	0	1.14232	1.08046	1.12898	1.00926	2.03576	0	1.0078	1.72444	0	0	0	0	0.995918	0.869391	0
1810012K16Rik		26.6579	15.8402	18.5778	23.1483	21.2464	23.5713	23.5643	11.5563	17.9304	23.369	23.3193	20.2603	13.3698	14.9888	17.1348	16.2069	21.4507	16.1482	18.3219	20.2692	19.1481	17.2444	22.75	17.0137	27.8202	17.4617	21.9102	26.9511	18.2175
1810013D15Rik		2.75772	0	5.1605	3.01934	2.19791	6.34611	2.61825	1.05057	0.943706	1.01604	3.04165	0.920925	1.02845	0.999251	5.71159	1.08046	2.25797	0	2.03576	0	4.03118	1.72444	0	3.40273	4.6367	1.94018	5.97551	2.60817	0
1810013L24Rik		1514.91	1506.93	1282.9	1499.6	1472.6	1524.88	1497.64	1802.78	1960.08	2840.85	2203.17	1937.63	2105.23	1660.76	1695.2	1681.2	1641.54	1568.39	1719.2	1865.78	1933.96	2082.27	1926.17	1549.95	1523.62	1873.25	1779.71	1611.85	1610.59
1810014B01Rik		68.9429	68.6409	70.1829	85.5479	75.4615	67.994	48.0013	40.9724	54.7349	52.8342	48.6664	53.4136	52.4508	47.9641	47.9774	81.0345	60.9651	47.4353	73.2875	48.6462	64.4989	41.3866	60.6667	49.3396	54.7131	63.056	53.7796	77.3758	56.3086
1810017P11Rik		0	0	0	0	0	0	0	0	0	1.01604	0	0	0	0	0	0	0	0	0	0	0	0	0	0	0	0	0	0	0
1810018F18Rik		0	0	0	0	0	0	0	1.05057	0	0	0	0	0	0	0	0	0	0	0	0	0	0	0	0	0	0	0	0	0
1810019D21Rik		68.0237	55.9687	61.9261	65.419	40.295	46.2359	54.9833	13.6575	61.3409	36.5775	56.7775	27.6277	39.081	37.9715	53.689	44.2989	46.2883	38.352	26.4649	43.5789	23.1793	18.9689	43.6042	19.5657	43.585	34.9233	25.8939	39.1226	33.9508
1810019N24Rik		11.9501	13.7282	10.321	11.0709	12.4548	19.9449	14.8368	5.25287	11.3245	7.11229	11.1527	15.6557	17.4836	12.9903	13.7078	9.72414	10.1608	13.1204	11.1967	17.2289	20.1559	14.6578	23.6979	8.50683	14.8374	8.73083	11.951	7.82452	12.421
1810020O05Rik		84.5699	81.313	81.536	97.6253	94.5101	80.6863	79.4204	31.5172	80.215	72.139	66.9163	58.9392	85.3611	35.973	67.3968	70.2299	65.481	70.6483	68.1981	83.1039	82.6392	59.4933	69.198	66.3533	64.9138	70.8167	51.7878	73.8982	75.3542
1810021B22Rik		79.0545	79.201	75.3434	80.5157	74.7289	89.7521	82.0386	27.3149	80.215	50.8021	63.8747	36.837	78.162	70.9468	77.6777	76.7127	68.868	56.5187	85.5021	74.9962	109.85	65.5289	70.1459	81.6656	96.4434	85.3681	70.7102	85.2003	68.7296
1810022K09Rik		550.624	449.862	493.344	564.616	430.057	489.557	460.813	409.724	584.154	570	583.997	487.169	533.764	453.66	511.759	503.494	461.754	432.973	438.707	486.462	477.695	414.729	488.177	370.047	502.618	449.153	462.106	502.508	414.034
1810024B03Rik		60.6697	59.1368	58.8298	67.4319	56.413	55.3018	70.6929	29.4161	52.8475	43.6898	27.3749	47.8881	48.337	50.9618	70.8238	64.8276	50.8042	51.4724	58.0193	47.6327	74.5769	60.3555	61.6146	37.4301	65.8411	67.9065	52.7837	47.8165	52.9964
1810026B05Rik		663.69	711.753	660.545	601.855	607.355	582.936	571.652	630.344	760.627	883.957	882.079	648.331	683.918	769.423	761.927	699.058	707.873	715.567	605.64	822.931	736.699	725.991	673.969	598.03	793.803	739.21	651.331	593.794	603.662
1810026J23Rik		1040.58	1049.68	1030.04	983.298	1096.76	1096.97	990.573	1130.42	1257.96	1428.56	1214.63	1209.17	1254.71	1228.08	1036.08	1053.45	1130.11	1047.61	1185.83	1088.46	1157.96	1258.84	1171.63	1002.11	1221.31	1037.03	1183.15	1097.17	1030.94
1810030O07Rik		437.558	446.694	494.376	411.637	403.683	438.788	422.412	361.397	346.34	329.198	370.068	374.816	337.331	491.632	367.827	417.058	378.209	391.594	388.831	338.496	371.877	345.751	364.948	324.11	331.988	384.157	361.518	366.883	356.897
1810032O08Rik		346.553	253.443	297.245	216.386	199.277	193.103	154.477	241.632	334.072	266.203	270.707	248.65	381.554	329.753	389.531	459.196	440.303	265.436	498.762	435.789	455.524	337.129	400.021	246.698	595.352	528.7	317.698	476.426	305.557
1810034E14Rik		19.304	8.44811	25.8025	19.1225	22.7117	17.2252	18.3278	10.5057	35.8608	39.6256	25.3471	23.944	19.5405	30.9768	22.8464	25.931	11.2898	14.1297	39.6974	23.3096	38.2962	32.7644	26.5417	30.6246	14.8374	20.3719	23.902	23.4736	38.9192
1810037I17Rik		1085.62	1008.49	1103.32	1210.75	1034.48	1240.21	1107.52	868.824	1136.22	1058.72	1081.81	1104.19	1315.38	1029.23	1106.91	1095.59	1073.66	970.91	1204.15	1190.82	1110.59	1159.69	1134.66	1122.9	1161.96	1002.11	1084.56	1164.98	1025.15
1810041H14Rik		23.9002	19.0082	29.9309	28.1805	24.9096	23.5713	26.1825	8.40459	24.5363	21.3369	20.2777	13.8139	23.6543	19.985	19.4194	27.0115	22.5797	18.1667	25.4471	16.2154	21.1637	20.6933	36.0209	17.8644	13.9101	27.1626	18.9225	24.3429	20.7017
1810041L15Rik		265.66	200.643	211.581	133.857	276.204	180.411	263.571	1031.66	126.457	210.321	230.152	955.92	267.396	358.731	156.498	179.356	179.508	1058.72	238.185	162.154	278.152	398.346	155.458	579.315	184.541	348.263	621.453	247.776	252.561
1810043G02Rik		961.524	877.547	1002.17	970.214	819.087	902.961	858.788	622.99	905.014	762.032	769.538	690.694	787.791	717.462	779.061	795.219	771.096	680.243	863.164	845.227	799.182	791.52	807.625	710.321	863.354	815.848	711.086	883.301	834.693
1810043H04Rik		348.391	232.323	388.07	351.25	364.853	348.129	315.063	160.738	305.761	290.588	192.638	197.078	323.961	207.844	275.299	300.368	246.118	203.871	314.526	295.931	266.058	351.787	339.354	356.436	314.368	324.981	242.008	376.446	326.259
1810044D09Rik		47.8004	57.0247	53.6693	56.361	38.8297	51.6755	62.8381	17.8597	31.1423	40.6417	47.6525	31.3114	38.0526	28.9783	34.2696	60.5058	45.1593	35.3242	50.8941	45.6058	63.4911	48.2844	34.125	38.2808	67.6958	56.2654	39.8367	49.5553	36.435
1810046K07Rik		0	0	0	1.00645	0	0	0.872752	0	0	1.01604	0	0	0	0	0	0	1.12898	0	0	3.04039	1.0078	0	0	1.70137	0	0	0.995918	0	0
1810049J17Rik		36.7695	25.3443	25.8025	35.2256	20.5138	27.1976	24.437	21.0115	44.3542	26.4171	28.3888	20.2603	30.8534	32.9753	43.4081	17.2874	28.2246	22.2038	33.5901	37.4981	32.2495	27.5911	24.6458	20.4164	29.6749	20.3719	26.8898	25.2123	19.0456
1810053B23Rik		0	0	1.0321	2.01289	1.46527	0	0	0	0	1.01604	0	0.920925	1.02845	0	0	2.16092	0	0	0	0	0	0	0	0	0.92734	0	0	0	0
1810055G02Rik		261.064	318.916	323.048	276.773	267.412	288.295	337.755	478.011	427.499	619.786	508.97	370.212	423.72	399.7	351.834	410.575	365.791	321.955	308.418	359.779	448.469	428.524	373.479	278.173	273.565	303.639	292.8	262.556	287.34
1810058I24Rik		1017.6	1051.79	1114.67	1000.41	972.941	1120.54	1107.52	471.708	998.441	956.096	981.44	732.135	1070.61	870.348	1254.27	1143.13	1086.08	726.669	959.863	865.497	1145.86	1043.29	988.678	782.629	1124.86	1010.84	888.359	1042.4	816.475
1810059C17Rik		7.35391	2.11203	6.19261	2.01289	2.19791	0	0.872752	1.05057	0.943706	0	1.01388	4.60462	1.02845	6.99476	4.56928	0	1.12898	0	0	4.05385	1.0078	0.862222	1.89583	2.55205	2.78202	6.79065	0.995918	0.869391	1.65614
1810062G17Rik		26.6579	26.4003	40.2519	41.2643	43.2255	40.7964	20.946	11.5563	25.4801	12.1925	35.4859	28.5487	40.1095	23.982	21.7041	35.6552	29.3536	26.2408	40.7153	32.4308	36.2806	31.04	45.5	28.0726	35.2389	27.1626	29.8776	38.2532	22.3578
1810062O18Rik		18.3848	20.0643	21.6741	15.0967	18.3159	12.6922	16.5823	13.6575	11.3245	12.1925	7.09719	14.7348	14.3983	19.985	11.4232	21.6092	19.1927	16.1482	23.4113	16.2154	24.1871	18.1067	24.6458	21.2671	26.8929	22.3121	22.9061	26.9511	19.8736
1810063I02Rik		6.43467	5.28007	4.1284	3.01934	6.59373	4.53294	5.23651	1.05057	4.71853	5.08021	6.0833	2.76277	9.25603	3.997	4.56928	10.8046	10.1608	9.08336	11.1967	2.02692	9.07016	12.9333	15.1667	7.65615	14.8374	20.3719	11.951	16.5184	9.10875
1810064F22Rik		9.19239	2.11203	3.0963	3.01934	0.732636	2.71976	4.36376	0	1.88741	3.04813	1.01388	3.6837	4.11379	1.9985	3.42696	1.08046	5.64492	2.01852	3.05365	1.01346	3.02339	0.862222	5.6875	1.70137	1.85468	1.94018	1.99184	0.869391	1.65614
1810065E05Rik		0	0	0	1.00645	0	0	0	0	0	1.01604	0	0	0	0	0	0	0	0	0	0	0	0	0	0	0	0	0.995918	0	0
2010001A14Rik		135.128	156.29	151.719	123.793	120.885	181.317	121.312	54.6298	123.625	105.668	102.402	97.618	138.84	113.915	164.494	136.138	136.607	90.8336	142.504	109.454	132.021	122.436	127.969	117.394	151.156	147.454	114.531	153.013	129.179
2010001E11Rik		0.919239	0	0	0	0.732636	0.906587	0	0	0	0	0	0.920925	1.02845	0	0	0	0	1.00926	1.01788	1.01346	1.0078	1.72444	0.947917	1.70137	0	0	0	0.869391	0
2010001K21Rik		182.928	134.114	142.43	149.96	147.26	159.559	120.44	33.6184	125.513	131.069	110.513	76.4368	115.186	72.9453	113.09	123.172	110.64	67.6206	83.4664	97.2924	120.935	93.12	82.4688	124.2	95.516	79.5476	72.702	119.107	86.1191
2010003K11Rik		0.919239	0	1.0321	0	0.732636	0	0	1.05057	1.88741	8.12834	4.05554	5.52555	0	2.99775	1.14232	0	0	0	0	2.02692	2.01559	4.31111	1.89583	0.850683	0	0.970092	0.995918	0.869391	0
2010005H15Rik		5.51543	0	2.0642	2.01289	0	0.906587	0.872752	12.6069	2.83112	10.1604	11.1527	7.3674	1.02845	2.99775	5.71159	5.4023	6.7739	5.04631	0	8.1077	4.03118	6.89777	8.53125	1.70137	12.0554	0.970092	2.98776	3.47756	1.65614
2010007H06Rik		57.912	33.7924	33.0272	45.2901	30.7707	28.1042	38.4011	14.708	67.9468	36.5775	40.5554	28.5487	28.7965	37.9715	41.1235	44.2989	28.2246	41.3797	32.5722	31.4173	30.2339	25.0044	43.6042	22.1178	31.5296	32.013	15.9347	38.2532	32.2947
2010009K17Rik		0	0	0	0	0	0	0	0	0	1.01604	0	0	0	0	0	0	1.12898	0	0	0	0	0	0.947917	0	0	0.970092	0	0	0
2010010A06Rik		0	0	0	0	0	0	0	0	0	0	0	0.920925	0	0	0	0	0	0	0	0	0	0	0	0	0	0	0	0	0
2010013B24Rik		3.67695	0	2.0642	0	3.66318	4.53294	6.10926	5.25287	1.88741	1.01604	1.01388	2.76277	0	0.999251	0	0	2.25797	1.00926	1.01788	2.02692	2.01559	3.44889	0.947917	3.40273	1.85468	6.79065	2.98776	7.82452	2.4842
2010015M23Rik		29.4156	20.0643	15.4815	17.1096	20.5138	22.6647	13.964	31.5172	21.7052	19.3048	9.12496	24.865	14.3983	6.99476	21.7041	12.9655	18.0637	17.1575	28.5007	19.2558	18.1403	11.2089	18.9583	17.0137	17.6195	15.5215	13.9429	22.6042	19.0456
2010016I18Rik		4.59619	1.05601	1.0321	0	0.732636	0	0.872752	2.10115	0.943706	1.01604	1.01388	1.84185	1.02845	0.999251	1.14232	0	2.25797	2.01852	3.05365	1.01346	2.01559	0.862222	0	0.850683	0.92734	1.94018	0.995918	0	0
2010103J01Rik		0	0	0	0	0	0	0	0	0	0	0	0	0	0	0	0	0	0	0	0	0	0	0	0	0	0	0	0	0
2010106C02Rik		0	0	0	0	0	0	0	0	0	0	0	0.920925	0	0	0	0	0	0	0	1.01346	0	0	0	0.850683	0	0	0	0	0
2010106E10Rik		0	0	0	0	0	0.906587	0	0	0	1.01604	0	0	0	0.999251	0	0	0	0	0	0	0	0	0.947917	0	0	0	0	0	0
2010107E04Rik		3076.69	2696	3008.57	3278	2460.92	2608.25	2622.62	1518.08	2806.58	2478.13	2174.78	1995.64	2947.53	2413.19	2843.23	2964.78	2592.15	2290.02	3312.19	2295.49	2224.21	2365.07	2431.41	2482.29	2644.77	2262.26	2372.28	2729.89	3006.72
2010107G12Rik		10.1116	16.8962	19.6099	13.0838	11.7222	7.2527	16.5823	19.9609	11.3245	15.2406	15.2083	11.0511	14.3983	4.99626	9.13855	7.56322	15.8058	10.0926	10.1788	9.12116	12.0935	12.9333	18.0104	9.35752	9.2734	22.3121	11.951	19.996	13.2491
2010107G23Rik		81.8122	102.433	75.3434	81.5222	90.1143	87.939	101.239	248.986	115.132	106.684	99.3606	167.608	69.9344	64.9513	59.4006	103.724	88.0607	122.121	64.1266	85.1308	100.78	78.4622	87.2084	103.783	124.264	111.561	111.543	93.8942	100.196
2010109A12Rik		24.8194	8.44811	20.642	25.1612	18.3159	22.6647	13.0913	11.5563	16.043	14.2246	32.4443	11.972	16.4552	13.9895	21.7041	19.4483	28.2246	16.1482	23.4113	23.3096	26.2027	17.2444	24.6458	21.2671	14.8374	16.4916	14.9388	22.6042	23.1859
2010109I03Rik		0.919239	0	0	0	1.46527	2.71976	0	2.10115	0.943706	0	0	0	1.02845	2.99775	1.14232	0	0	4.03705	2.03576	0	0	0.862222	0.947917	0.850683	0	0	0.995918	0.869391	0
2010110E17Rik		1.83848	1.05601	5.1605	1.00645	0.732636	0.906587	0.872752	2.10115	0.943706	3.04813	4.05554	1.84185	1.02845	0	0	2.16092	2.25797	3.02779	0	3.04039	4.03118	3.44889	2.84375	2.55205	2.78202	1.94018	0	4.34695	0
2010110G14Rik		0.919239	0	0	0	0.732636	0	0	0	2.83112	2.03208	1.01388	0	1.02845	0	1.14232	0	0	0	0	0	2.01559	0	0	0	0	0	0	0	0.828068
2010110K18Rik		1.83848	2.11203	1.0321	0	1.46527	0	0.872752	1.05057	0	1.01604	1.01388	2.76277	0	0	1.14232	1.08046	0	3.02779	0	0	2.01559	0.862222	0	0.850683	0.92734	0	0	2.60817	0
2010111I01Rik		1614.18	1426.67	1376.82	1569.05	1393.47	1413.37	1390.29	1554.85	1871.37	2348.07	1849.32	1475.32	1562.21	1346.99	1649.51	1596.92	1477.84	1433.15	1499.34	1621.54	1433.09	1400.25	1516.67	1355.99	1488.38	1538.57	1231.95	1473.62	1480.59
2010204K13Rik		141.563	115.105	118.692	130.838	125.281	126.922	114.33	66.1861	83.9898	108.717	94.2912	98.539	131.641	84.9363	119.943	140.46	117.414	120.102	96.6988	84.1174	88.686	95.7066	94.7917	106.335	106.644	91.1887	106.563	94.7636	88.6033
2010300C02Rik		633.355	765.61	757.562	595.816	728.973	730.709	606.562	1978.23	976.735	1171.5	809.079	954.999	624.268	615.539	603.144	678.529	640.134	1299.93	612.765	749.962	705.457	840.666	721.365	661.832	662.121	623.769	770.841	691.166	777.556
2010300F17Rik		1.83848	1.05601	0	0	0	0	0	0	0	0	0	3.6837	0	1.9985	0	1.08046	0	0	0	0	0	0	0	0	0	0	0	0	0
2010308F09Rik		1.83848	2.11203	2.0642	1.00645	4.39582	8.15929	1.7455	1.05057	3.77482	3.04813	1.01388	0.920925	0	0.999251	2.28464	8.64368	2.25797	5.04631	1.01788	5.06731	6.04677	2.58667	2.84375	5.1041	1.85468	9.70092	2.98776	0	2.4842
2010309G21Rik		0	0	0	0	0	0	0	0	0	0	0	0	0	0	0	0	0	0	0	0	0	0	0	0.850683	0.92734	0	0	0	0
2010310C07Rik		1.83848	5.28007	11.3531	0	3.66318	0.906587	9.60027	7.35401	4.71853	9.14438	7.09719	1.84185	5.14224	5.99551	7.99623	1.08046	5.64492	6.05557	5.08941	16.2154	6.04677	8.62222	8.53125	7.65615	5.56404	0	4.97959	2.60817	4.14034
2010315B03Rik		745.502	719.145	561.463	728.667	638.859	718.017	796.822	325.678	655.875	495.829	481.595	435.597	554.333	660.505	696.814	686.092	604.006	596.474	665.695	522.946	584.522	503.538	596.24	556.347	607.408	748.911	568.669	601.618	666.595
2010320M18Rik		531.32	453.03	566.623	566.629	578.05	578.403	516.669	201.71	391.638	296.684	399.47	266.147	447.375	371.721	475.205	557.517	417.724	347.186	553.728	461.125	455.524	414.729	451.209	341.124	554.549	483.106	357.535	532.937	470.343
2010320O07Rik		0	0	0	0	0.732636	0	2.61825	2.10115	0.943706	4.06417	1.01388	5.52555	1.02845	0	0	0	0	0	1.01788	0	0	0.862222	2.84375	0	0	0.970092	0	0	0
2200002D01Rik		28.4964	21.1203	15.4815	33.2127	32.9686	45.3294	26.1825	25.2138	45.2979	75.1871	58.8053	37.7579	39.081	33.9745	23.9887	21.6092	34.9985	23.213	15.2682	37.4981	27.2105	46.56	36.9688	28.9232	22.2562	11.6411	22.9061	35.645	28.9824
2200002J24Rik		0	0	0	1.00645	0	0	0	1.05057	0	1.01604	0	0	0	0.999251	0	0	0	0	0	0	0	0	0	0	0	0	0	0	0
2210008F06Rik		1.83848	8.44811	7.22471	4.02579	5.86109	1.81317	12.2185	27.3149	0.943706	6.09625	2.02777	18.4185	3.08534	4.99626	7.99623	2.16092	4.51593	19.176	2.03576	6.08077	4.03118	1.72444	1.89583	6.80547	4.6367	0.970092	5.97551	6.08574	6.62454
2210010C04Rik		0	0	0	0	0	0	0.872752	0	0	0	0	0	0	0	0	0	0	0	0	0	1.0078	0	0	0	0	0	0	0	0
2210011C24Rik		25.7387	25.3443	29.9309	34.2192	25.6423	29.0108	23.5643	29.4161	29.2549	34.5454	19.2638	40.5207	22.6258	19.985	22.8464	17.2874	24.8376	19.176	22.3934	30.4039	15.1169	28.4533	25.5938	27.2219	25.0382	23.2822	33.8612	29.5593	23.1859
2210011K15Rik		0	0	0	0	0.732636	2.71976	0	0	0	1.01604	0	0	0	0.999251	0	0	0	0	0	0	0	0	0	0.850683	0	0	0	0	0
2210013O21Rik		678.398	642.056	752.402	680.358	589.772	611.946	636.236	484.314	518.094	562.887	522.15	526.769	634.552	648.514	665.972	635.311	633.36	595.465	722.697	605.037	596.615	612.178	596.24	518.917	680.668	588.846	660.294	617.267	635.128
2210016F16Rik		756.533	677.961	783.365	819.247	702.598	774.225	768.894	322.526	706.836	609.625	619.483	494.537	749.738	660.505	677.395	716.345	683.035	509.677	827.538	620.239	657.083	660.462	643.636	686.501	723.325	639.291	637.388	678.994	827.24
2210016L21Rik		656.336	647.336	673.962	642.113	678.421	659.996	665.037	1130.42	553.955	552.727	485.65	745.028	618.097	592.556	576.871	664.483	589.329	757.956	636.177	545.243	559.327	644.08	638.896	689.054	658.411	736.3	646.351	673.778	652.518
2210017I01Rik		0	0	0	0	0	0	0	0	0	0	0	0	0	0	0	0	0	0	0	0	0	0	0	0	0	0	0	0	0
2210018M11Rik		1026.79	1100.37	813.296	959.143	904.806	1019.91	1090.07	1091.55	902.183	898.181	1042.27	946.711	866.981	1235.07	1206.29	1132.32	1158.34	1258.55	979.203	774.285	1126.72	942.408	953.605	861.742	944.96	1100.08	1003.89	922.424	968.84
2210019I11Rik		0	0	0	0	0	0	0	0	0	0	0	0	0	0	0	0	0	0	0	0	0	0	0	0	0	0	0	0	0
2210404O09Rik		178.332	157.346	177.521	160.025	178.763	163.186	163.205	101.906	214.221	139.198	147.013	141.822	146.04	176.867	137.078	157.747	155.8	140.287	166.933	176.342	172.333	153.475	175.365	142.064	147.447	160.065	151.38	151.274	173.066
2210406O10Rik		19.304	12.6722	7.22471	15.0967	22.7117	20.8515	11.3458	21.0115	12.2682	7.11229	9.12496	14.7348	9.25603	7.99401	18.2771	9.72414	10.1608	15.1389	13.2325	16.2154	12.0935	8.62222	7.58334	10.2082	12.0554	10.671	13.9429	13.0409	13.2491
2210407C18Rik		0	0	0	0	0	0	0	1.05057	0	0	0	0	0	0	0	1.08046	0	0	0	0	0	0	0	0	0	0	0	0	0.828068
2210408F21Rik		63.4275	42.2405	56.7656	41.2643	42.4929	43.5162	40.1466	80.8942	69.8342	71.1229	48.6664	72.7531	54.5077	63.9521	53.689	78.8736	69.997	93.8614	50.8941	33.4443	55.4288	54.32	55.9271	65.5026	45.4397	42.6841	47.8041	63.4655	57.1367
2210408I21Rik		701.379	749.77	717.31	698.474	706.261	650.023	627.508	652.406	573.773	551.711	574.872	607.81	728.141	545.591	679.68	655.839	694.325	654.002	735.929	674.966	655.067	628.56	589.604	682.248	730.744	614.068	724.033	692.904	664.111
2210409E12Rik		0	0	0	0	0	0	0.872752	0	0	0	0	0	0	0	1.14232	0	0	0	0	0	1.0078	0	0	0	0	0.970092	0	0	0
2210411M09Rik		0	0	0	0	0	0	0	0	0	0	0	0	1.02845	0	0	0	0	0	0	0	0	0	0	0	0	0	0	0	0
2210412B16Rik		4.59619	10.5601	7.22471	7.04512	3.66318	6.34611	8.72752	4.20229	4.71853	6.09625	6.0833	5.52555	5.14224	9.99251	4.56928	6.48276	6.7739	5.04631	9.16094	2.02692	4.03118	3.44889	2.84375	5.1041	1.85468	3.88037	0.995918	7.82452	4.14034
2210414B05Rik		0	0	0	0	0	0	0	0	0	0	0	0	0	0	0	1.08046	0	0	0	0	0	0	0	0	0	0	0	0	0
2210417A02Rik		0	0	0	0	0.732636	0	0	0	0	1.01604	0	0	0	0	0	0	0	1.00926	0	0	0	0	0	0.850683	0	0	0	0	0
2210418O10Rik		0.919239	0	0	0	0	0	0	1.05057	0	2.03208	1.01388	0	0	0	1.14232	1.08046	0	1.00926	1.01788	2.02692	0	0	1.89583	0	0	0	0	0	1.65614
2210420H20Rik		4.59619	5.28007	5.1605	8.05157	2.19791	0.906587	4.36376	1.05057	4.71853	2.03208	1.01388	2.76277	0	0.999251	4.56928	1.08046	2.25797	0	1.01788	2.02692	1.0078	0.862222	1.89583	4.25342	1.85468	0.970092	0.995918	0.869391	1.65614
2300002M23Rik		0.919239	0	2.0642	0	0	1.81317	0	1.05057	3.77482	2.03208	7.09719	0.920925	3.08534	0	4.56928	1.08046	2.25797	0	1.01788	5.06731	2.01559	0.862222	0.947917	3.40273	0	2.91028	2.98776	0.869391	0.828068
2300003K06Rik		0	0	0	0	0	0	0	0	0	0	0	0	0	0	0	0	0	0	0	0	0	0	0	0	0	0	0	0	0
2300005B03Rik		3.67695	3.16804	4.1284	3.01934	2.93054	1.81317	4.36376	1.05057	2.83112	1.01604	3.04165	0	3.08534	3.997	3.42696	3.24138	2.25797	2.01852	3.05365	6.08077	5.03898	1.72444	2.84375	0.850683	3.70936	5.82055	3.98367	2.60817	0.828068
2300009A05Rik		349.311	315.748	336.465	386.475	293.054	349.036	300.227	222.722	344.453	259.091	279.832	251.413	372.298	317.762	342.696	280.92	304.825	271.491	357.277	281.742	304.354	287.12	238.875	304.545	277.275	307.519	319.69	289.507	274.091
2310001H17Rik		87.3277	72.8649	81.536	78.5028	76.1942	79.7797	74.1839	28.3655	82.1024	67.0588	82.1246	37.7579	64.7922	88.9333	113.09	85.3563	86.9317	57.5279	75.3233	104.387	102.795	50.8711	99.5313	68.0547	111.281	97.0092	65.7306	83.4615	72.87
2310001K24Rik		0.919239	0	2.0642	0	2.93054	0.906587	0	1.05057	0.943706	3.04813	2.02777	0.920925	4.11379	1.9985	0	2.16092	0	1.00926	2.03576	0	0	0.862222	0.947917	0	0	0.970092	0.995918	0	0.828068
2310002F09Rik		70.7814	107.713	117.66	87.5608	98.9059	71.6204	82.0386	82.9953	78.3276	57.9144	63.8747	67.2275	64.7922	63.9521	100.524	91.8391	99.3505	54.5002	87.5379	79.0501	75.5847	52.5955	70.1459	58.6972	79.7512	83.4279	66.7265	82.5921	64.5893
2310002L09Rik		0	0	0	0	0	0	0	1.05057	0	0	0	0.920925	0	0	0	0	0	0	0	0	0	0	0	0	0	0	1.99184	0.869391	0
2310003L06Rik		0	0	0	0	0	0	0.872752	1.05057	0.943706	2.03208	0	0	1.02845	8.99326	1.14232	0	0	2.01852	0	1.01346	0	0	0	0	0	0	0.995918	0.869391	0.828068
2310005A03Rik		0	0	0	0	0	0	0	0	0	0	0	0	0	0	0	0	0	0	0	0	0	0	0	0	0	0	0	0	0
2310005E17Rik		0	0	0	0	0	0	0	0	0	0	0	0	0	0.999251	0	0	0	0	0	0	0	0	0	0	0	0	0	0	0
2310007B03Rik		158.109	196.419	199.195	233.496	183.892	191.29	205.969	26.2643	106.639	129.037	120.652	53.4136	95.6456	55.9581	94.8125	90.7586	89.1897	51.4724	111.967	139.858	81.6315	49.1466	92.8959	90.1724	94.5887	69.8466	61.7469	87.8085	86.9471
2310008N11Rik		19.304	25.3443	18.5778	23.1483	18.3159	18.1317	19.2005	5.25287	15.0993	21.3369	7.09719	9.20925	15.4267	6.99476	10.2809	22.6897	18.0637	4.03705	14.2504	9.12116	16.1247	13.7955	8.53125	16.163	9.2734	18.4318	9.95918	14.7796	19.8736
2310009A05Rik		316.218	283.012	222.934	288.85	247.631	313.679	260.953	100.855	250.082	218.449	212.916	201.683	237.571	212.84	323.276	229.058	251.763	226.075	264.649	215.867	201.559	194.862	233.188	215.223	230.908	208.57	184.245	267.772	285.683
2310009B15Rik		306.106	244.995	324.08	335.147	329.686	307.333	323.791	171.243	300.098	205.24	267.665	208.129	304.42	203.847	265.018	287.402	259.666	229.102	339.973	251.339	268.074	288.844	291.011	267.965	272.638	261.925	226.073	323.413	304.729
2310010G23Rik		12.8693	22.1763	19.6099	21.1354	20.5138	19.0383	16.5823	12.6069	20.7615	39.6256	21.2916	25.7859	24.6827	11.991	9.13855	19.4483	24.8376	20.1852	26.4649	32.4308	17.1325	25.8667	18.9583	17.8644	18.5468	22.3121	28.8816	21.7348	21.5298
2310010J17Rik		134.209	136.226	139.334	132.851	135.538	137.801	118.694	44.1241	103.808	81.2834	96.319	87.4879	126.499	86.9348	148.501	133.977	118.543	96.8892	137.414	123.642	115.897	119.849	119.438	108.037	147.447	131.933	122.498	150.405	115.101
2310011J03Rik		464.215	477.318	496.441	530.397	579.515	529.447	492.232	328.83	538.856	474.492	430.901	439.281	509.082	531.602	458.07	516.46	465.141	426.918	572.05	527	531.108	489.742	483.438	517.216	534.148	524.82	468.082	543.369	557.29
2310014F06Rik		56.9928	76.033	110.435	70.4512	75.4615	83.406	76.8021	29.4161	66.0594	56.8984	64.8886	34.0742	57.5931	44.9663	75.393	52.9425	71.1259	48.4446	59.0372	77.0231	72.5613	48.2844	54.0313	53.5931	56.5677	49.4747	55.7714	57.3798	55.4806
2310015A10Rik		899.935	809.962	1035.2	921.905	1027.89	912.933	846.569	268.947	647.382	531.39	571.831	461.383	636.609	655.509	978.967	879.495	868.188	587.391	819.395	815.837	768.948	725.129	750.75	656.728	1050.68	923.528	689.176	883.301	716.279
2310015D24Rik		0	0	0	0	1.46527	0	0	1.05057	0.943706	0	2.02777	0.920925	1.02845	1.9985	2.28464	0	0	0	1.01788	1.01346	0	0	0	1.70137	0	1.94018	0	0	0.828068
2310015K22Rik		0.919239	0	0	1.00645	0	0.906587	0.872752	0	0	1.01604	0	0.920925	0	0.999251	2.28464	0	0	1.00926	0	0	0	0	0.947917	0	0	0	0	0	0
2310016D03Rik		0	0	0	0	0	0	0	0	0	0	0	0	1.02845	0	0	0	0	0	0	1.01346	0	0	0	0	0	0	0	0	0
2310016D23Rik		1.83848	0	0	0	0	0.906587	0	0	0	0	0	0	0	0	0	2.16092	1.12898	1.00926	0	1.01346	1.0078	0	0	0	0.92734	0.970092	0	0	0
2310016G11Rik		14.7078	11.6161	10.321	8.05157	12.4548	10.879	10.473	4.20229	11.3245	7.11229	6.0833	8.28832	12.3414	7.99401	10.2809	8.64368	4.51593	4.03705	12.2146	14.1885	12.0935	6.89777	18.0104	11.9096	14.8374	9.70092	8.96327	8.69391	13.2491
2310020H05Rik		0	0	0	0	0	0	0	0	0	0	0	0	0	0	0	0	0	0	0	0	0	0	0.947917	0	0	0	0	0	0
2310022A10Rik		102.035	95.0412	93.9212	82.5286	123.083	87.0324	92.5117	175.446	96.258	121.925	108.486	113.274	84.3327	118.911	109.663	95.0805	80.1578	127.167	81.4306	79.0501	122.951	102.604	92.8959	92.7245	104.789	116.411	84.6531	94.7636	86.9471
2310022B05Rik		594.747	727.593	802.975	653.184	967.08	698.072	728.748	1255.44	679.468	795.561	835.44	1001.05	685.974	778.417	692.245	626.667	706.744	674.187	651.445	791.514	721.582	889.813	642.688	816.656	665.83	663.543	680.212	648.566	544.869
2310026I22Rik		7.35391	0	10.321	4.02579	4.39582	4.53294	5.23651	1.05057	2.83112	2.03208	3.04165	1.84185	3.08534	2.99775	2.28464	3.24138	7.90288	2.01852	2.03576	4.05385	2.01559	2.58667	4.73959	3.40273	7.41872	2.91028	2.98776	2.60817	4.14034
2310026L22Rik		16.5463	23.2323	21.6741	22.1418	21.9791	19.9449	13.0913	7.35401	25.4801	21.3369	17.236	16.5766	24.6827	17.9865	26.2733	31.3333	11.2898	15.1389	15.2682	20.2692	26.2027	14.6578	15.1667	9.35752	13.9101	20.3719	8.96327	11.3021	12.421
2310030A07Rik		0	1.05601	0	0	0.732636	0	0	0	0	0	0	0	0	0	0	0	0	0	0	1.01346	0	0	0	0	0	0	0	0	0
2310030G06Rik		215.102	191.138	204.356	206.321	192.683	231.18	212.079	77.7424	207.615	218.449	193.652	103.144	227.287	202.848	213.614	206.368	204.346	153.408	238.185	203.706	207.606	196.587	205.698	162.481	215.143	195.959	171.298	181.703	220.266
2310031A07Rik		0	0	0	0	0.732636	0	0	1.05057	0	0	0	0.920925	0	0.999251	0	0	0	0	0	0	2.01559	0.862222	0	0	0	0	0	0	0
2310033P09Rik		207.748	193.25	188.874	213.367	229.315	227.553	231.279	226.924	211.39	211.337	185.541	167.608	214.946	188.858	211.329	220.414	232.571	200.843	228.006	205.733	196.52	179.342	179.156	212.671	213.288	224.091	197.192	240.821	215.298
2310034C09Rik		0	0	0	0	0	0	0	0	0	0	0	0	0	0	0	0	0	0	0	0	0	0	0	0	0	0	0	0	0
2310034G01Rik		16.5463	7.39209	14.4494	15.0967	12.4548	6.34611	7.85476	13.6575	8.49335	17.2727	13.1805	21.1813	10.2845	6.99476	6.85391	14.046	10.1608	8.0741	10.1788	20.2692	10.078	11.2089	9.47917	11.0589	3.70936	5.82055	5.97551	11.3021	9.10875
2310034O05Rik		0	0	0	0	0	0.906587	0.872752	2.10115	1.88741	1.01604	1.01388	0	0	0	3.42696	0	0	3.02779	2.03576	0	0	0.862222	0.947917	1.70137	0	0	1.99184	0	0
2310035C23Rik		3505.06	3680.21	3984.94	3692.65	3300.53	3500.33	3620.17	2602.27	3307.69	3300.1	3264.71	2647.66	3011.29	2955.78	3329.86	3382.92	3385.82	2993.47	3482.18	3144.77	2917.57	2712.55	3167.94	2784.29	3465.47	3379.8	2965.85	2983.75	2966.97
2310036O22Rik		1368.75	1355.92	1548.15	1598.24	1390.54	1514	1441.79	1062.13	1425.94	1199.95	1237.95	1059.98	1436.74	1212.09	1322.81	1320.32	1303.98	1165.7	1518.68	1433.04	1264.78	1353.69	1348.89	1247.95	1430.89	1297.98	1318.6	1544.91	1398.61
2310039H08Rik		906.369	814.186	1103.32	1204.72	917.261	1075.21	878.861	300.464	837.067	711.229	673.219	453.095	900.92	607.545	849.885	876.253	803.836	526.835	966.988	805.702	694.371	710.471	759.282	676.293	880.973	743.091	655.314	877.215	765.135
2310039L15Rik		0	0	0	0	0	0	0	0	0	0	0	0	0	0	0	0	0	1.00926	0	0	0	0	0	0	0	0	0	0	0
2310040G07Rik		16.5463	9.50412	15.4815	16.1031	11.7222	14.5054	11.3458	16.8092	9.43706	17.2727	18.2499	17.4976	18.5121	10.9918	31.9849	14.046	15.8058	7.06483	6.10729	14.1885	12.0935	12.9333	11.375	11.0589	9.2734	11.6411	9.95918	19.1266	12.421
2310040G24Rik		22.0617	29.5684	36.1235	34.2192	34.4339	35.3569	28.8008	15.7586	15.0993	20.3208	16.2221	15.6557	45.2517	23.982	27.4157	24.8506	15.8058	12.1111	23.4113	20.2692	15.1169	25.8667	29.3854	28.9232	22.2562	27.1626	23.902	22.6042	23.1859
2310043L19Rik		2.75772	4.22405	5.1605	0	7.32636	2.71976	6.98201	0	6.60594	2.03208	1.01388	1.84185	5.14224	2.99775	0	4.32184	3.38695	2.01852	3.05365	1.01346	2.01559	3.44889	2.84375	0.850683	8.34606	4.85046	0.995918	0	0.828068
2310043M15Rik		0.919239	0	2.0642	0	0	0.906587	0.872752	0	0.943706	0	0	0.920925	1.02845	0	0	1.08046	0	1.00926	1.01788	0	0	0.862222	0	0	0.92734	0	0	0	0.828068
2310043O21Rik		0	0	0	0	0	0	0	0	0	0	1.01388	0	0	0	0	0	0	0	0	0	0	0	0	0	0	0	0	0	0.828068
2310044K18Rik		3.67695	3.16804	7.22471	2.01289	3.66318	2.71976	1.7455	0	1.88741	3.04813	4.05554	1.84185	1.02845	0	3.42696	4.32184	3.38695	0	3.05365	4.05385	4.03118	3.44889	0.947917	2.55205	7.41872	5.82055	6.97143	6.95513	3.31227
2310046K23Rik		0	0	0	0	0	0	0	0	0	1.01604	0	0	0	0	0	0	0	0	0	0	0	0	0	0	0	0	0	0	0
2310047D07Rik		7.35391	12.6722	4.1284	5.03223	5.12845	8.15929	6.10926	3.15172	1.88741	5.08021	8.11107	2.76277	4.11379	9.99251	4.56928	3.24138	2.25797	3.02779	8.14306	5.06731	6.04677	5.17333	2.84375	5.95478	7.41872	8.73083	2.98776	4.34695	9.93682
2310050C09Rik		0	0	0	0	0	0	0	0	0	0	0	0	0	0	0	0	0	0	0	0	0	0	0	0	0	0	0	0	0
2310057J18Rik		0	0	0	0	0	0	0	1.05057	0	0	0	0	0	0	0	0	0	0	0	0	1.0078	0	0	0	0	0	0	0	0
2310057M21Rik		127.774	145.73	146.558	137.883	131.875	145.054	123.931	222.722	175.529	165.615	143.972	216.417	163.523	166.875	153.071	119.931	143.381	191.76	156.754	162.154	183.419	176.755	142.188	133.557	142.81	172.676	186.237	153.882	154.021
2310057N15Rik		0	0	0	0	0	0	0	0	0	0	0	0	0	0	0	0	0	0	0	0	0	0	0	0	0	0	0	0	0
2310058D17Rik		54.2351	50.6887	33.0272	44.2836	41.7603	44.4228	51.4923	36.7701	45.2979	31.4973	34.4721	38.6788	34.9672	49.9626	51.4043	41.0575	53.0622	41.3797	32.5722	33.4443	30.2339	35.3511	42.6563	40.8328	30.6022	46.5644	21.9102	31.2981	37.2631
2310061I04Rik		128.693	182.69	152.751	136.877	84.9858	115.137	112.585	368.751	153.824	198.128	159.18	201.683	125.471	150.887	142.79	152.345	169.347	233.14	105.86	121.615	160.24	120.711	136.5	102.933	158.575	129.022	98.5959	103.458	80.3226
2310061N02Rik		0	0	0	0	0	0	0	0	0	0	0	0	0	0	0	0	0	0	0	0	0	0	0	0	0	0	0	0	0
2310065F04Rik		0	0	0	0	0	0	0	0	0	0	0	0	0	0.999251	0	0	0	0	0	0	0	0	0	0	0	0	0	0	0
2310067B10Rik		1227.18	1320.02	1255.03	1256.04	1417.65	1335.4	1319.6	1079.99	1239.09	1184.71	1308.92	1059.06	1058.27	886.336	1354.79	1265.22	1175.27	1000.18	995.489	1415.81	1336.34	1186.42	1235.14	1196.06	1047.89	1159.26	1150.29	1260.62	1186.62
2310068J16Rik		11.9501	9.50412	9.28891	12.0774	14.6527	12.6922	6.98201	5.25287	7.54965	13.2085	9.12496	3.6837	14.3983	14.9888	13.7078	17.2874	14.6768	8.0741	10.1788	9.12116	25.1949	9.48444	6.63542	5.1041	20.4015	9.70092	11.951	8.69391	9.10875
2310069B03Rik		0	0	2.0642	0	0	0	0	4.20229	11.3245	15.2406	8.11107	7.3674	1.02845	0	0	0	1.12898	2.01852	1.01788	3.04039	3.02339	3.44889	1.89583	1.70137	1.85468	0.970092	1.99184	2.60817	2.4842
2310069G16Rik		10.1116	14.7842	4.1284	6.03868	8.79163	9.06587	7.85476	44.1241	11.3245	6.09625	4.05554	42.3625	7.19913	7.99401	6.85391	9.72414	7.90288	23.213	6.10729	5.06731	3.02339	12.9333	3.79167	9.35752	8.34606	9.70092	6.97143	15.649	18.2175
2310074N15Rik		1.83848	1.05601	4.1284	2.01289	1.46527	2.71976	2.61825	4.20229	0.943706	1.01604	1.01388	3.6837	1.02845	1.9985	3.42696	0	4.51593	5.04631	2.03576	1.01346	0	0	0.947917	1.70137	0.92734	1.94018	3.98367	2.60817	0.828068
2310075C17Rik		0	0	0	0	0	0.906587	0	0	0	0	0	0	0	0	0	0	0	3.02779	0	0	0	0	0	0	0	0	0	0	0
2310079G19Rik		0	0	0	0	0	0	0	0	0	0	0	0	0	0	0	0	0	0	0	0	0	0	0	0	0	0	0	0	0
2310081O03Rik		17.4655	4.22405	13.4173	2.01289	10.2569	2.71976	2.61825	9.45516	0	3.04813	5.06942	11.0511	11.3129	2.99775	2.28464	3.24138	7.90288	3.02779	2.03576	5.06731	3.02339	6.03555	0.947917	12.7603	3.70936	1.94018	5.97551	8.69391	2.4842
2410002F23Rik		694.025	694.857	799.878	757.854	700.4	604.694	692.965	1116.76	527.531	611.657	597.178	811.335	707.572	734.45	546.028	680.69	619.812	800.345	713.536	631.387	615.763	715.644	575.386	694.158	681.595	690.706	718.057	672.039	605.318
2410003L11Rik		1.83848	0	0	0	0	0	1.7455	0	1.88741	0	1.01388	0	0	1.9985	1.14232	0	0	1.00926	0	0	0	0.862222	1.89583	2.55205	0	0	0.995918	0.869391	0.828068
2410004B18Rik		455.942	342.148	377.749	463.972	362.655	424.283	394.484	491.668	385.032	423.69	377.165	376.658	464.858	397.702	410.092	411.655	390.628	366.362	449.904	392.21	375.908	369.893	370.636	393.016	397.829	387.067	384.425	419.916	385.88
2410004I01Rik		0	1.05601	1.0321	3.01934	2.19791	6.34611	1.7455	1.05057	0	5.08021	1.01388	2.76277	1.02845	0.999251	0	1.08046	0	1.00926	2.03576	0	0	0.862222	0.947917	0	0	0.970092	2.98776	2.60817	1.65614
2410004P03Rik		1400.92	1028.56	1464.55	1412.04	1507.77	1543.01	1317.85	465.404	1237.2	1119.68	1105.13	895.139	1395.6	711.467	1134.32	1190.67	1122.21	715.567	1277.44	1399.59	1418.98	1296.78	1336.56	1375.56	1327.95	1093.29	1081.57	1439.71	1292.61
2410006H16Rik		327.249	312.58	312.727	309.985	332.617	275.603	245.243	388.712	293.492	412.513	408.595	408.891	351.729	341.744	262.733	299.287	264.182	356.27	374.581	502.677	277.144	322.471	374.427	302.843	331.988	365.725	314.71	353.842	303.901
2410012E07Rik		0	0	0	0	0	0	0	0	0	0	0	0	0	0	0	0	0	0	0	0	0	0	0	0	0.92734	0	0	0	0
2410015M20Rik		1678.53	1360.15	1644.14	1650.57	1559.05	1591.97	1564.84	771.121	1484.45	1307.65	1097.02	971.576	1607.46	1305.02	1337.66	1513.72	1350.26	1121.29	1810.81	1377.3	1268.81	1548.55	1480.65	1550.8	1498.58	1486.18	1297.68	1818.77	1762.13
2410016O06Rik		145.24	183.746	118.692	167.07	173.635	151.4	179.787	285.756	170.811	163.583	188.582	202.603	191.291	159.88	158.782	188	139.994	186.713	167.951	149.992	186.442	180.204	157.354	179.494	136.319	161.035	212.131	159.968	192.94
2410017I17Rik		0	0	1.0321	1.00645	0	0.906587	0	0	1.88741	1.01604	0	0	0	0.999251	0	1.08046	0	0	0	0	1.0078	0.862222	0.947917	0	0	0.970092	0	0	0
2410018L13Rik		7.35391	27.4564	15.4815	13.0838	13.9201	13.5988	34.9101	70.3884	8.49335	10.1604	18.2499	28.5487	11.3129	18.9858	13.7078	23.7701	11.2898	37.3427	11.1967	11.1481	7.05457	12.0711	7.58334	25.5205	15.7648	16.4916	19.9184	21.7348	14.0772
2410021H03Rik		0	0	0	0	0	0	0	0	0.943706	1.01604	0	0.920925	0	0	0	0	0	0	0	0	0	0	0.947917	0	0	0	0	0	0
2410022M11Rik		238.083	206.979	226.03	230.476	235.176	242.965	219.061	89.2987	186.854	121.925	154.11	134.455	192.32	181.864	217.041	194.483	191.927	179.649	273.81	190.531	181.403	168.133	175.365	165.033	209.579	214.39	206.155	227.78	231.031
2410024N13Rik		0	0	0	0	0	0	0	0	0	0	0	0	0	0	0	0	0	0	0	0	0	0	0	0	0	0	0	0	0
2410080I02Rik		10.1116	10.5601	7.22471	7.04512	8.79163	2.71976	9.60027	7.35401	5.66223	8.12834	9.12496	14.7348	10.2845	12.9903	7.99623	11.8851	11.2898	8.0741	11.1967	17.2289	6.04677	7.76	4.73959	19.5657	12.0554	6.79065	1.99184	17.3878	9.93682
2410089E03Rik		1646.36	2013.82	1853.65	1550.93	1924.64	1696.22	1720.19	2963.67	1844.94	1747.59	1934.49	1961.57	1584.84	1626.78	2058.46	1767.63	1902.34	2047.79	1470.84	1732.01	1817.06	1815.84	1764.07	1779.63	1817.59	1695.72	1764.77	1562.3	1763.78
2410124H12Rik		33.0926	46.4646	88.7607	72.4641	43.9582	49.8623	65.4564	24.1632	36.8045	34.5454	47.6525	24.865	52.4508	19.985	54.8313	46.4598	67.739	28.2593	41.7332	44.5923	45.3508	33.6267	36.0209	33.1767	55.6404	19.4018	30.8735	33.0368	36.435
2410131K14Rik		866.842	925.068	792.654	931.969	823.483	928.345	861.406	840.459	1052.23	985.561	1045.31	902.506	1091.18	899.326	940.128	963.77	916.734	885.123	1104.4	851.308	1003.76	936.373	975.407	947.661	834.606	993.374	950.106	957.199	1000.31
2410137M14Rik		3.67695	3.16804	5.1605	3.01934	5.12845	1.81317	0.872752	5.25287	5.66223	5.08021	5.06942	6.44647	2.0569	2.99775	4.56928	1.08046	5.64492	1.00926	8.14306	4.05385	3.02339	0.862222	2.84375	2.55205	9.2734	4.85046	4.97959	3.47756	3.31227
2410141K09Rik		0	0	0	0	0	0	0	0	0	0	0	0	0	0	0	0	0	0	0	0	0	0	0	0	0	0	0	0	0
2410152P15Rik		0	1.05601	0	0	0	0	0	0	0	0	0	0	0	0	0	0	0	0	0	0	0	0	0	0	0	0	0	0	0
2500002B13Rik		43.2042	39.0725	34.0593	35.2256	27.1075	45.3294	29.6736	13.6575	24.5363	19.3048	25.3471	23.944	27.7681	30.9768	33.1272	35.6552	39.5144	26.2408	26.4649	31.4173	33.2573	20.6933	23.6979	21.2671	33.3842	41.714	20.9143	30.4287	33.1227
2500004C02Rik		244.517	199.587	232.223	227.457	213.93	259.284	254.843	90.3493	121.738	111.765	172.36	140.902	159.409	185.861	197.621	194.483	205.475	184.695	229.024	184.45	176.364	131.058	191.479	155.675	201.233	213.42	169.306	205.176	186.315
2510002D24Rik		204.99	208.035	188.874	182.167	200.01	223.02	216.442	151.283	175.529	202.192	161.208	162.083	141.926	203.847	173.632	197.724	191.927	178.639	204.594	199.652	148.146	132.782	168.729	142.064	205.87	178.497	157.355	193.005	176.378
2510009E07Rik		1717.14	2055	1968.22	1769.33	2221.35	2067.02	2142.61	1717.69	1970.46	1937.59	1953.75	1991.96	1846.06	1708.72	1967.07	1615.29	1739.76	1873.19	1894.28	1719.85	1875.51	1971.04	1818.11	1851.09	1736.91	1816.01	2037.65	1862.24	2018
2510016D11Rik		11.0309	6.33608	27.8667	24.1547	15.3854	14.5054	15.7095	34.6689	6.60594	17.2727	12.1666	23.0231	18.5121	25.9805	15.9925	15.1264	14.6768	16.1482	8.14306	22.2962	10.078	12.0711	18.0104	9.35752	12.9828	17.4617	13.9429	17.3878	17.3894
2510017J16Rik		15.6271	25.3443	18.5778	21.1354	25.6423	15.412	24.437	14.708	15.0993	30.4813	23.3193	23.0231	18.5121	19.985	21.7041	18.3678	22.5797	18.1667	18.3219	36.4846	21.1637	25.8667	21.8021	16.163	25.9655	19.4018	21.9102	14.7796	20.7017
2510039O18Rik		876.954	847.979	847.355	924.924	796.376	993.62	801.186	713.339	1022.03	978.449	977.384	768.972	983.196	940.295	844.174	920.552	809.481	703.456	939.506	918.197	857.634	969.137	821.844	906.828	887.464	851.741	849.518	932.856	928.264
2510046G10Rik		45.0427	31.6804	40.2519	47.303	40.295	44.4228	33.1646	13.6575	29.2549	27.4331	31.4304	28.5487	40.1095	36.9723	41.1235	44.2989	33.8695	32.2964	54.9657	42.5654	42.3274	43.9733	34.125	33.1767	41.7303	39.7738	24.898	50.4247	31.4666
2600006K01Rik		11.9501	8.44811	10.321	7.04512	5.12845	13.5988	12.2185	11.5563	3.77482	13.2085	11.1527	11.0511	9.25603	8.99326	11.4232	8.64368	7.90288	7.06483	6.10729	10.1346	7.05457	6.89777	10.4271	7.65615	12.9828	9.70092	6.97143	9.5633	6.62454
2600014E21Rik		10.1116	8.44811	14.4494	11.0709	9.52427	5.43952	5.23651	34.6689	6.60594	22.3529	13.1805	26.7068	14.3983	16.9873	20.5617	27.0115	11.2898	20.1852	12.2146	14.1885	11.0858	8.62222	8.53125	7.65615	17.6195	10.671	15.9347	15.649	14.9052
2610001A08Rik		0.919239	2.11203	5.1605	0	0	0	3.49101	3.15172	0	1.01604	0	3.6837	1.02845	6.99476	4.56928	0	2.25797	13.1204	1.01788	0	2.01559	1.72444	3.79167	1.70137	0	1.94018	0	0.869391	2.4842
2610001J05Rik		371.372	416.069	376.717	385.469	367.051	417.03	432.012	382.409	428.442	446.042	429.887	414.416	414.464	435.673	407.808	447.31	469.657	423.89	489.601	339.51	420.251	413.004	389.594	361.54	479.435	399.678	434.22	403.397	402.441
2610002M06Rik		1201.44	1280.94	1293.22	1269.13	1275.52	1402.49	1344.91	895.089	980.51	888.021	973.329	821.465	1014.05	864.352	1042.94	1065.33	1056.73	906.317	1012.79	1022.58	1029.97	975.173	1021.85	1110.14	1023.78	1023.45	1079.58	1029.36	1236.31
2610005L07Rik		125.016	160.514	153.783	150.967	166.308	112.417	154.477	260.542	157.599	214.385	177.43	172.213	139.869	119.91	123.37	137.218	128.704	141.297	121.128	147.965	154.193	159.511	134.604	114.842	153.938	157.155	159.347	107.804	136.631
2610008E11Rik		1155.48	1092.97	856.644	1069.85	1141.45	1037.14	1160.76	1035.87	1292.88	1758.77	1275.47	1327.05	1302.01	1314.02	1071.5	1103.15	1177.53	1164.69	1211.28	1228.32	1326.26	1370.07	1414.29	1054.85	1004.31	1308.65	1215.02	1130.21	999.478
2610011E03Rik		10.1116	25.3443	6.19261	13.0838	14.6527	10.879	20.0733	42.0229	7.54965	10.1604	13.1805	36.837	10.2845	49.9626	23.9887	30.2529	21.4507	77.7132	9.16094	15.2019	16.1247	20.6933	4.73959	22.9685	29.6749	20.3719	37.8449	19.996	35.6069
2610012C04Rik		0.919239	8.44811	1.0321	5.03223	0.732636	3.62635	1.7455	6.30344	4.71853	5.08021	3.04165	7.3674	2.0569	5.99551	1.14232	1.08046	2.25797	20.1852	2.03576	1.01346	0	2.58667	0.947917	6.80547	7.41872	0.970092	9.95918	6.08574	9.93682
2610015P09Rik		634.275	550.183	504.697	518.32	560.467	594.721	534.997	202.761	502.995	399.305	476.525	335.217	455.602	365.726	592.863	505.655	575.781	357.279	477.387	501.664	548.241	369.031	526.094	375.151	450.687	526.76	387.412	509.463	452.125
2610016A17Rik		0	0	0	0	0	0	0.872752	0	0	0	0	0	0	0	0	0	0	0	0	0	0	0	0	0	0	0	0	0	0
2610020C07Rik		204.071	233.379	216.741	217.392	182.426	184.944	185.023	40.9724	109.47	64.0107	97.3329	80.1205	129.584	135.898	171.348	223.655	184.024	139.278	160.825	131.75	148.146	91.3955	136.5	89.3218	156.72	149.394	108.555	163.445	132.491
2610020F03Rik		0	0	0	0	0	0	0	0	0	0	0	0	0	0	0	0	0	0	0	0	0	0	0	0	0	0	0	0	0
2610020H08Rik		174.655	147.842	186.81	167.07	169.239	164.092	177.169	90.3493	132.119	140.214	150.055	103.144	120.328	127.904	163.352	154.506	169.347	93.8614	147.593	169.248	136.052	106.053	169.677	133.557	143.738	155.215	132.457	148.666	129.179
2610021A01Rik		462.377	447.75	315.823	393.521	415.405	440.601	423.285	432.836	357.664	308.877	407.581	390.472	421.663	428.679	398.669	386.805	383.854	432.973	413.26	389.169	422.266	429.386	512.823	383.658	376.5	409.379	446.171	430.348	449.641
2610024D14Rik		3.67695	9.50412	5.1605	8.05157	10.2569	5.43952	9.60027	8.40459	4.71853	17.2727	19.2638	13.8139	5.14224	13.9895	6.85391	7.56322	13.5478	12.1111	4.07153	15.2019	12.0935	11.2089	10.4271	13.6109	6.49138	11.6411	16.9306	6.95513	8.28068
2610027F03Rik		0	1.05601	0	0	0.732636	0.906587	0	0	0.943706	0	0	0	1.02845	0	0	0	0	0	0	1.01346	1.0078	0	0	0	0.92734	0	0	0	0
2610027K06Rik		4.59619	7.39209	3.0963	9.05802	4.39582	0	2.61825	6.30344	3.77482	4.06417	1.01388	2.76277	6.17069	4.99626	1.14232	5.4023	3.38695	3.02779	10.1788	4.05385	3.02339	2.58667	4.73959	4.25342	3.70936	5.82055	4.97959	4.34695	4.14034
2610028E06Rik		0	1.05601	0	0	0.732636	1.81317	1.7455	2.10115	0.943706	0	0	3.6837	0	0.999251	0	1.08046	0	6.05557	0	0	0	0.862222	0	3.40273	0	1.94018	1.99184	0	0.828068
2610028H24Rik		24.8194	10.5601	14.4494	11.0709	16.8506	16.3186	13.0913	29.4161	47.1853	85.3475	46.6387	51.5718	23.6543	8.99326	7.99623	9.72414	14.6768	9.08336	19.3398	41.5519	40.3118	65.5289	33.1771	28.9232	16.6921	18.4318	13.9429	30.4287	10.7649
2610034O05Rik		0	0	0	0	0	0	0	0	0	0	1.01388	0	0	0	0	0	0	0	1.01788	0	0	0	0	0	0	0	0	0	0
2610035D17Rik		369.534	269.283	259.057	234.502	295.252	297.361	249.607	253.188	265.181	163.583	224.068	262.464	241.685	275.793	398.669	319.816	326.276	263.417	266.685	306.066	406.142	370.755	251.198	317.305	384.846	429.751	363.51	296.462	278.231
2610035F20Rik		68.0237	58.0807	111.467	73.4706	64.472	76.1533	73.3111	23.1126	68.8905	56.8984	75.0274	52.4927	66.8491	70.9468	85.6739	92.9196	59.8361	69.6391	67.1802	69.9289	79.6159	50.0089	72.9896	41.6835	107.571	82.4578	36.849	91.286	38.0911
2610037D02Rik		260.145	257.667	212.613	224.438	220.523	205.795	266.189	187.002	259.519	263.155	239.277	244.966	212.889	293.78	278.726	276.598	274.343	243.232	230.041	270.594	285.206	197.449	242.667	208.417	242.963	255.134	251.967	215.609	237.656
2610042L04Rik		0	3.16804	0	1.00645	1.46527	0.906587	5.23651	11.5563	0.943706	0	1.01388	7.3674	2.0569	0	1.14232	2.16092	0	5.04631	1.01788	2.02692	0	0	0	2.55205	0.92734	0.970092	0.995918	0	1.65614
2610044O15Rik8		497.308	445.638	367.428	512.281	452.769	433.349	450.34	365.6	399.187	353.583	350.804	389.551	392.867	512.616	421.516	461.356	442.561	478.39	503.852	351.671	430.329	380.24	393.386	401.523	397.829	554.893	400.359	476.426	470.343
2610105M22Rik		0	0	0	0	0	1.81317	0	0	0	1.01604	0	0	1.02845	0	0	0	0	0	0	1.01346	0	0.862222	1.89583	0.850683	0	0	0	0	0.828068
2610203C20Rik		1076.43	1196.46	1291.16	1075.89	1030.82	879.39	940.826	704.935	736.09	932.727	948.995	1049.85	587.244	1336	1048.65	1094.51	1239.62	1246.44	728.804	756.043	760.886	624.249	781.084	752.855	1075.71	952.631	871.429	835.485	853.738
2610203C22Rik		13.7886	6.33608	13.4173	16.1031	13.1875	10.879	16.5823	14.708	7.54965	6.09625	5.06942	9.20925	12.3414	9.99251	9.13855	5.4023	3.38695	11.1019	7.12518	1.01346	8.06237	3.44889	8.53125	16.163	5.56404	3.88037	8.96327	7.82452	11.593
2610204G07Rik		125.016	126.722	145.526	176.128	164.111	159.559	205.969	17.8597	77.3839	60.9625	122.68	28.5487	57.5931	68.9483	127.94	92.9196	123.059	47.4353	88.5558	105.4	42.3274	22.4178	91.0001	43.3849	100.153	81.4878	47.8041	74.7676	61.277
2610206C17Rik		0.919239	2.11203	4.1284	12.0774	2.19791	7.2527	5.23651	5.25287	0.943706	2.03208	6.0833	5.52555	5.14224	7.99401	6.85391	7.56322	6.7739	1.00926	5.08941	6.08077	4.03118	2.58667	4.73959	2.55205	4.6367	2.91028	8.96327	7.82452	4.14034
2610300A13Rik		0	0	1.0321	0	0	0	0	0	0	0	0	0	0	0	0	0	0	0	0	0	0	0	0	0	0	0	0	0	0
2610301B20Rik		1062.64	996.877	916.506	1054.76	1032.28	1109.66	1039.45	713.339	1142.83	1031.28	1106.15	1028.67	1165.23	736.448	903.574	893.54	1005.92	850.808	1098.3	1073.26	1057.18	1078.64	1042.71	946.811	837.388	966.212	917.241	946.767	884.377
2610303G11Rik		0	0	0	0	0	0	0	0	0	0	0	0	0	0	0	0	0	0	0	0	0	0	0	0	0	0	0	0	0
2610305D13Rik		131.451	157.346	131.077	159.019	166.308	156.84	168.441	56.731	143.443	139.198	135.86	96.6971	148.096	120.909	143.932	131.816	133.22	109	141.486	103.373	106.826	117.262	128.917	102.933	114.99	138.723	119.51	121.715	120.07
2610306M01Rik		126.855	111.937	101.146	124.799	128.944	119.67	118.694	88.2482	114.188	83.3155	90.2357	107.748	118.271	117.912	149.644	128.575	115.156	122.121	142.504	107.427	110.858	103.467	98.5834	109.738	132.61	112.531	94.6123	147.796	125.038
2610307P16Rik		118.582	114.049	138.302	124.799	137.003	120.576	178.914	128.17	169.867	186.952	159.18	102.223	117.243	109.918	124.513	111.287	99.3505	118.084	91.6094	167.221	154.193	163.822	121.333	113.992	116.845	103.8	123.494	104.327	96.884
2610316D01Rik		53.3158	36.9605	48.5087	44.2836	66.6699	49.8623	62.8381	89.2987	27.3675	17.2727	26.361	60.781	21.5974	33.9745	30.8426	21.6092	40.6434	56.5187	32.5722	47.6327	37.2884	29.3155	32.2292	27.2219	39.8756	46.5644	47.8041	49.5553	24.842
2610318N02Rik		6.43467	2.11203	3.0963	4.02579	3.66318	0	1.7455	12.6069	0.943706	1.01604	4.05554	3.6837	2.0569	2.99775	3.42696	2.16092	2.25797	7.06483	6.10729	7.09424	4.03118	0	1.89583	4.25342	7.41872	1.94018	2.98776	2.60817	3.31227
2610507B11Rik		8751.15	8494.57	8524.12	8413.89	8209.92	8252.66	8131.43	9310.18	8615.09	8435.18	8393.95	8186.1	9171.69	9001.25	9498.38	9481.04	8961.87	8756.36	9195.55	7649.61	9055.04	8852.43	8242.14	8824.99	8567.7	8832.69	8517.09	8874.74	9025.94
2610507I01Rik		258.306	238.659	286.924	253.624	228.582	258.377	241.752	108.209	142.5	105.668	156.138	113.274	164.552	173.87	212.471	220.414	196.443	135.241	211.72	204.719	170.317	126.747	190.531	147.168	206.797	227.002	170.302	238.213	179.691
2610509F24Rik		0	0	0	0	0	0	0	0	0	0	0	0	0	0	0	0	0	0	0	0	0	0	0	0	0	0	0.995918	0	0
2610524H06Rik		413.657	428.741	454.124	434.785	407.346	446.041	452.958	230.076	364.27	353.583	312.276	295.617	409.322	329.753	446.647	451.632	407.563	322.964	410.207	382.075	358.775	360.409	392.438	381.957	416.376	411.319	401.355	397.312	420.659
2610528A11Rik		0	0	3.0963	0	1.46527	0	1.7455	2.10115	0	1.01604	1.01388	1.84185	0	0.999251	0	1.08046	0	4.03705	0	1.01346	2.01559	0	3.79167	0	0	0	1.99184	0	0
2610528J11Rik		0.919239	2.11203	3.0963	0	2.19791	0.906587	4.36376	1.05057	0.943706	0	3.04165	0	1.02845	0	0	1.08046	0	0	2.03576	2.02692	7.05457	1.72444	1.89583	1.70137	6.49138	2.91028	0.995918	2.60817	0
2700012I20Rik		25.7387	20.0643	14.4494	22.1418	16.8506	28.1042	27.0553	5.25287	10.3808	10.1604	12.1666	5.52555	12.3414	19.985	13.7078	18.3678	12.4188	16.1482	13.2325	15.2019	17.1325	10.3467	13.2708	11.0589	17.6195	25.2224	10.9551	20.8654	22.3578
2700016F22Rik		41.3657	29.5684	20.642	35.2256	19.0485	21.7581	43.6376	14.708	23.5926	12.1925	45.6248	22.1022	38.0526	46.9648	36.5542	24.8506	30.4825	34.3149	36.6438	21.2827	26.2027	18.9689	22.75	34.878	22.2562	33.9532	12.9469	19.996	26.4982
2700029L08Rik		13.7886	13.7282	6.19261	10.0645	8.79163	8.15929	12.2185	35.7195	8.49335	10.1604	18.2499	28.5487	13.3698	11.991	7.99623	9.72414	9.03187	16.1482	7.12518	5.06731	9.07016	6.89777	7.58334	16.163	3.70936	6.79065	20.9143	7.82452	12.421
2700029M09Rik		339.199	429.798	443.803	420.695	403.683	401.618	395.356	392.914	404.85	366.791	404.54	393.235	450.46	352.736	428.37	365.196	465.141	367.371	411.225	364.846	389.009	362.995	361.156	343.676	403.393	384.157	365.502	384.271	400.785
2700033N17Rik		0.919239	1.05601	3.0963	2.01289	4.39582	1.81317	0	6.30344	1.88741	3.04813	4.05554	6.44647	1.02845	0.999251	1.14232	2.16092	4.51593	10.0926	1.01788	1.01346	2.01559	0.862222	0	6.80547	1.85468	2.91028	3.98367	3.47756	3.31227
2700038G22Rik		14.7078	23.2323	6.19261	13.0838	15.3854	26.291	21.8188	23.1126	15.0993	15.2406	20.2777	15.6557	11.3129	20.9843	12.5655	14.046	15.8058	23.213	8.14306	15.2019	25.1949	15.52	20.8542	17.8644	21.3288	26.1925	28.8816	14.7796	21.5298
2700046A07Rik		21.1425	28.5124	8.25681	18.116	21.9791	33.5437	21.8188	10.5057	9.43706	15.2406	13.1805	9.20925	18.5121	43.967	11.4232	19.4483	15.8058	12.1111	21.3755	17.2289	25.1949	14.6578	25.5938	14.4616	22.2562	27.1626	25.8939	28.6899	26.4982
2700046G09Rik		352.988	324.196	421.097	365.34	328.221	368.074	342.991	153.384	275.562	282.46	285.915	216.417	313.676	250.812	333.557	367.356	331.921	252.316	353.205	283.769	290.245	271.6	290.063	193.105	339.406	297.818	251.967	313.85	293.964
2700049A03Rik		603.02	524.839	469.606	501.21	579.515	572.963	613.544	449.645	455.81	315.989	437.998	372.975	439.147	573.57	582.583	566.161	530.622	477.381	474.333	505.718	500.874	414.729	524.198	510.41	520.238	547.132	515.886	574.667	571.367
2700060E02Rik		1804.47	1757.21	1953.77	1998.8	1758.33	1827.68	1850.23	1168.24	1742.08	1560.64	1653.64	1422.83	1887.2	1599.8	1724.9	1778.44	1717.18	1394.8	2042.89	1754.3	1534.87	1752.9	1732.79	1673.29	1785.13	1771.39	1837.47	1797.03	2032.91
2700062C07Rik		213.263	168.962	212.613	211.354	186.09	219.394	169.314	233.227	215.165	212.353	200.749	197.999	230.372	185.861	196.479	163.149	204.346	182.676	193.398	212.827	197.528	182.791	172.521	185.449	219.78	200.809	181.257	167.792	195.424
2700068H02Rik		6.43467	1.05601	10.321	5.03223	1.46527	3.62635	2.61825	4.20229	4.71853	5.08021	3.04165	5.52555	2.0569	3.997	0	4.32184	3.38695	8.0741	5.08941	5.06731	5.03898	3.44889	1.89583	3.40273	3.70936	0.970092	0.995918	5.21634	4.14034
2700069I18Rik		2.75772	1.05601	2.0642	1.00645	6.59373	0.906587	2.61825	1.05057	2.83112	3.04813	1.01388	10.1302	3.08534	3.997	1.14232	2.16092	1.12898	3.02779	1.01788	3.04039	3.02339	6.03555	0.947917	8.50683	0.92734	4.85046	1.99184	2.60817	4.96841
2700078F05Rik		49.6389	82.3691	49.5408	51.3288	63.0067	39.8898	47.1286	63.0344	35.8608	74.1711	64.8886	95.7762	50.3939	52.9603	57.1159	60.5058	76.7709	89.8243	42.7511	46.6193	70.5457	62.9422	52.1354	66.3533	56.5677	57.2354	102.58	43.4695	66.2454
2700081O15Rik		903.611	1002.16	972.239	951.092	1006.64	992.713	946.935	1328.98	829.517	904.277	954.065	891.455	744.596	1182.11	791.627	838.437	790.288	922.466	757.305	949.614	698.402	736.337	870.188	770.719	896.738	760.552	754.906	885.909	787.493
2700089I24Rik		0	1.05601	0	0	1.46527	0	0	0	0	0	0	1.84185	0	0.999251	1.14232	1.08046	0	0	0	0	0	0.862222	0	0	1.85468	0	0.995918	0	0
2700094K13Rik		263.821	275.62	306.534	296.902	350.933	311.866	316.809	303.616	223.658	233.69	207.846	301.142	309.563	260.805	214.756	273.356	267.569	269.473	274.828	259.446	213.653	294.88	255.938	305.395	280.984	283.267	350.563	312.111	238.484
2700097O09Rik		160.867	129.89	145.526	147.948	139.201	154.12	169.314	176.496	164.205	112.781	137.888	172.213	119.3	164.876	140.505	158.828	149.026	183.686	150.647	134.79	145.123	140.542	167.781	131.005	118.7	159.095	121.502	126.931	136.631
2700099C18Rik		24.8194	30.6244	39.2198	39.2514	35.1665	32.6371	23.5643	27.3149	15.0993	27.4331	23.3193	36.837	19.5405	34.9738	25.131	30.2529	29.3536	38.352	28.5007	22.2962	26.2027	21.5555	27.4896	28.9232	31.5296	21.342	29.8776	31.2981	24.014
2810001G20Rik		219.698	162.626	181.65	189.212	210.999	192.196	205.969	120.816	147.218	117.861	122.68	142.743	170.722	326.755	180.486	183.678	213.378	174.602	162.861	172.289	170.317	159.511	174.417	139.512	191.959	180.437	180.261	193.005	163.957
2810002D19Rik		96.52	91.8732	81.536	91.5866	93.0448	87.0324	114.33	69.3379	79.2713	52.8342	59.8192	71.8321	82.2758	84.9363	84.5316	62.6667	97.0926	77.7132	79.3948	73.9827	81.6315	57.7689	81.5209	69.756	65.8411	86.3382	67.7225	76.5064	91.0875
2810004N23Rik		430.204	411.845	378.781	434.785	397.821	492.277	441.612	356.144	426.555	395.24	411.637	338.9	391.839	344.742	384.961	379.241	378.209	276.538	443.797	355.725	392.033	368.169	398.125	427.894	327.351	387.067	390.4	399.92	435.564
2810006K23Rik		195.798	166.85	126.948	130.838	164.111	173.158	194.624	136.575	127.4	87.3796	138.902	94.8553	122.385	131.901	172.49	144.782	125.317	166.528	127.235	99.3193	130.006	125.884	128.917	109.738	133.537	131.933	129.469	156.49	116.758
2810013P06Rik		588.313	462.534	576.944	529.391	495.995	530.354	502.705	255.289	457.697	334.278	368.04	342.584	408.294	474.644	546.028	501.333	492.237	424.899	564.925	463.152	349.705	319.884	433.198	337.721	509.11	507.358	426.253	498.161	419.002
2810021J22Rik		245.437	218.595	171.329	253.624	224.187	223.02	229.534	191.204	234.983	162.567	197.707	212.734	219.059	214.839	206.76	209.609	189.669	232.13	237.167	262.487	216.676	192.275	238.875	203.313	226.271	204.689	176.278	219.086	214.47
2810025M15Rik		499.147	454.086	543.917	542.475	548.745	578.403	550.706	401.319	577.548	509.037	574.872	530.453	618.097	438.671	502.62	493.77	537.396	431.964	609.712	599.97	663.13	715.644	630.365	585.27	594.425	511.239	571.657	637.263	569.711
2810029C07Rik		181.09	115.105	182.682	146.941	151.656	134.175	150.986	168.092	123.625	120.909	126.736	141.822	122.385	140.894	132.509	141.54	134.349	148.362	133.343	189.517	156.208	149.164	138.396	108.037	161.357	148.424	124.49	155.621	96.0559
2810030D12Rik		3.67695	13.7282	20.642	8.05157	12.4548	12.6922	16.5823	4.20229	5.66223	3.04813	7.09719	4.60462	4.11379	5.99551	10.2809	14.046	7.90288	4.03705	10.1788	6.08077	17.1325	5.17333	3.79167	5.1041	9.2734	4.85046	3.98367	8.69391	4.96841
2810032G03Rik		96.52	110.881	133.141	144.928	120.152	132.362	120.44	177.547	150.049	162.567	161.208	177.739	124.442	107.919	118.801	116.69	129.833	226.075	119.092	135.804	154.193	159.511	136.5	132.707	150.229	124.172	141.42	112.151	147.396
2810039B14Rik		54.2351	43.2966	57.7977	57.3674	49.8193	54.3952	41.8921	33.6184	31.1423	30.4813	37.5137	43.2835	40.1095	32.9753	26.2733	42.1379	51.9332	40.3705	40.7153	31.4173	70.5457	43.1111	35.0729	45.9369	50.0764	32.013	26.8898	43.4695	40.5753
2810047C21Rik1		0.919239	0	0	0	0	0	0	0	0	1.01604	0	0	2.0569	0	1.14232	0	0	0	0	1.01346	1.0078	0	0	0	0	0	1.99184	0	0
2810049E08Rik		12.8693	21.1203	8.25681	9.05802	18.3159	8.15929	20.0733	101.906	15.0993	18.2888	14.1944	57.0973	7.19913	17.9865	9.13855	12.9655	27.0956	44.4075	14.2504	13.175	16.1247	15.52	17.0625	17.8644	14.8374	31.043	26.8898	12.1715	25.6701
2810402E24Rik		149.836	159.458	126.948	142.915	172.902	167.719	160.586	86.147	155.711	120.909	120.652	116.037	145.011	151.886	171.348	133.977	170.476	118.084	187.29	144.925	134.037	109.502	125.125	135.259	168.776	168.796	125.486	164.315	145.74
2810403A07Rik		1700.59	1761.43	2358.35	1914.26	1534.87	1632.76	1515.97	1649.4	1848.72	1960.96	1961.87	1708.32	1663	1822.63	1699.77	1693.08	1755.57	1783.37	1615.38	2000.57	1858.38	1408.01	1854.13	1207.12	2007.69	1685.05	1175.18	1689.23	1415.17
2810403D21Rik		378.726	365.381	472.702	432.772	400.752	426.096	404.084	107.158	303.873	332.246	363.984	211.813	324.989	289.783	421.516	396.529	353.372	234.149	376.617	418.56	393.04	305.227	345.042	281.576	408.957	389.977	297.78	340.801	359.382
2810404F17Rik		0	0	0	0	0	0	0.872752	0	0	0	0	0	0	0	1.14232	0	0	0	0	0	0	0	0	0	0	0	0	0	0
2810404M03Rik		0	0	0	0	0	0	0	1.05057	0	0	0	0.920925	0	0	0	1.08046	0	1.00926	1.01788	0	0	0	0	0	0	0.970092	0.995918	0	0.828068
2810405F15Rik		0	0	0	0	0	0	0	2.10115	0	1.01604	0	0	0	0.999251	0	0	0	3.02779	1.01788	1.01346	0	0.862222	0	0	0.92734	0	0	0.869391	0
2810405F17Rik		73.5391	64.4168	35.0914	62.3997	65.9373	61.6479	59.3471	47.2758	69.8342	69.0909	76.0413	58.0183	76.1051	67.9491	58.2583	64.8276	56.4492	54.5002	68.1981	67.902	57.4444	50.8711	57.8229	55.2944	53.7857	72.7569	49.7959	65.2043	59.6209
2810407A14Rik		0.919239	3.16804	2.0642	0	4.39582	0	0	18.9103	1.88741	5.08021	7.09719	7.3674	1.02845	1.9985	4.56928	5.4023	4.51593	11.1019	1.01788	6.08077	4.03118	2.58667	2.84375	3.40273	5.56404	1.94018	3.98367	2.60817	4.14034
2810408A11Rik		63.4275	63.3608	100.114	66.4255	62.2741	58.9282	54.1106	29.4161	49.0727	40.6417	50.6942	26.7068	52.4508	48.9633	46.8351	35.6552	58.7071	48.4446	51.912	61.8212	56.4366	50.0089	68.25	48.489	78.8239	62.0859	66.7265	73.0288	47.1999
2810408I11Rik		11.0309	12.6722	16.5136	14.0902	12.4548	16.3186	10.473	9.45516	9.43706	12.1925	9.12496	11.972	7.19913	13.9895	14.8501	28.092	11.2898	8.0741	14.2504	14.1885	19.1481	6.89777	15.1667	13.6109	17.6195	10.671	9.95918	13.0409	7.45261
2810410L24Rik		218.779	182.69	279.699	209.341	249.096	213.048	201.606	92.4505	148.162	108.717	116.597	151.953	150.153	163.877	165.636	177.195	156.929	163.5	171.004	203.706	175.356	154.338	171.573	133.557	241.108	174.617	151.38	211.262	126.694
2810414N06Rik		49.6389	43.2966	35.0914	48.3094	37.3644	31.7306	48.0013	16.8092	35.8608	27.4331	34.4721	36.837	38.0526	24.9813	36.5542	30.2529	28.2246	39.3612	43.7689	32.4308	38.2962	31.04	36.9688	35.7287	38.0209	33.9532	31.8694	39.992	31.4666
2810417H13Rik		103.874	98.2093	111.467	92.5931	147.26	93.3785	121.312	125.018	43.4105	89.4117	88.2079	141.822	86.3896	76.9423	67.3968	71.3104	89.1897	109	87.5379	91.2116	58.4522	68.1155	60.6667	143.765	62.1318	65.9663	185.241	75.637	67.0735
2810425M01Rik		5.51543	2.11203	3.0963	3.01934	2.19791	1.81317	3.49101	3.15172	6.60594	1.01604	8.11107	3.6837	4.11379	1.9985	3.42696	3.24138	4.51593	5.04631	2.03576	3.04039	8.06237	2.58667	5.6875	2.55205	1.85468	3.88037	0.995918	0.869391	4.14034
2810428I15Rik		510.177	441.414	533.596	564.616	485.005	514.035	468.668	365.6	493.558	466.363	355.873	372.975	499.825	401.699	432.939	481.885	425.627	390.584	536.424	395.25	413.196	453.529	421.823	453.414	418.23	394.828	390.4	531.198	457.922
2810428J06Rik		43.2042	61.2488	65.0224	49.3159	38.8297	41.703	41.8921	22.062	39.6356	66.0427	45.6248	46.0462	33.9388	68.9483	62.8275	65.9081	40.6434	48.4446	34.608	45.6058	54.421	34.4889	47.3959	39.1314	56.5677	64.0261	24.898	38.2532	52.1683
2810429I04Rik		77.216	92.9292	86.6965	77.4964	56.413	59.8348	57.6016	59.8827	91.5394	77.2192	88.2079	54.3346	68.906	41.9685	58.2583	50.7816	64.352	71.6576	51.912	77.0231	82.6392	50.8711	69.198	51.8917	61.2044	50.4448	73.698	46.9471	57.9648
2810430I11Rik		12.8693	10.5601	23.7383	12.0774	24.9096	16.3186	19.2005	8.40459	16.9867	17.2727	15.2083	14.7348	14.3983	29.9775	29.7003	17.2874	19.1927	17.1575	12.2146	17.2289	11.0858	18.9689	15.1667	8.50683	26.8929	18.4318	16.9306	25.2123	13.2491
2810432F15Rik		0	0	0	0	0	0	0	0	0	0	0	0	0	0	0	0	0	1.00926	0	0	0	0.862222	0	0	0	0	0	0	0
2810433D01Rik		201.313	202.755	223.966	225.444	182.426	187.664	166.696	39.9218	114.188	116.845	118.624	72.7531	143.983	155.883	166.779	148.023	154.671	92.8521	142.504	125.669	128.998	100.88	125.125	131.005	141.883	129.022	107.559	95.633	149.88
2810442N19Rik		0.919239	0	2.0642	0	1.46527	1.81317	1.7455	1.05057	2.83112	2.03208	3.04165	1.84185	2.0569	2.99775	1.14232	3.24138	2.25797	1.00926	1.01788	2.02692	7.05457	0.862222	4.73959	0.850683	1.85468	1.94018	1.99184	3.47756	1.65614
2810454H06Rik		41.3657	35.9045	29.9309	19.1225	37.3644	48.9557	27.928	27.3149	23.5926	21.3369	34.4721	35.9161	30.8534	30.9768	30.8426	32.4138	33.8695	35.3242	30.5365	32.4308	40.3118	29.3155	28.4375	24.6698	17.6195	44.6242	34.8571	53.9022	40.5753
2810455O05Rik		7.35391	14.7842	8.25681	9.05802	8.059	2.71976	6.10926	49.377	4.71853	15.2406	4.05554	15.6557	9.25603	18.9858	10.2809	8.64368	13.5478	61.565	5.08941	7.09424	13.1013	7.76	4.73959	17.8644	16.6921	8.73083	23.902	6.95513	23.1859
2810459M11Rik		151.674	67.5849	156.879	73.4706	302.579	105.164	100.366	384.51	46.2416	73.155	83.1385	348.11	143.983	69.9476	42.2658	62.6667	99.3505	150.38	101.788	111.481	117.912	184.515	66.3542	271.368	64.9138	63.056	198.188	106.066	81.1507
2810468N07Rik		77.216	26.4003	62.9582	16.1031	93.0448	52.5821	59.3471	169.142	10.3808	17.2727	20.2777	269.831	92.5603	147.889	22.8464	30.2529	44.0303	196.806	36.6438	36.4846	51.3976	77.6	27.4896	203.313	20.4015	62.0859	258.939	68.6819	27.3262
2810471M01Rik		0	0	0	0	0	0	0	0	0	0	0	0.920925	0	0	0	0	0	0	0	0	0	0	0	0.850683	0	0	0	0	0
2810474O19Rik		1946.03	1436.18	1245.75	1494.57	1370.76	1395.24	1298.65	1716.64	4006.97	4418.77	3644.91	2349.28	4183.72	2619.04	3270.46	3881.01	3480.66	2304.15	3900.53	4658.89	5320.15	4815.51	3869.4	3795.75	5182.9	4456.6	3165.03	3248.04	3503.56
2900002M20Rik		6.43467	12.6722	9.28891	9.05802	8.79163	7.2527	5.23651	46.2252	3.77482	8.12834	8.11107	20.2603	5.14224	10.9918	3.42696	8.64368	11.2898	39.3612	7.12518	11.1481	7.05457	3.44889	7.58334	11.9096	6.49138	5.82055	30.8735	16.5184	18.2175
2900005J15Rik		37.6888	33.7924	57.7977	29.1869	26.3749	38.0767	25.3098	35.7195	33.0297	30.4813	19.2638	37.7579	20.569	46.9648	31.9849	55.1035	23.7086	24.2223	24.4292	33.4443	34.2651	12.9333	29.3854	11.9096	25.9655	33.9532	13.9429	25.2123	19.8736
2900009J06Rik		8.27315	15.8402	10.321	12.0774	19.0485	14.5054	11.3458	8.40459	11.3245	9.14438	10.1388	6.44647	6.17069	8.99326	11.4232	15.1264	9.03187	10.0926	6.10729	7.09424	14.1091	7.76	10.4271	5.95478	10.2007	7.76074	8.96327	11.3021	9.93682
2900011O08Rik		188.444	350.596	256.993	229.47	298.916	271.07	376.156	1715.59	243.476	215.401	254.485	847.251	178.95	272.796	191.91	244.184	247.247	1008.25	239.202	193.571	203.575	326.782	232.24	500.202	309.732	453.033	532.816	252.123	377.599
2900018N21Rik		6.43467	3.16804	1.0321	3.01934	1.46527	2.71976	0	3.15172	0.943706	0	0	0.920925	1.02845	2.99775	0	1.08046	4.51593	13.1204	0	2.02692	1.0078	1.72444	0.947917	6.80547	1.85468	0.970092	5.97551	0.869391	1.65614
2900022M07Rik		11.9501	22.1763	15.4815	10.0645	13.1875	10.879	13.0913	33.6184	6.60594	8.12834	6.0833	25.7859	6.17069	10.9918	6.85391	9.72414	14.6768	44.4075	12.2146	7.09424	8.06237	6.89777	10.4271	22.9685	12.0554	25.2224	22.9061	13.0409	21.5298
2900026A02Rik		293.237	450.918	398.391	338.166	427.127	358.102	364.81	902.443	408.625	512.085	524.178	559.001	354.814	358.731	387.246	388.966	395.144	375.445	246.328	430.721	441.415	464.738	369.688	431.296	349.607	337.592	334.629	280.813	341.992
2900035J10Rik		0	3.16804	0	1.00645	2.19791	0.906587	3.49101	6.30344	2.83112	2.03208	3.04165	3.6837	1.02845	2.99775	0	4.32184	0	7.06483	2.03576	2.02692	1.0078	0	0.947917	0	1.85468	3.88037	1.99184	1.73878	4.14034
2900037B21Rik		4.59619	3.16804	2.0642	0	4.39582	0.906587	6.10926	10.5057	0.943706	4.06417	2.02777	8.28832	2.0569	7.99401	4.56928	3.24138	3.38695	13.1204	5.08941	1.01346	4.03118	2.58667	0.947917	11.0589	0.92734	5.82055	10.9551	2.60817	4.14034
2900041M22Rik		2.75772	1.05601	5.1605	3.01934	3.66318	3.62635	0.872752	14.708	1.88741	2.03208	5.06942	2.76277	0	8.99326	1.14232	0	1.12898	5.04631	0	4.05385	1.0078	0.862222	0	2.55205	1.85468	0.970092	0.995918	0.869391	0.828068
2900042K21Rik		0	2.11203	1.0321	0	0.732636	0.906587	0	0	0	2.03208	3.04165	0.920925	1.02845	3.997	1.14232	1.08046	1.12898	8.0741	0	0	1.0078	0	0.947917	2.55205	0	0	0.995918	0	1.65614
2900052L18Rik		147.078	153.122	310.662	217.392	175.1	145.054	127.422	88.2482	117.963	90.4277	101.388	93.0134	98.731	150.887	149.644	186.92	136.607	110.01	129.271	184.45	119.928	106.053	142.188	92.7245	214.216	159.095	94.6123	179.095	109.305
2900052N01Rik		7.35391	4.22405	2.0642	1.00645	10.9895	1.81317	4.36376	107.158	0.943706	9.14438	5.06942	68.1484	11.3129	8.99326	4.56928	6.48276	2.25797	48.4446	3.05365	5.06731	8.06237	12.0711	7.58334	11.0589	15.7648	6.79065	22.9061	9.5633	9.10875
2900055J20Rik		2.75772	29.5684	1.0321	4.02579	6.59373	1.81317	6.98201	161.788	9.43706	25.4011	12.1666	43.2835	4.11379	28.9783	7.99623	16.2069	7.90288	77.7132	9.16094	8.1077	13.1013	10.3467	10.4271	22.9685	33.3842	14.5514	39.8367	9.5633	40.5753
2900064F13Rik		1.83848	6.33608	2.0642	2.01289	2.93054	3.62635	6.10926	4.20229	1.88741	2.03208	7.09719	11.972	5.14224	4.99626	0	5.4023	7.90288	9.08336	7.12518	2.02692	2.01559	2.58667	1.89583	10.2082	3.70936	3.88037	5.97551	4.34695	14.0772
2900064K03Rik		22.981	120.386	19.6099	36.2321	39.5624	35.3569	32.2918	135.524	23.5926	54.8663	31.4304	41.4416	10.2845	36.9723	17.1348	49.7012	62.0941	151.389	47.8405	20.2692	25.1949	29.3155	29.3854	32.326	68.6232	67.9065	76.6857	36.5144	79.4945
2900069G24Rik		0	2.11203	1.0321	0	1.46527	0	0.872752	7.35401	0.943706	0	0	1.84185	2.0569	1.9985	0	2.16092	3.38695	6.05557	0	0	0	3.44889	0.947917	0	1.85468	0	2.98776	0	4.14034
2900072N19Rik		5.51543	3.16804	0	1.00645	2.93054	1.81317	0.872752	1.05057	4.71853	1.01604	0	1.84185	0	1.9985	1.14232	2.16092	1.12898	5.04631	0	1.01346	0	0.862222	2.84375	2.55205	0	3.88037	1.99184	4.34695	3.31227
2900076A07Rik		224.294	266.115	332.337	259.663	206.603	215.768	213.824	172.294	275.562	287.54	280.846	200.762	198.49	246.815	237.602	254.989	212.249	241.214	230.041	255.392	211.637	156.062	256.886	141.213	242.963	212.45	169.306	226.911	173.066
2900076G11Rik		3.67695	0	5.1605	3.01934	0	0.906587	0	1.05057	1.88741	5.08021	3.04165	3.6837	3.08534	2.99775	6.85391	3.24138	2.25797	2.01852	4.07153	3.04039	2.01559	1.72444	0.947917	1.70137	0.92734	1.94018	1.99184	1.73878	4.14034
2900079G21Rik		0.919239	7.39209	0	5.03223	4.39582	0.906587	5.23651	61.9838	0	5.08021	5.06942	20.2603	3.08534	10.9918	3.42696	9.72414	6.7739	39.3612	4.07153	1.01346	2.01559	6.89777	3.79167	4.25342	6.49138	14.5514	10.9551	12.1715	6.62454
2900089D17Rik		41.3657	41.1845	40.2519	50.3223	33.7013	41.703	40.1466	27.3149	58.5097	65.0267	42.5831	40.5207	28.7965	54.9588	43.4081	39.977	47.4173	39.3612	35.6259	47.6327	47.3664	44.8355	49.2917	27.2219	64.9138	44.6242	42.8245	50.4247	39.7473
2900092C05Rik		1.83848	0	1.0321	0	2.19791	1.81317	0	0	0	1.01604	0	0.920925	0	0	0	2.16092	0	0	1.01788	0	0	0.862222	3.79167	1.70137	0.92734	0	0.995918	0	0
2900092N22Rik		9.19239	17.9522	9.28891	16.1031	12.4548	8.15929	20.0733	38.8712	10.3808	19.3048	16.2221	21.1813	8.22758	22.9828	7.99623	14.046	11.2898	55.5094	3.05365	18.2423	11.0858	9.48444	13.2708	19.5657	5.56404	7.76074	18.9225	8.69391	11.593
2900092O11Rik		0	0	0	0	0	0	0	0	0	0	0	0	0	0	1.14232	0	0	0	1.01788	0	0	0.862222	0	0	0	0	0	0	0
2900093K20Rik		24.8194	44.3526	35.0914	35.2256	33.7013	24.4779	46.2558	43.0735	30.1986	38.6096	27.3749	42.3625	22.6258	27.979	20.5617	32.4138	28.2246	42.389	30.5365	24.3231	32.2495	20.6933	30.3334	26.3712	20.4015	27.1626	18.9225	21.7348	27.3262
2900097C17Rik		1491.92	1769.88	1701.93	1743.17	1442.56	1604.66	1544.77	2540.29	1658.09	1777.06	1637.42	1914.6	1849.15	1867.6	1865.41	1883.24	1662.99	1927.69	1881.05	1821.19	1762.63	1730.48	1549.84	1635.01	1810.17	1722.88	2121.31	1631.85	1703.34
3000002C10Rik		156.271	99.2653	122.82	89.5737	116.489	119.67	113.458	115.563	133.062	102.62	89.2218	94.8553	111.072	106.92	98.2394	102.644	127.575	113.037	100.77	87.1577	101.787	64.6666	104.271	68.9054	102.007	101.86	59.7551	99.9799	67.9016
3010001F23Rik		41.3657	39.0725	34.0593	35.2256	27.1075	38.9833	36.6556	36.7701	35.8608	27.4331	27.3749	36.837	29.825	17.9865	39.9812	38.8966	31.6115	38.352	29.5186	48.6462	30.2339	26.7289	29.3854	31.4753	32.4569	35.8934	22.9061	30.4287	28.9824
3010003L21Rik		19.304	21.1203	24.7704	18.116	16.8506	12.6922	12.2185	7.35401	17.9304	16.2567	15.2083	12.8929	9.25603	5.99551	20.5617	14.046	11.2898	8.0741	16.2861	16.2154	18.1403	13.7955	9.47917	11.0589	26.8929	16.4916	20.9143	24.3429	19.0456
3010026O09Rik		235.325	229.155	249.768	220.412	233.711	218.488	192.878	174.395	183.079	123.957	133.833	173.134	226.258	186.86	197.621	206.368	195.314	193.778	258.542	180.396	224.738	175.031	203.802	193.105	248.527	223.121	210.139	234.736	187.971
3100002H09Rik		0.919239	0	1.0321	0	0.732636	0	0.872752	13.6575	0	0	0	0.920925	1.02845	0	1.14232	0	0	4.03705	0	0	2.01559	0.862222	0	0.850683	0.92734	0.970092	1.99184	0	5.79648
3100003L05Rik		112.147	85.5371	137.269	126.812	173.635	180.411	165.823	36.7701	154.768	71.1229	152.083	78.2786	162.495	67.9491	103.951	74.5517	94.8346	51.4724	115.021	242.217	210.629	156.924	191.479	113.992	174.34	129.992	88.6367	125.192	83.6349
3110001I22Rik		67.1044	77.089	74.3113	78.5028	65.2046	49.8623	48.8741	64.085	67.9468	72.139	80.0968	66.3066	55.5362	66.9498	78.82	69.1494	67.739	96.8892	65.1445	74.9962	55.4288	53.4578	87.2084	64.6519	49.149	54.3252	79.6735	63.4655	57.9648
3110002H16Rik		613.132	541.735	502.633	556.565	449.106	553.925	568.161	776.374	572.829	611.657	569.803	578.341	513.195	552.586	501.478	513.219	509.171	512.705	532.353	529.027	429.321	456.978	505.24	478.935	444.196	503.478	464.098	497.292	487.732
3110004A20Rik		0	0	0	0	0	0	0	1.05057	0	1.01604	0	0	0	0	0	0	0	0	0	0	0	0	0	0	0	0.970092	0	0	0
3110009E18Rik		31.2541	32.7364	38.1877	35.2256	29.3054	37.1701	37.5283	23.1126	31.1423	41.6577	31.4304	24.865	38.0526	29.9775	46.8351	33.4943	37.2564	22.2038	29.5186	33.4443	30.2339	25.0044	30.3334	30.6246	34.3116	21.342	24.898	25.2123	23.1859
3110018I06Rik		0	0	0	0	0	0	0	0	0	0	0	0	0	0	0	0	0	0	0	0	0	0	0	0	0	0	0	0	0
3110021N24Rik		21.1425	21.1203	15.4815	16.1031	9.52427	7.2527	19.2005	7.35401	5.66223	6.09625	7.09719	17.4976	10.2845	15.988	22.8464	29.1724	13.5478	17.1575	13.2325	14.1885	12.0935	8.62222	13.2708	10.2082	8.34606	12.6112	15.9347	19.1266	4.14034
3110031N09Rik		0	0	0	0	0.732636	0.906587	1.7455	2.10115	0	0	1.01388	0.920925	0	1.9985	0	2.16092	0	2.01852	1.01788	1.01346	0	0	0	1.70137	0	1.94018	0	0	1.65614
3110035E14Rik		1075.51	370.661	757.562	155.999	1034.48	368.981	503.578	2522.43	60.3972	178.823	260.568	3174.43	1118.95	770.423	201.048	231.218	395.144	1235.34	519.12	465.179	586.537	853.6	190.531	2411.69	279.129	591.756	2203.97	698.99	466.202
3110039M20Rik		2.75772	71.8089	5.1605	17.1096	24.177	8.15929	17.455	108.209	6.60594	14.2246	6.0833	35.9161	10.2845	29.9775	12.5655	35.6552	14.6768	106.982	16.2861	4.05385	12.0935	15.52	16.1146	22.9685	37.0936	27.1626	92.6204	18.2572	38.9192
3110040N11Rik		191.202	189.026	211.581	232.489	200.742	209.422	188.514	134.473	177.417	138.182	154.11	159.32	202.604	195.853	198.763	211.77	179.508	176.621	238.185	174.315	189.466	176.755	189.583	194.806	212.361	203.719	193.208	212.131	217.782
3110043O21Rik		290.479	298.852	196.099	278.786	238.839	235.713	288.881	677.62	294.436	293.636	282.874	467.83	238.6	365.726	243.314	276.598	241.602	416.825	261.596	296.944	275.128	293.155	271.104	304.545	271.711	299.759	385.42	284.291	247.592
3110045C21Rik		13.7886	9.50412	7.22471	7.04512	5.86109	11.7856	13.0913	17.8597	11.3245	13.2085	9.12496	11.972	9.25603	10.9918	10.2809	8.64368	6.7739	8.0741	8.14306	3.04039	9.07016	6.89777	12.3229	12.7603	3.70936	5.82055	8.96327	8.69391	6.62454
3110052M02Rik		149.836	117.218	82.5681	113.728	101.836	114.23	151.859	125.018	124.569	83.3155	122.68	104.065	118.271	136.897	130.224	112.368	108.382	122.121	121.128	107.427	124.967	106.916	116.594	85.919	106.644	141.633	125.486	126.062	128.351
3110053B16Rik		103.874	114.049	118.692	112.722	106.965	106.071	118.694	181.749	115.132	107.7	125.722	149.19	128.556	114.914	109.663	115.609	88.0607	132.213	129.271	140.871	101.787	146.578	124.177	125.05	128.9	147.454	176.278	129.539	116.758
3110056K07Rik		189.363	141.506	151.719	169.083	145.062	196.729	188.514	106.108	142.5	113.797	149.041	123.404	117.243	141.894	148.501	157.747	143.381	127.167	148.611	167.221	111.865	88.8089	132.708	102.082	132.61	132.903	92.6204	149.535	148.224
3110057O12Rik		408.142	392.837	313.759	331.121	328.221	363.541	316.809	307.818	375.595	263.155	382.234	344.426	328.075	417.687	429.512	406.253	425.627	393.612	383.742	428.695	358.775	312.124	349.781	290.934	476.653	425.871	331.641	353.842	351.101
3110062G12Rik		8.27315	10.5601	4.1284	6.03868	8.059	8.15929	17.455	6.30344	4.71853	4.06417	16.2221	14.7348	9.25603	15.988	7.99623	12.9655	5.64492	19.176	9.16094	5.06731	8.06237	12.9333	11.375	11.9096	12.9828	12.6112	17.9265	4.34695	14.0772
3110062M04Rik		143.401	120.386	113.531	137.883	123.083	130.549	137.022	84.0459	116.076	79.2513	101.388	90.2506	118.271	125.906	124.513	77.7931	119.672	96.8892	97.7167	104.387	108.842	71.5644	109.958	86.7697	76.0419	72.7569	88.6367	105.196	80.3226
3110067C02Rik		1.83848	4.22405	0	2.01289	2.19791	0.906587	3.49101	1.05057	0	1.01604	4.05554	6.44647	5.14224	2.99775	6.85391	2.16092	2.25797	3.02779	1.01788	3.04039	0	0.862222	2.84375	3.40273	1.85468	6.79065	2.98776	0	3.31227
3110070M22Rik		21.1425	16.8962	14.4494	24.1547	27.1075	21.7581	30.5463	8.40459	18.8741	18.2888	11.1527	14.7348	7.19913	15.988	5.71159	16.2069	11.2898	8.0741	8.14306	14.1885	16.1247	15.52	18.0104	17.0137	11.1281	19.4018	23.902	19.1266	16.5614
3110079O15Rik		0	0	1.0321	0	2.19791	0.906587	0.872752	0	0	1.01604	0	0.920925	1.02845	1.9985	0	1.08046	2.25797	2.01852	1.01788	0	0	2.58667	0.947917	0.850683	0	1.94018	0.995918	0	0.828068
3110080O07Rik		10.1116	8.44811	19.6099	6.03868	11.7222	9.06587	14.8368	5.25287	7.54965	9.14438	13.1805	9.20925	9.25603	13.9895	14.8501	6.48276	13.5478	14.1297	12.2146	10.1346	5.03898	12.0711	14.2188	5.95478	12.0554	7.76074	16.9306	2.60817	10.7649
3110082I17Rik		247.275	198.531	299.309	209.341	258.621	241.152	235.643	171.243	254.801	228.609	254.485	196.157	238.6	155.883	179.344	248.506	191.927	171.575	263.632	238.164	241.871	207.795	236.031	214.372	264.292	227.002	212.131	246.038	218.61
3110082J24Rik		3.67695	1.05601	5.1605	1.00645	7.32636	0.906587	6.10926	17.8597	0	0	1.01388	22.1022	1.02845	3.997	1.14232	2.16092	1.12898	7.06483	2.03576	1.01346	1.0078	4.31111	1.89583	5.1041	0.92734	0.970092	4.97959	2.60817	0
3110083C13Rik		19.304	21.1203	20.642	21.1354	17.5833	23.5713	23.5643	9.45516	28.3112	11.1765	20.2777	27.6277	11.3129	18.9858	14.8501	27.0115	21.4507	19.176	12.2146	22.2962	18.1403	16.3822	14.2188	11.9096	13.9101	13.5813	4.97959	14.7796	12.421
3110099E03Rik		0	0	0	0	1.46527	2.71976	0	2.10115	0	0	0	0	0	0.999251	1.14232	1.08046	1.12898	1.00926	1.01788	1.01346	2.01559	0.862222	1.89583	0	0.92734	2.91028	2.98776	0.869391	1.65614
3222401L13Rik		126.855	99.2653	114.563	105.677	150.19	149.587	139.64	51.4781	77.3839	53.8502	94.2912	75.5158	89.4749	97.9266	101.666	102.644	84.6737	87.8058	95.681	113.508	127.99	97.4311	127.969	136.96	113.135	110.591	136.441	135.625	134.147
3300002A11Rik		156.271	50.6887	103.21	72.4641	130.409	98.818	84.6569	45.1747	46.2416	43.6898	72.9996	140.902	109.015	22.9828	33.1272	55.1035	48.5463	64.5928	58.0193	105.4	66.5145	82.7733	43.6042	113.141	40.803	58.2055	55.7714	93.0248	33.1227
3300002I08Rik		100.197	86.5931	81.536	87.5608	101.836	109.697	82.9114	82.9953	100.977	93.4759	83.1385	98.539	84.3327	122.908	100.524	111.287	119.672	117.074	96.6988	89.1847	107.834	104.329	91.0001	115.693	123.336	127.082	118.514	132.147	124.21
3300005D01Rik		0	0	0	1.00645	0	0	1.7455	1.05057	0	0	1.01388	0.920925	1.02845	0	0	0	0	0	2.03576	0	0	0	0.947917	0.850683	0	0	0	0.869391	0.828068
3425401B19Rik		6.43467	4.22405	3.0963	0	5.12845	8.15929	3.49101	6.30344	0.943706	4.06417	1.01388	0.920925	0	65.9506	2.28464	1.08046	3.38695	7.06483	4.07153	2.02692	2.01559	1.72444	1.89583	1.70137	1.85468	1.94018	7.96735	0	9.93682
3632451O06Rik		297.833	206.979	182.682	179.147	242.503	208.515	230.406	656.608	136.837	177.807	175.402	492.695	245.799	901.324	183.913	189.081	182.895	367.371	234.113	198.639	234.816	268.151	182.948	422.79	199.378	257.074	385.42	276.466	268.294
3632454L22Rik		1.83848	12.6722	3.0963	0	2.93054	1.81317	4.36376	30.4666	0	4.06417	6.0833	15.6557	0	5.99551	0	2.16092	3.38695	12.1111	4.07153	0	3.02339	3.44889	0.947917	13.6109	9.2734	9.70092	3.98367	6.08574	7.45261
3830403N18Rik		4.59619	2.11203	4.1284	5.03223	5.12845	0.906587	2.61825	10.5057	0.943706	3.04813	4.05554	2.76277	7.19913	45.9656	2.28464	1.08046	1.12898	0	4.07153	1.01346	2.01559	6.89777	4.73959	0.850683	0.92734	2.91028	4.97959	3.47756	4.14034
3830406C13Rik		647.144	675.849	742.081	689.416	645.452	702.605	697.328	370.852	527.531	484.652	489.706	496.379	598.556	529.603	720.803	613.701	607.393	501.603	610.729	533.081	630.88	553.546	600.979	544.437	647.283	642.201	508.914	619.006	613.598
3830408C21Rik		15.6271	20.0643	16.5136	19.1225	16.118	14.5054	9.60027	14.708	14.1556	11.1765	23.3193	18.4185	10.2845	7.99401	10.2809	7.56322	13.5478	11.1019	8.14306	18.2423	11.0858	12.0711	14.2188	12.7603	16.6921	16.4916	11.951	18.2572	12.421
3830417A13Rik		0	0	0	0	0	0.906587	0.872752	0	0	0	0	0	0	0	1.14232	0	1.12898	0	0	0	0	0	0	0	0	0	0	0	0.828068
3830422I06Rik		1.83848	1.05601	2.0642	2.01289	1.46527	3.62635	3.49101	0	0	1.01604	0	0	0	0	0	1.08046	0	0	0	0	0	1.72444	0	1.70137	0	0.970092	0	2.60817	1.65614
3830432H09Rik		1.83848	4.22405	1.0321	5.03223	5.86109	7.2527	3.49101	8.40459	10.3808	19.3048	8.11107	12.8929	1.02845	7.99401	2.28464	1.08046	4.51593	10.0926	7.12518	6.08077	9.07016	8.62222	11.375	8.50683	6.49138	11.6411	13.9429	6.08574	6.62454
3930402G23Rik		188.444	128.834	190.939	202.296	201.475	174.971	205.097	204.862	344.453	231.658	385.276	259.701	407.265	138.896	228.464	217.172	278.859	169.556	242.256	558.418	895.93	529.404	451.209	427.043	395.974	209.54	220.098	252.993	210.329
4430402I18Rik		378.726	317.86	371.556	320.05	240.305	328.185	356.083	133.423	329.353	365.775	291.999	200.762	308.534	195.853	292.434	347.908	270.956	169.556	280.936	216.881	239.855	251.769	238.875	246.698	254.091	245.433	228.065	260.817	250.905
4631405J19Rik		52.3966	35.9045	36.1235	41.2643	34.4339	32.6371	37.5283	16.8092	47.1853	41.6577	33.4582	26.7068	41.1379	20.9843	42.2658	36.7356	40.6434	30.2779	23.4113	65.875	32.2495	18.1067	54.0313	27.2219	33.3842	28.1327	4.97959	30.4287	12.421
4631405K08Rik		1.83848	0	2.0642	4.02579	2.19791	2.71976	8.72752	1.05057	1.88741	4.06417	4.05554	0.920925	1.02845	2.99775	6.85391	3.24138	5.64492	1.00926	0	2.02692	2.01559	2.58667	4.73959	1.70137	2.78202	1.94018	0.995918	0.869391	1.65614
4632404H12Rik		218.779	177.41	125.916	144.928	150.19	177.691	178.914	137.625	166.092	112.781	136.874	188.79	149.125	216.837	206.76	159.908	146.768	215.982	162.861	128.71	174.349	121.573	145.979	138.661	129.828	191.108	159.347	176.486	159.817
4632404M16Rik		4.59619	2.11203	1.0321	5.03223	2.19791	1.81317	2.61825	2.10115	0	1.01604	0	4.60462	3.08534	0	0	0	0	1.00926	0	0	0	0	0.947917	4.25342	0.92734	1.94018	1.99184	0	2.4842
4632411P08Rik		16.5463	4.22405	13.4173	10.0645	15.3854	19.0383	13.0913	7.35401	11.3245	7.11229	7.09719	10.1302	6.17069	11.991	9.13855	11.8851	5.64492	19.176	9.16094	12.1615	14.1091	13.7955	12.3229	15.3123	10.2007	13.5813	9.95918	22.6042	9.93682
4632415L05Rik		556.139	466.758	348.85	519.326	496.727	592.001	542.851	439.14	637.001	467.379	524.178	547.029	484.399	572.571	550.598	541.311	494.495	483.437	564.925	484.435	546.225	451.804	509.032	449.161	414.521	583.996	480.033	492.075	504.293
4632427E13Rik		2865.27	2643.2	2756.74	2665.07	2710.02	2696.19	2971.72	1346.84	2711.27	2566.52	2695.92	1870.4	2267.73	2354.24	3024.86	2950.74	2794.23	2174.96	2610.87	2800.2	2719.03	2195.22	2422.88	2218.58	2876.61	2909.31	2383.23	2415.17	2635.74
4632428C04Rik		84.5699	62.3048	52.6372	91.5866	82.0553	105.164	86.4024	28.3655	71.7216	52.8342	50.6942	36.837	75.0767	44.9663	67.3968	76.7127	62.0941	58.5372	64.1266	62.8347	82.6392	46.56	62.5625	56.1451	64.9138	70.8167	50.7918	47.8165	105.993
4632428N05Rik		318.976	317.86	327.176	358.295	389.762	349.943	384.011	453.848	340.678	342.406	347.762	432.835	368.184	375.718	286.722	282	263.053	421.872	374.581	338.496	293.269	406.106	335.563	492.546	249.454	285.207	464.098	363.405	405.753
4632432E15Rik		0.919239	0	0	0	0	0	0	1.05057	0	2.03208	2.02777	1.84185	0	0	1.14232	1.08046	0	2.01852	1.01788	2.02692	3.02339	0.862222	0	1.70137	0	0.970092	0	0.869391	0.828068
4632433K11Rik		13.7886	14.7842	12.3852	14.0902	14.6527	15.412	8.72752	18.9103	11.3245	10.1604	13.1805	20.2603	20.569	16.9873	10.2809	14.046	12.4188	11.1019	13.2325	9.12116	19.1481	15.52	16.1146	13.6109	10.2007	16.4916	8.96327	16.5184	13.2491
4633401B06Rik		29.4156	32.7364	25.8025	26.1676	24.177	28.1042	17.455	12.6069	36.8045	24.385	27.3749	28.5487	33.9388	39.97	23.9887	23.7701	31.6115	29.2686	16.2861	19.2558	32.2495	17.2444	21.8021	33.1767	25.9655	22.3121	23.902	11.3021	26.4982
4731419I09Rik		0.919239	2.11203	3.0963	5.03223	2.93054	4.53294	6.98201	4.20229	4.71853	5.08021	1.01388	1.84185	3.08534	7.99401	1.14232	2.16092	2.25797	5.04631	3.05365	1.01346	9.07016	1.72444	0.947917	1.70137	1.85468	2.91028	1.99184	1.73878	1.65614
4732414G09Rik		6.43467	9.50412	7.22471	14.0902	13.1875	5.43952	4.36376	8.40459	3.77482	7.11229	5.06942	9.20925	7.19913	8.99326	13.7078	3.24138	14.6768	9.08336	4.07153	12.1615	8.06237	6.89777	7.58334	9.35752	6.49138	6.79065	11.951	5.21634	10.7649
4732419C18Rik		34.9311	23.2323	17.5457	15.0967	17.5833	32.6371	23.5643	23.1126	50.0164	48.77	48.6664	26.7068	17.4836	28.9783	28.558	28.092	24.8376	17.1575	23.4113	36.4846	28.2183	26.7289	30.3334	19.5657	29.6749	33.9532	19.9184	32.1675	22.3578
4732440D04Rik		273.933	204.867	190.939	225.444	192.683	210.328	221.679	140.777	296.324	324.117	278.818	203.524	285.908	246.815	247.883	215.012	224.668	231.121	197.469	244.244	261.019	225.902	236.979	200.761	216.998	242.523	192.212	188.658	193.768
4732456N10Rik		0	0	1.0321	0	0.732636	0.906587	0	4.20229	3.77482	2.03208	0	3.6837	2.0569	0.999251	0	0	1.12898	0	1.01788	0	1.0078	1.72444	0	0.850683	0	0	0	0.869391	1.65614
4732463B04Rik		0	0	0	2.01289	1.46527	1.81317	2.61825	16.8092	0.943706	1.01604	2.02777	6.44647	1.02845	0.999251	0	0	2.25797	1.00926	0	2.02692	3.02339	2.58667	0	5.1041	3.70936	3.88037	7.96735	0	7.45261
4732465J04Rik		10.1116	5.28007	5.1605	8.05157	8.059	7.2527	2.61825	6.30344	12.2682	15.2406	11.1527	12.8929	16.4552	20.9843	9.13855	18.3678	20.3217	14.1297	16.2861	23.3096	42.3274	15.52	25.5938	12.7603	27.8202	17.4617	13.9429	12.1715	14.9052
4732471J01Rik		118.582	143.618	124.884	123.793	146.527	124.202	141.386	193.306	103.808	141.23	109.499	140.902	104.902	108.918	103.951	115.609	116.285	145.334	117.056	130.737	105.819	101.742	132.708	122.498	127.973	105.74	112.539	130.409	129.179
4732487G21Rik		0	0	0	0	0.732636	0	0	0	0.943706	0	1.01388	0	0	0	0	0	0	0	0	0	0	0	0	0	0.92734	0	0	0.869391	0
4732490B19Rik		0	0	0	0	0	0	0	2.10115	0	0	0	0	0	0.999251	1.14232	0	0	1.00926	1.01788	0	0	0.862222	0	0	0.92734	0	0	0.869391	0
4732491K20Rik		105.712	103.489	84.6323	84.5415	71.0657	77.0599	91.6389	84.0459	131.175	96.524	110.513	106.827	112.101	94.9289	83.3893	101.563	104.995	92.8521	93.6452	84.1174	90.7016	101.742	99.5313	65.5026	106.644	101.86	101.584	97.3718	92.7436
4831440E17Rik		17.4655	12.6722	13.4173	12.0774	17.5833	11.7856	13.964	11.5563	4.71853	6.09625	9.12496	10.1302	8.22758	30.9768	10.2809	20.5287	10.1608	19.176	14.2504	15.2019	9.07016	8.62222	15.1667	9.35752	18.5468	17.4617	14.9388	12.1715	13.2491
4833407H14Rik		10.1116	13.7282	12.3852	15.0967	10.9895	11.7856	8.72752	3.15172	20.7615	19.3048	26.361	29.4696	19.5405	5.99551	9.13855	18.3678	14.6768	12.1111	20.3576	19.2558	19.1481	22.4178	20.8542	13.6109	27.8202	10.671	14.9388	13.0409	10.7649
4833412C05Rik		0	2.11203	1.0321	1.00645	0	0.906587	0	2.10115	0	0	1.01388	0	0	0	0	0	0	0	0	3.04039	0	0	0	0.850683	0	0	0	0	0.828068
4833412K13Rik		27.5772	24.2883	28.8988	33.2127	19.7812	17.2252	18.3278	32.5678	26.4238	26.4171	25.3471	35.9161	23.6543	26.9798	19.4194	25.931	34.9985	25.2316	23.4113	19.2558	24.1871	22.4178	22.75	17.8644	23.1835	27.1626	14.9388	20.8654	24.842
4833413E03Rik		0.919239	0	0	1.00645	2.19791	1.81317	0.872752	2.10115	0.943706	2.03208	0	0.920925	2.0569	0.999251	3.42696	0	2.25797	1.00926	2.03576	3.04039	0	0.862222	0.947917	0.850683	0.92734	0.970092	0	0	0
4833413G10Rik		60.6697	58.0807	73.2792	61.3932	82.7879	68.9006	61.0926	35.7195	65.1157	45.7219	63.8747	58.0183	65.8206	60.9543	89.1009	55.1035	69.997	66.6113	66.1624	56.7539	98.764	68.9777	80.573	79.9642	61.2044	88.2784	75.6898	61.7267	72.0419
4833417C18Rik		22.0617	20.0643	23.7383	24.1547	19.7812	18.1317	23.5643	5.25287	16.043	9.14438	15.2083	11.0511	17.4836	30.9768	27.4157	19.4483	22.5797	19.176	29.5186	17.2289	14.1091	12.9333	19.9063	11.9096	17.6195	24.2523	15.9347	16.5184	15.7333
4833418N02Rik		108.47	115.105	173.393	140.902	130.409	156.84	130.04	33.6184	96.258	73.155	83.1385	69.0694	70.9629	103.922	137.078	121.012	119.672	94.8706	105.86	162.154	134.037	110.364	120.385	88.4711	200.305	109.62	114.531	137.364	108.477
4833418N17Rik		0	0	0	0	0	0	0	0	0	0	0	0	0	0	0	0	0	0	0	0	0	0	0	0	0	0	0	0	0
4833420G17Rik		906.369	759.274	761.691	812.202	732.636	766.973	722.638	776.374	751.19	743.743	754.33	774.498	702.43	912.316	837.32	905.426	839.964	834.66	814.306	797.595	715.535	654.426	774.448	556.347	710.343	835.249	724.033	780.713	645.065
4833421G17Rik		5.51543	5.28007	2.0642	6.03868	4.39582	1.81317	2.61825	5.25287	1.88741	1.01604	4.05554	5.52555	2.0569	2.99775	2.28464	4.32184	5.64492	2.01852	6.10729	1.01346	6.04677	1.72444	2.84375	7.65615	2.78202	1.94018	1.99184	0.869391	9.10875
4833422C13Rik		93.7623	80.257	48.5087	51.3288	53.4824	46.2359	54.1106	150.232	195.347	272.299	201.763	159.32	191.291	82.9378	121.086	213.931	101.608	123.13	164.897	101.346	188.458	150.889	159.25	132.707	106.644	125.142	129.469	148.666	112.617
4833422M21Rik		4.59619	8.44811	4.1284	4.02579	5.12845	13.5988	11.3458	7.35401	3.77482	8.12834	6.0833	10.1302	5.14224	20.9843	3.42696	5.4023	12.4188	25.2316	5.08941	6.08077	7.05457	8.62222	13.2708	8.50683	10.2007	7.76074	8.96327	6.95513	5.79648
4833423E24Rik		0.919239	2.11203	0	0	0	0	6.10926	17.8597	0	1.01604	3.04165	3.6837	0	20.9843	0	3.24138	2.25797	4.03705	3.05365	0	4.03118	6.03555	0.947917	9.35752	0.92734	0	3.98367	0.869391	0.828068
4833427F10Rik		1.83848	0	0	1.00645	0	0	0	0	0	2.03208	0	0	0	0.999251	0	0	0	0	0	1.01346	0	0	1.89583	0	0	0	0	0.869391	0
4833427G06Rik		1036.9	779.338	1014.56	1037.65	993.455	1087.9	1085.7	246.885	981.454	724.438	859.774	512.034	792.933	559.581	835.035	825.472	713.517	505.64	806.163	929.345	888.876	774.275	928.011	666.085	987.617	940.99	651.331	904.166	826.412
4833428L15Rik		0	0	0	0	1.46527	0	0.872752	3.15172	0	0	0	0	0	0	0	0	3.38695	0	1.01788	1.01346	0	0	0	0.850683	0.92734	0	0.995918	0	0
4833439L19Rik		3375.44	3137.42	3413.16	3297.12	3079.27	3345.31	3279.8	2767.21	2987.77	2973.96	2919.99	3171.67	3423.7	3157.63	3566.32	3417.5	3062.93	2852.17	3450.62	3064.71	3272.31	3389.39	3101.59	3162.84	3385.72	3292.49	3414.01	3418.44	3117.68
4833445I07Rik		125.016	70.7529	119.724	134.864	115.024	118.763	116.076	84.0459	115.132	76.2032	74.0135	80.1205	105.93	123.907	127.94	101.563	97.0926	86.7965	125.2	88.1712	79.6159	84.4977	97.6355	98.6793	100.153	109.62	100.588	103.458	115.101
4921501E09Rik		0	0	0	0	0	0	0	0	0	0	0	0.920925	0	0	0	0	0	0	0	0	0	0	0	0	0	0	0	0	0
4921504A21Rik		116.743	96.0972	120.756	113.728	153.121	153.213	158.841	50.4275	92.4832	100.588	89.2218	67.2275	104.902	75.9431	107.378	97.2414	106.124	73.6761	104.842	94.252	140.084	107.778	130.813	110.589	144.665	114.471	107.559	141.711	117.586
4921504E06Rik		6.43467	2.11203	4.1284	2.01289	1.46527	7.2527	3.49101	0	3.77482	1.01604	4.05554	1.84185	5.14224	4.99626	3.42696	2.16092	3.38695	3.02779	3.05365	5.06731	4.03118	2.58667	9.47917	1.70137	0.92734	3.88037	0.995918	2.60817	4.14034
4921506M07Rik		1.83848	5.28007	1.0321	2.01289	4.39582	0	11.3458	55.6804	0	3.04813	2.02777	10.1302	1.02845	11.991	0	3.24138	3.38695	13.1204	1.01788	6.08077	1.0078	5.17333	1.89583	3.40273	0	2.91028	5.97551	4.34695	4.96841
4921507G05Rik		3.67695	1.05601	1.0321	2.01289	4.39582	4.53294	2.61825	1.05057	2.83112	3.04813	4.05554	3.6837	2.0569	0	2.28464	3.24138	2.25797	3.02779	1.01788	4.05385	3.02339	2.58667	0.947917	4.25342	1.85468	0	0.995918	1.73878	1.65614
4921507L20Rik		0	0	0	0	0.732636	0	0	0	0.943706	2.03208	5.06942	1.84185	0	0	0	2.16092	0	1.00926	0	2.02692	1.0078	0.862222	0.947917	0	0	0	0.995918	0.869391	0.828068
4921507P07Rik		2.75772	7.39209	16.5136	6.03868	7.32636	6.34611	6.98201	13.6575	14.1556	8.12834	4.05554	14.7348	4.11379	9.99251	4.56928	7.56322	6.7739	23.213	9.16094	10.1346	10.078	11.2089	12.3229	8.50683	12.9828	15.5215	6.97143	6.95513	13.2491
4921508D12Rik		0	0	0	0	0	0	0	0	0	1.01604	0	0	0	0	0	0	0	0	0	0	0	0.862222	0	0	0	0	0	0	0
4921508M14Rik		0.919239	4.22405	1.0321	2.01289	0.732636	0	6.98201	3.15172	0	2.03208	2.02777	2.76277	1.02845	0	4.56928	2.16092	3.38695	4.03705	1.01788	3.04039	2.01559	4.31111	3.79167	3.40273	0.92734	1.94018	5.97551	0.869391	2.4842
4921509A06Rik		0	1.05601	1.0321	0	0	0	0	0	0	0	1.01388	0	0	0	0	0	0	1.00926	0	0	0	0	0	0	0	0.970092	0	0	0
4921509C19Rik		0	0	0	0	0	0	0	0	0	0	1.01388	0	0	0	0	1.08046	1.12898	0	0	0	0	0	0	0	0	0	0	0	0
4921511C10Rik		0	0	0	0	0	0	0	0	0	0	0	0	0	0	0	0	0	0	0	0	0	0	0.947917	0	0	0	0.995918	0	0
4921511C20Rik		0	0	0	0	0	0	0	0	0	0	0	0	0	0	0	0	0	0	0	0	0	0	0	0	0	0	0	0	0
4921511E07Rik		0	0	0	0	0	0	0	0	0	0	0	0	0	0	0	0	0	0	0	0	0	0	0	0	0	0	0	0	0
4921511H03Rik		0	0	0	0	0	0	0	0	0	0	0	0	0	0	0	0	0	0	0	0	0	0	0	0	0	0	0	0	0
4921511M17Rik		0	0	0	0	0	0	0	0	0	0	0	0	0	0	0	0	0	0	0	0	0	0	0	0	0	0	0	0	0
4921513D11Rik		7.35391	11.6161	5.1605	6.03868	5.86109	6.34611	6.10926	13.6575	7.54965	2.03208	7.09719	19.3394	4.11379	11.991	4.56928	8.64368	10.1608	8.0741	4.07153	8.1077	10.078	6.03555	15.1667	7.65615	9.2734	6.79065	8.96327	9.5633	11.593
4921513I03Rik		0	0	0	0	0	0	0.872752	0	0	0	0	0	0	0	0	0	0	0	0	0	0	0	0	0	0	0.970092	0	0	0
4921514A10Rik		1.83848	0	0	0	0.732636	0.906587	0	0	0	2.03208	2.02777	0	1.02845	0	1.14232	0	0	2.01852	0	0	0	0	0.947917	0.850683	0	0.970092	1.99184	0	0
4921515E04Rik		0	0	0	0	0	0	0	0	0	0	0	0	0	0	0	0	0	0	0	0	0	0	0	0	0	0	0	0	0
4921517D22Rik		0	0	0	0	0	0	0	0	0	1.01604	0	0	0	0	0	0	0	0	0	0	0	0	0	0	0	0	0	0	0
4921518K17Rik		0	0	0	0	0	0	0	0	0	0	0	0	0	0	0	0	0	0	0	0	0	0	0	0	0	0	0	0	0
4921521D15Rik		0	0	0	0	0	0	0	0	0	0	0	0	0	0	0	0	0	0	0	1.01346	0	0	0	0	0	0	0	0	0
4921522P10Rik		0	0	1.0321	1.00645	0.732636	1.81317	1.7455	0	0	0	1.01388	0	1.02845	0	1.14232	0	1.12898	0	1.01788	1.01346	0	0	0.947917	0	0	0.970092	0	0	0
4921523L03Rik		0	0	1.0321	1.00645	0.732636	0	0	0	0.943706	0	0	0	0	0	0	1.08046	0	0	1.01788	1.01346	0	0	2.84375	0	0	0	0.995918	0.869391	1.65614
4921524J17Rik		379.646	404.453	288.988	371.379	336.28	383.486	352.592	294.161	432.217	466.363	432.928	336.138	395.952	371.721	384.961	366.276	396.273	395.631	416.314	337.483	391.025	335.404	357.365	306.246	313.441	331.772	285.829	315.589	336.196
4921524L21Rik		0	0	0	0	0	0	0	0	0	0	0	0	0	0	0	0	0	0	0	0	0	0	0	0	0	0	0	0	0
4921527H02Rik		0	0	0	0	0	0	0	0	0	0	0	0	0	0	0	0	0	0	0	0	0	0	0	0	0.92734	0	0	0	0
4921528I07Rik		0	0	0	0	0	0	0	0	0	0	0	0	0	0	0	0	0	0	0	0	0	0	0	0	0	0	0	0	0
4921530L21Rik		0	0	0	0	0	0	0	3.15172	0	0	0	0.920925	0	0	0	0	0	0	0	0	0	0	0	0	0	0.970092	0	0.869391	0
4921531C22Rik		113.066	114.049	87.7286	99.6382	105.5	126.016	113.458	63.0344	91.5394	66.0427	75.0274	60.781	100.788	113.915	95.9548	84.2759	100.48	84.778	94.6631	108.44	85.6626	79.3244	88.1563	77.4122	95.516	90.2186	75.6898	100.849	92.7436
4921534H16Rik		0.919239	0	5.1605	2.01289	1.46527	4.53294	2.61825	0	0	1.01604	0	0.920925	1.02845	1.9985	0	3.24138	2.25797	0	1.01788	1.01346	2.01559	1.72444	1.89583	1.70137	4.6367	2.91028	0.995918	2.60817	0
4921536K21Rik		69.8621	60.1928	69.1508	56.361	63.7393	71.6204	57.6016	31.5172	48.129	43.6898	49.6803	46.9672	57.5931	36.9723	50.262	57.2644	59.8361	39.3612	39.6974	57.7673	59.4599	57.7689	66.3542	53.5931	63.0591	54.3252	50.7918	52.1634	39.7473
4921539E11Rik		0	0	0	0	0	0	0	0	0	0	0	0	0	0	0	0	0	0	0	0	0	0	0	0	0	0.970092	0	0	0
4921539H07Rik		14.7078	29.5684	37.1556	25.1612	35.1665	27.1976	36.6556	77.7424	11.3245	15.2406	24.3332	43.2835	10.2845	70.9468	22.8464	16.2069	23.7086	24.2223	12.2146	17.2289	11.0858	11.2089	13.2708	18.715	19.4741	22.3121	19.9184	13.9103	33.9508
4922502D21Rik		0	0	0	0	0	0	0	1.05057	0	0	0	0	0	0	0	0	0	0	0	0	0	0	0	0	0	0	0	0	0
4930401G09Rik		0	0	0	0	0	0.906587	0	0	0	0	0	0	0	0	0	0	1.12898	0	0	0	0	0	0.947917	0	0	0	0	0	0.828068
4930401O10Rik		0	0	0	0	0.732636	0	0	1.05057	0.943706	0	0	0	0	0	0	0	0	0	0	0	0	0.862222	0	0	0	0	0	0	0.828068
4930401O12Rik		0	0	0	0	0	0	0	0	0	0	0	0	0	0	0	0	0	0	0	0	0	0	0	0	0	0	0	0	0
4930402C01Rik		0	0	0	0	0.732636	0	0	0	0	0	0	0	0	0	0	0	0	0	0	0	0	0	0	0	0	0	0	0	0
4930402F06Rik		3.67695	1.05601	2.0642	0	2.93054	2.71976	0.872752	0	0	0	0	0.920925	0	0	1.14232	1.08046	0	1.00926	0	1.01346	1.0078	0.862222	0	0.850683	0	0	0	0	0.828068
4930402H24Rik		1694.16	1465.75	1260.2	1379.84	1549.53	1290.98	1445.28	3466.89	1524.08	1410.27	1729.69	2883.42	1427.49	1804.65	1283.97	1250.09	1310.75	2369.75	1347.68	1438.1	1460.3	1520.1	1365.95	2098.64	1208.32	1318.36	1925.11	1444.93	1410.2
4930402K13Rik		0	0	0	0	0	0	0	0	0	0	0	0	0	0	0	0	0	0	0	0	0	0	0	0	0	0	0	0	0
4930403D09Rik		0	0	0	0	0	0	0	0	0	0	0	0	0	0.999251	0	0	0	0	0	0	0	0	0	0	0	0	0	0	0
4930403O15Rik		3.67695	3.16804	4.1284	2.01289	3.66318	5.43952	0.872752	5.25287	5.66223	4.06417	7.09719	4.60462	2.0569	12.9903	2.28464	3.24138	3.38695	35.3242	4.07153	3.04039	3.02339	4.31111	4.73959	6.80547	1.85468	6.79065	4.97959	5.21634	9.10875
4930403P22Rik		0	0	0	0	0	0	0	0	0	1.01604	3.04165	0	1.02845	0	0	1.08046	1.12898	0	0	1.01346	1.0078	0	0	0.850683	0.92734	0	2.98776	1.73878	0
4930404A12Rik		0	0	0	0	0	0	0.872752	0	0	0	0	0	1.02845	0	0	0	1.12898	0	1.01788	1.01346	0	0.862222	0	0	0	0	0.995918	0	0
4930404H24Rik		2.75772	0	0	0	1.46527	0	0.872752	0	1.88741	0	0	0	0	0	1.14232	1.08046	1.12898	0	1.01788	0	0	0.862222	0.947917	0	0	0	0.995918	0	1.65614
4930404I05Rik		5.51543	2.11203	5.1605	3.01934	3.66318	1.81317	4.36376	2.10115	2.83112	1.01604	2.02777	2.76277	4.11379	1.9985	6.85391	2.16092	2.25797	3.02779	0	2.02692	4.03118	0.862222	0.947917	3.40273	3.70936	5.82055	1.99184	3.47756	3.31227
4930404N11Rik		6.43467	7.39209	13.4173	6.03868	5.86109	4.53294	4.36376	1.05057	1.88741	7.11229	3.04165	9.20925	2.0569	3.997	3.42696	3.24138	10.1608	2.01852	3.05365	16.2154	6.04677	7.76	5.6875	10.2082	0.92734	6.79065	4.97959	3.47756	5.79648
4930405A21Rik		24.8194	23.2323	25.8025	30.1934	21.9791	22.6647	27.928	21.0115	29.2549	26.4171	22.3054	19.3394	17.4836	11.991	18.2771	14.046	14.6768	15.1389	13.2325	27.3635	22.1715	9.48444	18.0104	11.9096	17.6195	12.6112	2.98776	14.7796	14.0772
4930405D11Rik		1.83848	1.05601	1.0321	6.03868	1.46527	0.906587	0.872752	0	0.943706	2.03208	2.02777	4.60462	2.0569	0	1.14232	2.16092	1.12898	1.00926	0	6.08077	4.03118	0	0.947917	1.70137	0.92734	0.970092	0.995918	0.869391	1.65614
4930405H06Rik		0	0	0	0	0	0	1.7455	0	0	0	0	0	0	0	0	0	0	2.01852	0	0	0	0	0	0	0	0	0	0	0
4930405L22Rik		0	0	0	0	0	0	0	0	0	0	0	0	0	0	0	0	0	0	0	0	0	0	0	0	0	0	0	0	0
4930405N21Rik		0	0	0	0	0	0	0	0	0.943706	2.03208	0	0.920925	0	0	0	0	1.12898	0	0	0	0	0	0	0	0.92734	0	0	0	0
4930405O22Rik		20.2232	40.1285	29.9309	22.1418	22.7117	24.4779	24.437	23.1126	20.7615	32.5133	33.4582	25.7859	5.14224	38.9708	22.8464	24.8506	14.6768	34.3149	12.2146	35.4712	26.2027	31.04	22.75	24.6698	17.6195	27.1626	24.898	15.649	36.435
4930406D18Rik		0	1.05601	0	0	0	0	0	0	0.943706	1.01604	0	0	0	0	0	0	0	0	0	0	0	0.862222	0	0	0	0	0	0	0
4930407G08Rik		0.919239	0	0	1.00645	1.46527	0.906587	0	0	0.943706	1.01604	0	0	0	0	0	1.08046	0	1.00926	1.01788	0	0	0	0	0.850683	0	0	0	0.869391	0
4930407I10Rik		0	0	0	1.00645	0.732636	0	0	2.10115	0	0	0	0	0	0	0	0	0	0	0	0	0	0	0	0	0	0	0	0	0
4930408K08Rik		0	0	0	0	0	0	0	0	0	0	0	0	0	0	0	0	0	0	0	0	0	0	0	0	0	0	0	0	0
4930408O17Rik		7.35391	5.28007	7.22471	7.04512	6.59373	7.2527	7.85476	4.20229	3.77482	3.04813	5.06942	1.84185	8.22758	3.997	11.4232	4.32184	5.64492	10.0926	5.08941	8.1077	10.078	5.17333	9.47917	11.0589	10.2007	8.73083	4.97959	8.69391	13.2491
4930412B13Rik		0	0	0	0	0	0	0	0	0	0	0	0	1.02845	0	0	0	0	0	0	0	0	0	0	0	0.92734	0	0	0	0
4930412C18Rik		227.052	172.13	191.971	167.07	193.416	185.85	185.896	61.9838	144.387	98.5561	116.597	142.743	142.954	139.895	165.636	168.552	134.349	147.352	157.772	151.006	159.232	143.991	139.344	156.526	174.34	176.557	151.38	166.054	176.378
4930412E21Rik		0	0	0	0	0	0	0	0	0	0	0	0	0	0	0	0	0	0	0	0	0	0	0	0	0	0	0	0	0
4930412F09Rik		0.919239	0	1.0321	1.00645	0	0	0	0	0	1.01604	0	1.84185	0	0	0	1.08046	0	1.00926	0	0	0	0	0	0	0	0	0	0	0
4930412L05Rik		12.8693	13.7282	19.6099	9.05802	13.9201	16.3186	6.98201	3.15172	10.3808	11.1765	19.2638	9.20925	4.11379	8.99326	7.99623	6.48276	15.8058	5.04631	7.12518	15.2019	11.0858	8.62222	21.8021	9.35752	16.6921	11.6411	6.97143	18.2572	9.10875
4930412M03Rik		11.0309	8.44811	12.3852	9.05802	8.059	13.5988	2.61825	2.10115	9.43706	14.2246	9.12496	8.28832	9.25603	4.99626	7.99623	7.56322	12.4188	7.06483	9.16094	11.1481	13.1013	7.76	8.53125	4.25342	10.2007	7.76074	5.97551	7.82452	3.31227
4930412O13Rik		11.9501	9.50412	12.3852	16.1031	13.1875	20.8515	26.1825	5.25287	9.43706	13.2085	10.1388	3.6837	3.08534	7.99401	13.7078	12.9655	19.1927	8.0741	7.12518	18.2423	7.05457	9.48444	5.6875	6.80547	13.9101	10.671	2.98776	13.9103	8.28068
4930413E15Rik		0	0	0	0	0	0	0	0	0	0	0	0	0	0	0	0	0	0	0	0	0	0	0	0	0	0	0	0	0
4930415F15Rik		34.9311	35.9045	34.0593	21.1354	27.1075	27.1976	29.6736	17.8597	30.1986	41.6577	33.4582	33.1533	20.569	33.9745	37.6965	32.4138	32.7405	30.2779	31.5544	32.4308	37.2884	37.0755	18.9583	13.6109	30.6022	35.8934	21.9102	33.0368	35.6069
4930415H17Rik		0	0	0	0	0	0	0	0	0	0	0	0	0	0	0	0	0	0	0	0	0	0	0	0	0	0	0	0	0
4930415L06Rik		0	0	0	0	0	0	0	0	0	0	0	0	0	0	0	0	0	0	0	0	0	0	0	0	0	0	0	0	0
4930415O20Rik		11.9501	11.6161	8.25681	5.03223	6.59373	9.97246	13.0913	5.25287	10.3808	9.14438	5.06942	3.6837	8.22758	5.99551	6.85391	6.48276	5.64492	11.1019	6.10729	4.05385	10.078	16.3822	12.3229	10.2082	8.34606	7.76074	11.951	5.21634	8.28068
4930417H01Rik		34.0118	42.2405	55.7335	51.3288	50.5519	49.8623	50.6196	7.35401	23.5926	27.4331	25.3471	15.6557	30.8534	20.9843	36.5542	35.6552	29.3536	22.2038	24.4292	37.4981	35.2729	18.1067	39.8125	29.7739	30.6022	18.4318	22.9061	19.1266	32.2947
4930417O22Rik		0.919239	0	0	0	0	0.906587	0	0	0	0	0	0	1.02845	0	0	0	0	0	0	1.01346	0	0	0	0	0	0	0	0	0
4930419G24Rik		0	1.05601	0	0	0	0	0	0	0	0	0	0	0	0	0	0	0	0	0	0	0	0	0	0	0	0	0	0	0
4930420N18Rik		0	0	0	0	0	0	0	0	0	1.01604	0	0	0	0	0	0	0	0	0	0	0	0	0	0	0	0	0	0	0
4930421C12Rik		0.919239	1.05601	2.0642	2.01289	0	0.906587	0	1.05057	0.943706	0	1.01388	0	1.02845	0.999251	1.14232	0	2.25797	1.00926	0	1.01346	0	2.58667	0.947917	1.70137	1.85468	0.970092	1.99184	1.73878	0.828068
4930421P07Rik		0	0	0	0	0.732636	0	0	0	0	0	0	0	0	0	0	0	0	0	0	0	0	0	0.947917	0	0	0	0	0	0
4930422M22Rik		0	0	0	0	0	0	0	0	0	0	0	0	0	0	0	0	0	0	0	0	0	0	0	0	0	0	0	0	0
4930423C22Rik		0	1.05601	0	0	0	0	0	1.05057	2.83112	2.03208	0	0	0	2.99775	1.14232	0	1.12898	0	0	0	0	0	0	0	0	0	0	0	0
4930423M02Rik		0	0	0	0	0	0	0	0	0	0	0	0	0	0	0	0	0	0	0	0	0	0	0	0	0	0	0	0	0
4930425K10Rik		0	0	0	0	0	0	0	0	0	0	0	0	0	0	0	0	0	0	0	0	0	0	0	0	0	0	0	0	0
4930425O10Rik		0	0	0	0	0.732636	0	0	0	0	0	0	0	0	0.999251	1.14232	0	1.12898	1.00926	0	0	0	0	0	0.850683	0	0	0	0	0.828068
4930426D05Rik		12.8693	7.39209	18.5778	13.0838	5.12845	9.97246	10.473	5.25287	10.3808	9.14438	12.1666	4.60462	10.2845	10.9918	9.13855	10.8046	7.90288	9.08336	6.10729	8.1077	10.078	7.76	7.58334	6.80547	5.56404	4.85046	3.98367	6.08574	3.31227
4930426I24Rik		30.3349	16.8962	15.4815	30.1934	25.6423	37.1701	32.2918	9.45516	24.5363	17.2727	19.2638	17.4976	25.7112	20.9843	30.8426	22.6897	19.1927	25.2316	25.4471	32.4308	32.2495	23.28	19.9063	17.8644	29.6749	32.013	31.8694	34.7756	20.7017
4930426L09Rik		4.59619	6.33608	2.0642	6.03868	0.732636	3.62635	2.61825	7.35401	0.943706	1.01604	2.02777	5.52555	2.0569	4.99626	4.56928	4.32184	5.64492	7.06483	4.07153	7.09424	9.07016	1.72444	0.947917	6.80547	0.92734	0.970092	3.98367	6.08574	5.79648
4930427A07Rik		45.0427	51.7447	42.3161	36.2321	57.8783	52.5821	44.5103	55.6804	37.7482	36.5775	28.3888	57.0973	52.4508	49.9626	34.2696	34.5747	38.3854	42.389	38.6795	43.5789	33.2573	39.6622	40.7604	62.9506	36.1663	49.4747	61.7469	49.5553	36.435
4930428N03Rik		0.919239	0	0	1.00645	0.732636	0	0	1.05057	0	0	0	0	2.0569	0	0	0	0	0	0	0	0	0	0	0	0	0.970092	0.995918	0	0
4930428O21Rik		0	0	0	0	0	0	0	2.10115	0	0	0	0	0	0	0	0	0	0	0	0	0	0	0	0	0	0	0	0	0
4930429D17Rik		0	0	0	4.02579	0.732636	0	0	0	0.943706	1.01604	0	0	0	1.9985	1.14232	0	0	0	2.03576	0	0	0	0.947917	0	0	0.970092	0	0	0
4930429F24Rik		31.2541	11.6161	18.5778	14.0902	20.5138	29.9174	20.0733	7.35401	16.043	9.14438	17.236	14.7348	19.5405	12.9903	27.4157	21.6092	28.2246	11.1019	19.3398	14.1885	29.2261	13.7955	12.3229	28.0726	20.4015	16.4916	13.9429	20.8654	18.2175
4930429P21Rik		0	0	0	0	0	0.906587	0	0	0	0	0	0	0	0	0	0	1.12898	1.00926	0	1.01346	0	0	0	0	0	0	0	0.869391	0.828068
4930430A15Rik		0	0	0	0	0	0	0	0	0	0	0	0	0	0	0	0	0	0	0	0	0	0	0	0	0	0	0	0	0
4930430E12Rik		0	0	0	0	0.732636	0	1.7455	2.10115	2.83112	1.01604	1.01388	0.920925	0	0	1.14232	0	3.38695	0	0	0	1.0078	0.862222	1.89583	1.70137	0	0.970092	0.995918	1.73878	0.828068
4930430F08Rik		93.7623	96.0972	57.7977	99.6382	88.649	113.323	130.04	267.896	92.4832	69.0909	76.0413	179.58	100.788	123.907	78.82	91.8391	99.3505	178.639	84.4842	77.0231	102.795	113.813	96.6876	115.693	88.0973	121.262	116.522	100.849	93.5717
4930430O22Rik		0	0	0	6.03868	0.732636	0.906587	2.61825	3.15172	1.88741	0	2.02777	2.76277	1.02845	0.999251	2.28464	3.24138	0	0	0	1.01346	0	0.862222	1.89583	0.850683	0	0	0	0	0
4930431F12Rik		4.59619	2.11203	2.0642	0	0.732636	4.53294	0.872752	0	0.943706	1.01604	1.01388	0.920925	2.0569	0	0	4.32184	1.12898	1.00926	0	0	1.0078	0.862222	2.84375	0	2.78202	0.970092	1.99184	0	3.31227
4930431L21Rik		0	0	0	0	0	0	0	0	0	1.01604	1.01388	0	0	0	2.28464	0	0	0	0	0	0	0	0	0	0	0	0	0.869391	0
4930431P03Rik		1.83848	1.05601	0	0	1.46527	0.906587	0	2.10115	0.943706	0	0	0.920925	2.0569	0	0	0	3.38695	1.00926	1.01788	0	0	0	0	0.850683	0	0.970092	0.995918	0	0
4930432B10Rik		13.7886	20.0643	5.1605	17.1096	16.8506	23.5713	13.0913	13.6575	24.5363	18.2888	15.2083	23.0231	12.3414	13.9895	11.4232	14.046	19.1927	22.2038	19.3398	18.2423	18.1403	10.3467	15.1667	23.8191	9.2734	23.2822	17.9265	15.649	18.2175
4930432E11Rik		0	0	1.0321	0	0.732636	0.906587	0	3.15172	0.943706	0	0	1.84185	0	0.999251	0	0	0	0	1.01788	0	0	0.862222	0.947917	0	0	0	0	0.869391	0
4930432H08Rik		0	0	0	0	0	0	0	0	0	0	0	0	0	0	0	0	0	0	0	0	0	0	0	0	0	0	0	0	0
4930432K21Rik		22.0617	32.7364	26.8346	33.2127	23.4444	33.5437	27.0553	35.7195	24.5363	13.2085	16.2221	28.5487	17.4836	20.9843	23.9887	17.2874	29.3536	23.213	28.5007	22.2962	33.2573	16.3822	23.6979	24.6698	30.6022	27.1626	27.8857	29.5593	26.4982
4930432L08Rik		0	1.05601	0	0	0	0	0	0	0	0	0	0.920925	0	0	0	1.08046	0	1.00926	0	0	0	0	0	0.850683	0	0	0	0	0
4930432M17Rik		0	0	0	0	0	0	0	0	0	0	0	0	0	0	1.14232	0	1.12898	0	0	0	0	0	0	0	0	0	0	0	0
4930433B08Rik		0	0	0	0	0	0	0	0	0	0	0	0	0	0	0	0	0	0	0	1.01346	0	0	0	0	0	0	0	0	0
4930433I11Rik		0	0	0	0	0	0	0	0	0	0	0	0	0	0	0	0	0	0	0	0	0	0	0	0	0	0	0	0	0
4930433J02Rik		0	0	0	0	0	0	0	0	0	1.01604	0	0	0	0	0	0	0	0	0	0	0	0	0	0	0	0	0	0	0
4930433N12Rik		0	0	0	0	0	0	0	0	0	0	0	0	0	0	0	0	0	0	0	0	0	0	0	0	0.92734	0	0	0	0
4930434B07Rik		4.59619	2.11203	3.0963	7.04512	10.2569	16.3186	10.473	4.20229	5.66223	6.09625	3.04165	6.44647	11.3129	3.997	10.2809	4.32184	7.90288	5.04631	7.12518	5.06731	11.0858	8.62222	7.58334	6.80547	12.9828	9.70092	3.98367	8.69391	7.45261
4930435C17Rik		0	0	0	0	0	0	0	0	0	0	0	0	0	0	0	0	0	0	0	0	0	0	0	0	0	0	0	0	0
4930435E12Rik		0	0	0	0	0	0	0	0	0	0	0	0	0	0	0	0	0	0	0	0	0	0	0	0	0	0	0	0	0
4930438A08Rik		0	0	0	0	0	0	0.872752	1.05057	0	0	5.06942	0	0	0	0	0	0	0	0	1.01346	0	0	0	0	0	0	0	0.869391	0
4930438E09Rik		0	0	0	0	0	0	0	0	0	0	0	0	0	0	0	0	0	0	0	0	0	0	0	0	0	0	0	0	0
4930439A04Rik		0	0	0	0	0	0	0	0	0	0	0	0	0	0	0	0	0	0	0	0	0	0	0	0	0	0	0	0	0
4930439D14Rik		19.304	9.50412	9.28891	10.0645	13.1875	5.43952	6.98201	11.5563	0.943706	7.11229	11.1527	11.972	5.14224	8.99326	6.85391	6.48276	13.5478	11.1019	10.1788	9.12116	6.04677	6.89777	10.4271	7.65615	8.34606	3.88037	3.98367	5.21634	7.45261
4930440C22Rik		0	0	0	0	0	0	0	0	0	0	0	0	0	0	0	0	0	0	0	0	0	0	0	0	0	0	0	0	0
4930440I19Rik		0	0	0	0	0	0	0	0	0	0	0	0	0	0	0	0	2.25797	1.00926	0	0	0	0	0	0	0	0	0	0	0
4930441J16Rik		0	0	0	0	0	0	0	0	0	0	0	0	0	0	0	0	0	0	0	0	0	0	0	0	0	0	0	0	0
4930442H23Rik		0.919239	0	0	0	0	0	0	1.05057	0	0	1.01388	0	0	0	0	0	0	0	0	0	0	0	0	0	0	0	0.995918	0	0
4930442J19Rik		0	0	0	0	0	0	0	0	0	0	0	0	0	0	0	0	0	0	0	0	0	0	0	0	0	0	0	0	0
4930442L01Rik		0	0	0	0	0	0.906587	0	0	0	0	0	0	0	0	0	0	0	0	0	0	0	0	0	0	0	0	0	0	0
4930442P19Rik		0	0	0	0	0	0	0	0	0	0	0	0	0	0	0	0	0	0	0	0	0	0	0	0	0	0	0	0	0
4930443O20Rik		0	0	1.0321	0	0	1.81317	0.872752	1.05057	0.943706	1.01604	2.02777	0.920925	1.02845	0	2.28464	1.08046	0	1.00926	2.03576	0	3.02339	0	0.947917	0	0	0	0	0.869391	1.65614
4930444A19Rik		0.919239	1.05601	0	0	0	0.906587	0	0	0	0	1.01388	0	0	0	0	1.08046	0	0	0	0	0	0	0.947917	0.850683	0.92734	0	0	0	0
4930444E06Rik		0	0	0	0	0	0	0	0	0	0	0	0	0	0	0	0	0	0	0	0	0	0	0	0	0	0	0	0	0
4930444G20Rik		0	0	0	0	0	0	0	0	0	0	0	0	0	0	0	0	0	0	0	0	0	0	0	0	0	0	0	0	0
4930444M15Rik		1.83848	1.05601	3.0963	4.02579	3.66318	3.62635	0.872752	2.10115	2.83112	7.11229	3.04165	5.52555	0	0.999251	1.14232	1.08046	2.25797	3.02779	0	1.01346	1.0078	1.72444	5.6875	0	3.70936	0.970092	1.99184	0.869391	0
4930444P10Rik		49.6389	43.2966	41.284	47.303	52.7498	57.115	55.8561	35.7195	41.523	47.754	37.5137	36.837	41.1379	25.9805	34.2696	43.2184	37.2564	26.2408	38.6795	40.5385	37.2884	28.4533	34.125	34.878	28.7475	27.1626	32.8653	38.2532	24.014
4930445B16Rik		0	0	0	0	0	0	0	0	0	0	0	0	0	0	0	0	0	0	0	0	0	0	0	0	0	0	0	0	0
4930445N08Rik		0	0	0	0	0.732636	0	0	0	1.88741	0	1.01388	0.920925	0	0	0	0	0	0	0	0	0	0	0	0.850683	0	0	0	0.869391	0
4930445N18Rik		2.75772	2.11203	4.1284	7.04512	3.66318	5.43952	6.10926	4.20229	6.60594	4.06417	6.0833	3.6837	3.08534	1.9985	2.28464	4.32184	3.38695	1.00926	6.10729	3.04039	1.0078	3.44889	4.73959	5.1041	4.6367	0.970092	1.99184	3.47756	0.828068
4930447A16Rik		0	0	0	0	0	0	0	0	0	1.01604	0	0	0	0	0	0	0	0	0	0	0	0	0	0	0	0	0	0	0
4930447C04Rik		15.6271	20.0643	27.8667	15.0967	23.4444	17.2252	35.7828	70.3884	14.1556	23.369	20.2777	96.6971	12.3414	49.9626	17.1348	32.4138	36.1275	110.01	13.2325	20.2692	18.1403	16.3822	10.4271	25.5205	27.8202	48.5046	20.9143	14.7796	28.9824
4930447F04Rik		0	0	0	0	1.46527	0	0.872752	0	0	1.01604	0	0	0	0	1.14232	1.08046	0	0	0	0	0	0	0	0	1.85468	0	0	0	0
4930447F24Rik		0	0	0	0	0	0	0	2.10115	0	0	0	0	0	0.999251	0	0	0	0	0	0	0	0	0	0.850683	0	0.970092	0	0	0
4930447M23Rik		1.83848	4.22405	1.0321	3.01934	0.732636	0.906587	3.49101	15.7586	0	0	0	10.1302	2.0569	1.9985	1.14232	4.32184	2.25797	10.0926	3.05365	0	0	0.862222	1.89583	2.55205	2.78202	0.970092	7.96735	0.869391	4.14034
4930447N08Rik		99.2778	143.618	143.462	113.728	73.9963	102.444	118.694	31.5172	107.582	61.9786	68.9441	54.3346	75.0767	57.9566	114.232	121.012	107.253	60.5557	78.377	59.7943	73.5691	49.1466	83.4167	63.8013	58.4224	64.9962	43.8204	67.8125	71.2139
4930448D08Rik		1.83848	3.16804	1.0321	2.01289	0	0.906587	0	0	1.88741	0	2.02777	0.920925	1.02845	1.9985	0	1.08046	0	0	0	1.01346	1.0078	0	0	0.850683	3.70936	0	0	0.869391	0.828068
4930448E22Rik		3.67695	1.05601	3.0963	1.00645	0.732636	1.81317	2.61825	0	2.83112	4.06417	3.04165	1.84185	1.02845	1.9985	1.14232	2.16092	0	4.03705	5.08941	1.01346	2.01559	0.862222	2.84375	4.25342	0.92734	2.91028	2.98776	5.21634	2.4842
4930448H16Rik		0	0	0	0	0	0	0	0	0	0	0	0	0	0	0	0	0	0	0	0	0	0	0	0	0	0	0	0	0
4930448I06Rik		0	0	0	0	0	0	0	0	0	0	0	0	0	0	0	0	0	0	0	0	0	0	0	0	0	0	0	0	0
4930448I18Rik		0	2.11203	2.0642	1.00645	2.19791	1.81317	3.49101	1.05057	0.943706	0	1.01388	0	4.11379	0	3.42696	0	1.12898	0	0	2.02692	0	6.03555	0.947917	0.850683	1.85468	0	2.98776	2.60817	0.828068
4930448K20Rik		0	0	0	0	0	0	0	0	0	0	0	0	0	0	0	0	0	0	0	0	0	0	0	0	0	0	0	0	0
4930448N21Rik		31.2541	27.4564	22.7062	31.1998	23.4444	34.4503	22.6915	31.5172	21.7052	37.5936	41.5692	23.944	28.7965	36.9723	38.8388	17.2874	33.8695	44.4075	25.4471	38.5116	34.2651	22.4178	31.2813	25.5205	27.8202	28.1327	28.8816	23.4736	13.2491
4930449A18Rik		0	0	0	0	0	0	0	0	0	0	0	0	0	0	0	0	0	0	0	0	0	0	0	0	0	0	0	0	0
4930449E01Rik		0.919239	0	0	0	0	0	2.61825	0	0	0	2.02777	0	0	0	0	0	0	0	0	1.01346	0	0.862222	0	0.850683	0.92734	4.85046	0.995918	2.60817	0
4930449I04Rik		1.83848	1.05601	1.0321	0	0.732636	0.906587	0	0	0	0	1.01388	0	2.0569	1.9985	2.28464	0	2.25797	0	0	1.01346	0	0	0.947917	0	0	0.970092	1.99184	2.60817	0
4930449I24Rik		0	0	0	0	0	0	0	0	0	0	0	0	0	0	0	0	0	0	0	0	0	0.862222	0	0	0	0	0	0	0
4930451E10Rik		0	0	0	0	0	0	0	0	0	0	0	0	1.02845	0	0	0	0	0	0	0	0	0	0	0	0	0	0	0	0
4930451G09Rik		63.4275	58.0807	69.1508	82.5286	68.8678	70.7138	81.1659	52.5287	47.1853	42.6738	43.597	47.8881	56.5646	54.9588	44.5504	55.1035	56.4492	53.4909	54.9657	57.7673	64.4989	57.7689	67.3021	51.041	56.5677	67.9065	36.849	59.1186	67.0735
4930451I11Rik		0	2.11203	0	0	0	0	0	2.10115	0	1.01604	0	0	0	0	0	0	0	0	0	0	0	0	0	1.70137	0.92734	0	0	0	0
4930452B06Rik		341.957	272.451	329.24	293.882	269.61	324.558	293.245	245.834	275.562	241.818	255.499	214.576	292.079	202.848	292.434	280.92	298.052	225.065	297.222	231.069	235.824	236.249	283.427	237.341	256.873	216.331	246.988	291.246	262.498
4930452N14Rik		0	0	0	0	0	0	0	0	0	0	0	0	0	0	0	0	0	0	0	1.01346	0	0	0	0	0	0	0	0	0
4930453H23Rik		0	0	1.0321	0	0	0	0	0	0	0	0	0	0	1.9985	0	0	1.12898	1.00926	0	0	0	0	0	0	0	0.970092	0	0	1.65614
4930453N24Rik		1024.95	1050.73	1175.56	1050.73	1068.92	1121.45	1089.19	886.684	1239.09	1175.56	1208.55	1090.38	1269.1	994.255	1082.92	1052.37	1106.4	931.549	1253.01	1288.11	1171.06	1242.46	1193.43	1044.64	1209.25	1164.11	1166.22	1069.35	1174.2
4930453O03Rik		0	0	0	0	0	0.906587	0	0	0	0	0	0.920925	1.02845	0	0	0	0	1.00926	0	0	1.0078	0	2.84375	0	0	0	0	0	0
4930455B14Rik		0	1.05601	2.0642	0	0	0	0	2.10115	0	0	0	2.76277	0	0.999251	0	0	1.12898	0	0	0	0	0	0	0	0	0	0	0	0
4930455D15Rik		0	0	0	0	0	0	0	4.20229	0	0	0	0.920925	1.02845	0	0	0	0	1.00926	0	0	0	0	0	0	0	0	0	0	0
4930455G09Rik		4.59619	5.28007	7.22471	7.04512	6.59373	9.06587	6.10926	2.10115	5.66223	7.11229	7.09719	1.84185	4.11379	10.9918	6.85391	8.64368	5.64492	6.05557	4.07153	10.1346	8.06237	3.44889	9.47917	2.55205	10.2007	7.76074	1.99184	10.4327	8.28068
4930455H04Rik		3.67695	5.28007	12.3852	4.02579	5.12845	12.6922	6.98201	3.15172	5.66223	6.09625	2.02777	3.6837	10.2845	8.99326	6.85391	3.24138	9.03187	5.04631	7.12518	12.1615	6.04677	11.2089	6.63542	9.35752	18.5468	6.79065	5.97551	8.69391	9.10875
4930456G14Rik		0	0	2.0642	0	1.46527	0	0.872752	7.35401	0	1.01604	0	1.84185	0	1.9985	0	2.16092	1.12898	1.00926	0	0	0	0.862222	0	0.850683	0.92734	0	0	0	0
4930456L15Rik		0	0	0	0	0	0	0	0	0	0	0	0	0	0	0	0	0	0	0	0	0	0.862222	0	0	0	0	0	0	0
4930458D05Rik		100.197	102.433	118.692	129.832	3.66318	3.62635	4.36376	23.1126	83.0461	92.4598	96.319	47.8881	81.2474	52.9603	99.3817	94	106.124	50.4631	97.7167	6.08077	3.02339	0.862222	3.79167	2.55205	0.92734	0.970092	0	3.47756	4.14034
4930459L07Rik		0	0	0	0	0	0	0	0	0	0	0	0	0	0	0	0	0	0	0	0	0	0	0	0	0	0	0	0	0
4930461C15Rik		3.67695	0	2.0642	0	1.46527	0.906587	0	2.10115	0	2.03208	0	3.6837	3.08534	0	2.28464	1.08046	1.12898	2.01852	2.03576	1.01346	2.01559	0	0.947917	1.70137	3.70936	0.970092	0	0.869391	0.828068
4930461G14Rik		28.4964	36.9605	31.9951	36.2321	34.4339	59.8348	44.5103	10.5057	11.3245	21.3369	24.3332	11.972	16.4552	15.988	26.2733	25.931	33.8695	24.2223	20.3576	24.3231	15.1169	15.52	27.4896	18.715	29.6749	21.342	29.8776	21.7348	19.0456
4930463O16Rik		0	0	1.0321	0	0	0	0	0	0	0	0	0	0	0	0	0	0	0	0	0	0	0	0	0	0	0	0	0	0
4930465K10Rik		2.75772	5.28007	0	1.00645	4.39582	4.53294	4.36376	1.05057	1.88741	0	0	0.920925	1.02845	0	0	0	3.38695	2.01852	2.03576	3.04039	0	1.72444	0.947917	1.70137	3.70936	0.970092	1.99184	2.60817	0.828068
4930465M20Rik		0	0	0	0	0	0	0	0	0	0	0	0	0	0	0	0	0	1.00926	0	0	1.0078	0	0	0	0	0	0	0	0
4930466I24Rik		0	0	0	0	0	0	0	0	0	0	0	0	0	0	0	0	0	1.00926	0	0	0	0	0	0	0	0	0	0	0
4930467D21Rik		0	0	1.0321	0	0	0	0	4.20229	0.943706	0	3.04165	0.920925	0	0	0	0	0	1.00926	0	0	0	0.862222	0.947917	0.850683	0.92734	0	0	0	1.65614
4930467E23Rik		1.83848	1.05601	5.1605	0	1.46527	2.71976	0	1.05057	0	4.06417	3.04165	1.84185	1.02845	1.9985	2.28464	1.08046	2.25797	3.02779	0	2.02692	0	0.862222	1.89583	0	0.92734	0.970092	0	0.869391	0.828068
4930467K11Rik		0	1.05601	4.1284	3.01934	0	0.906587	1.7455	1.05057	1.88741	2.03208	1.01388	1.84185	0	1.9985	1.14232	1.08046	0	1.00926	1.01788	2.02692	1.0078	0	0.947917	0	0	0.970092	0.995918	0	0.828068
4930469B13Rik		0	0	0	0	0	0	0	0	0	0	0	0	0	0	0	0	0	0	0	0	0	0	0	0	0	0	0	0	0
4930469G21Rik		0	0	0	1.00645	0	0	0	0	0	0	0	0	0	0	0	1.08046	0	0	0	0	0	0	0	0	0	0	0	0	0
4930469K13Rik		0.919239	0	0	0	0	0	0.872752	1.05057	0.943706	0	0	0	0	0	0	0	0	0	0	0	0	0	0	0	0	0.970092	0	0	0.828068
4930470B04Rik		0	0	0	0	0	0	0	0	0	0	0	0	0	0	0	0	0	0	0	0	1.0078	0	0.947917	0	0	0	0	0	0
4930470G03Rik		6.43467	4.22405	14.4494	7.04512	8.059	9.06587	10.473	7.35401	9.43706	10.1604	5.06942	11.972	8.22758	5.99551	12.5655	9.72414	6.7739	4.03705	4.07153	11.1481	14.1091	5.17333	14.2188	8.50683	11.1281	5.82055	10.9551	12.1715	9.93682
4930470P17Rik		0	0	0	0	0	0	0	0	0	0	0	0	0	0	0	0	0	0	0	0	0	0	0	0	0	0	0	0	0
4930471C04Rik		4.59619	3.16804	2.0642	0	1.46527	2.71976	0.872752	7.35401	4.71853	7.11229	0	10.1302	4.11379	0.999251	2.28464	6.48276	2.25797	2.01852	1.01788	5.06731	1.0078	1.72444	0.947917	3.40273	0.92734	3.88037	2.98776	1.73878	2.4842
4930471C06Rik		0	0	0	0	0	0	0	0	0.943706	0	0	0	0	0	0	0	0	0	0	1.01346	0	0	0	0	0	0	0	0	0
4930471D02Rik		0	0	0	0	0	0	0	0	0	0	0	0.920925	0	0	0	0	0	0	0	0	0	0	0	0	0	0	0	0	0
4930471M09Rik		5.51543	3.16804	5.1605	1.00645	5.12845	5.43952	3.49101	4.20229	5.66223	0	4.05554	7.3674	1.02845	4.99626	3.42696	2.16092	6.7739	2.01852	2.03576	2.02692	5.03898	1.72444	0.947917	3.40273	4.6367	3.88037	4.97959	6.08574	5.79648
4930473A02Rik		0.919239	5.28007	2.0642	1.00645	3.66318	5.43952	2.61825	5.25287	5.66223	2.03208	1.01388	0	4.11379	3.997	2.28464	4.32184	0	2.01852	2.03576	0	2.01559	0.862222	0	0.850683	0.92734	0	0	1.73878	1.65614
4930473D10Rik		0	0	0	0	0	0	0	0	0	0	0	0	0	0	1.14232	0	0	0	0	0	0	0	0	0	0	0	0	0	0
4930474B08Rik		0	0	0	0	0	0	0	0	0	0	0	0	0	0	0	0	0	0	0	0	0	0	0	0	0	0	0	0	0
4930474H06Rik		1.83848	1.05601	1.0321	1.00645	0.732636	0	2.61825	0	1.88741	0	1.01388	0	0	0.999251	0	1.08046	1.12898	0	1.01788	1.01346	0	0	1.89583	0.850683	0	0.970092	0	1.73878	0
4930474N05Rik		0	0	0	0	0	0	0	0	0	0	0	0	0	0	0	0	0	0	0	0	0	0	0	0	0	0	0	0	0
4930477E14Rik		0	0	0	0	0	0	0	0	0	0	0	0	0	0	0	0	0	0	0	0	0	0	0	0	0	0	0	0	0
4930477O15Rik		12.8693	6.33608	6.19261	5.03223	8.79163	6.34611	1.7455	7.35401	1.88741	3.04813	7.09719	1.84185	2.0569	2.99775	6.85391	8.64368	5.64492	5.04631	3.05365	5.06731	3.02339	6.89777	3.79167	2.55205	2.78202	6.79065	0.995918	4.34695	5.79648
4930478K11Rik		0	1.05601	1.0321	0	0.732636	0	0.872752	2.10115	0	0	1.01388	0.920925	0	0	1.14232	0	0	1.00926	0	2.02692	0	0	0	0	0.92734	0	0	0	1.65614
4930478M09Rik		0	0	0	0	0.732636	0	3.49101	0	0	0	0	0	0	0	0	0	0	0	0	0	0	0.862222	0.947917	0.850683	0	0	0	0	0
4930478P22Rik		0	1.05601	0	0	0	0	0	0	0.943706	0	0	0	0	0	0	0	0	0	0	0	0	0	0	0	0	0	0	0	0
4930479D17Rik		0.919239	0	3.0963	1.00645	0.732636	0.906587	0	8.40459	0	0	1.01388	3.6837	0	0.999251	1.14232	0	3.38695	3.02779	1.01788	0	0	1.72444	2.84375	1.70137	0	0	0.995918	0	2.4842
4930480E11Rik		0	0	0	0	0	0	0	0	0	0	0	0	0	0	0	0	0	0	0	0	0	0	0	0	0	0	0	0	0
4930480G23Rik		0	0	0	0	0	0	0	0	0	0	0	0	0	0	0	0	0	0	0	0	0	0	0	0	0	0	0	0.869391	0
4930480K15Rik		0	0	0	0	0	0	0	0	0	0	0	0.920925	0	0	0	0	0	0	1.01788	0	0	0	0	0	0	0	0	0	0
4930480K23Rik		130.532	120.386	147.59	134.864	146.527	120.576	138.767	70.3884	77.3839	80.2673	98.3467	107.748	78.162	86.9348	148.501	122.092	120.801	112.028	92.6273	125.669	99.7718	84.4977	102.375	102.082	136.319	121.262	113.535	119.976	115.101
4930481A15Rik		76.2968	40.1285	48.5087	72.4641	59.3435	89.7521	60.2199	37.8206	60.3972	46.7379	51.7081	44.2044	62.7353	59.9551	83.3893	83.1954	77.8998	56.5187	72.2697	48.6462	93.725	69.84	66.3542	85.0683	72.3325	108.65	60.751	99.9799	94.3998
4930481B07Rik		41.3657	40.1285	33.0272	31.1998	26.3749	38.0767	39.2738	22.062	35.8608	25.4011	27.3749	18.4185	26.7396	38.9708	35.4119	35.6552	32.7405	25.2316	28.5007	37.4981	21.1637	18.9689	25.5938	28.9232	30.6022	32.013	24.898	26.0817	26.4982
4930483J18Rik		0	0	1.0321	0	0	0	0.872752	0	0	1.01604	0	0.920925	2.0569	0	1.14232	0	0	0	0	0	0	0	0	0	0.92734	0	0	0	0
4930483K19Rik		0	0	0	0	0	0	0	0	0	0	0	0	0	0	0	0	0	0	2.03576	0	0	0	0	0	0	0	0	0	0
4930486F22Rik		0	0	0	0	0	0	0	0	0	0	0	0	0	0	0	0	0	0	0	1.01346	0	0	0	0	0	0	0	0	0
4930486I03Rik		0	0	0	0	0	0	0	0	0	0	0	0	0	0	0	0	0	0	0	0	0	0	0	0	0	0	0	0	0
4930486L24Rik		0.919239	5.28007	6.19261	6.03868	8.059	9.06587	2.61825	19.9609	7.54965	9.14438	10.1388	11.972	7.19913	3.997	7.99623	5.4023	5.64492	6.05557	5.08941	9.12116	10.078	8.62222	12.3229	9.35752	6.49138	7.76074	7.96735	6.95513	4.96841
4930487D11Rik		0	0	0	0	0	0	0	0	0	0	0	0	0	0	0	0	0	0	0	0	0	0	0	0	0	0	0	0	0
4930488B22Rik		0	0	0	0	0	0	0	0	0	0	0	0	0	0	0	0	0	0	0	0	0	0	0	0	0	0	0	0	0
4930488N24Rik		0	0	0	0	0	0	0	0	0	0	0	0	0	0	0	0	0	0	0	0	0	0	0	0	0	0	0	0	0
4930500F04Rik		0	0	0	0	0	0	0	1.05057	0	0	0	0.920925	0	0	0	0	0	0	0	0	0	0	0	0	0	0	0	0	0
4930500F10Rik		3.67695	4.22405	0	3.01934	5.12845	0.906587	4.36376	13.6575	6.60594	12.1925	3.04165	22.1022	4.11379	7.99401	1.14232	6.48276	4.51593	24.2223	8.14306	3.04039	9.07016	9.48444	7.58334	9.35752	6.49138	11.6411	7.96735	3.47756	8.28068
4930500L23Rik		0	0	0	0	0	0	0	2.10115	0	0	0	0	1.02845	0	0	0	0	0	0	0	0	0	0.947917	0	0	0	0	0	0
4930500M09Rik		0.919239	0	1.0321	0	0.732636	2.71976	1.7455	2.10115	0	3.04813	0	0.920925	1.02845	0	0	1.08046	1.12898	2.01852	0	0	0	0	1.89583	1.70137	0	0	1.99184	1.73878	2.4842
4930502C17Rik		1.83848	0	1.0321	0	0	0.906587	0	0	0	0	2.02777	0.920925	0	0	0	0	0	0	0	1.01346	0	0	0	0.850683	0	0	0	0	0
4930502E09Rik		2.75772	1.05601	1.0321	0	2.19791	1.81317	0.872752	0	2.83112	0	0	2.76277	1.02845	0.999251	1.14232	2.16092	1.12898	1.00926	0	2.02692	0	0.862222	3.79167	1.70137	0	0.970092	0.995918	2.60817	0.828068
4930502E18Rik		1.83848	3.16804	0	5.03223	0.732636	0.906587	1.7455	3.15172	1.88741	0	0	1.84185	0	1.9985	1.14232	1.08046	2.25797	2.01852	0	4.05385	2.01559	3.44889	1.89583	0.850683	1.85468	3.88037	1.99184	3.47756	1.65614
4930503B20Rik		1.83848	0	0	2.01289	2.93054	0.906587	0	1.05057	0	2.03208	1.01388	1.84185	0	0	0	1.08046	0	2.01852	3.05365	1.01346	3.02339	4.31111	3.79167	2.55205	2.78202	0.970092	0.995918	0.869391	0.828068
4930503E14Rik		0	0	0	0	0	0	0	0	2.83112	1.01604	2.02777	0.920925	1.02845	0	0	0	1.12898	0	1.01788	0	2.01559	2.58667	0	0	0	0	0	0	0
4930503H13Rik		0	1.05601	0	0	0	0	0	0	0	1.01604	0	0	0	0	0	0	0	0	0	0	0	0	0	0	0	0	0	0	0.828068
4930503L19Rik		193.04	177.41	181.65	184.18	186.09	167.719	193.751	328.83	170.811	180.855	174.388	284.566	161.466	166.875	155.355	124.253	147.897	206.899	165.915	218.908	182.411	193.138	176.313	182.897	156.72	151.334	180.261	150.405	118.414
4930503O07Rik		0.919239	0	1.0321	0	0.732636	0	0.872752	0	0	0	1.01388	0	0	2.99775	1.14232	0	1.12898	0	0	2.02692	0	0	0	0	0	0	0	0	0
4930504O13Rik		0	0	0	0	0	0	0	0	0	0	0	0	0	0	0	0	0	0	0	0	0	0	0	0	0	0	0	0	0
4930505A04Rik		49.6389	40.1285	54.7014	46.2965	41.0276	51.6755	41.8921	16.8092	31.1423	27.4331	36.4998	17.4976	29.825	22.9828	37.6965	36.7356	33.8695	34.3149	41.7332	37.4981	32.2495	43.1111	29.3854	28.9232	47.2943	42.6841	34.8571	29.5593	39.7473
4930505G20Rik		0	0	0	0	0	0	0	0	0	0	0	0	0	0	0	0	0	0	0	0	0	0	0	0	0	0	0	0	0.828068
4930505K14Rik		0	0	0	0	0	0	0	2.10115	0	0	0	0	0	0	0	0	0	0	0	0	0	0	0	0	0	0	0	0	0
4930505M18Rik		0	0	0	1.00645	0	0	0	0	0	0	0	0	0	0	0	0	0	0	0	0	0	0	0	0	0	0	0	0	0
4930505N22Rik		1.83848	4.22405	5.1605	3.01934	3.66318	1.81317	2.61825	1.05057	2.83112	1.01604	2.02777	2.76277	0	1.9985	4.56928	1.08046	4.51593	2.01852	2.03576	1.01346	1.0078	1.72444	0	3.40273	3.70936	1.94018	0.995918	6.95513	1.65614
4930505O20Rik		0	1.05601	0	0	0.732636	0	0	0	0	1.01604	0	0	0	0	0	0	0	1.00926	0	0	0	0	0	0	0	0	0	0	0
4930506C21Rik		22.0617	23.2323	14.4494	16.1031	15.3854	20.8515	16.5823	5.25287	16.043	13.2085	15.2083	12.8929	9.25603	20.9843	21.7041	17.2874	15.8058	18.1667	16.2861	21.2827	22.1715	9.48444	20.8542	16.163	19.4741	17.4617	17.9265	19.996	10.7649
4930507D05Rik		22.981	12.6722	29.9309	28.1805	13.1875	24.4779	15.7095	14.708	19.8178	18.2888	15.2083	29.4696	15.4267	15.988	20.5617	20.5287	28.2246	19.176	29.5186	17.2289	15.1169	13.7955	13.2708	16.163	19.4741	21.342	22.9061	21.7348	17.3894
4930507D10Rik		0.919239	0	0	0	0	0	0	0	0	2.03208	0	0	0	0	0	0	0	0	0	0	0	0	0.947917	0	0	0	0	0	0
4930509E16Rik		6.43467	7.39209	10.321	6.03868	5.12845	12.6922	12.2185	1.05057	6.60594	1.01604	3.04165	4.60462	3.08534	7.99401	5.71159	6.48276	5.64492	5.04631	4.07153	7.09424	8.06237	5.17333	0.947917	1.70137	5.56404	5.82055	7.96735	9.5633	7.45261
4930509G22Rik		18.3848	14.7842	16.5136	15.0967	16.8506	18.1317	15.7095	4.20229	20.7615	4.06417	12.1666	3.6837	13.3698	19.985	27.4157	18.3678	11.2898	14.1297	15.2682	17.2289	8.06237	8.62222	24.6458	8.50683	11.1281	14.5514	16.9306	13.0409	9.10875
4930509H03Rik		18.3848	17.9522	22.7062	14.0902	19.7812	11.7856	12.2185	30.4666	25.4801	25.4011	20.2777	24.865	11.3129	18.9858	19.4194	15.1264	18.0637	18.1667	14.2504	25.3366	18.1403	14.6578	14.2188	14.4616	22.2562	15.5215	19.9184	18.2572	21.5298
4930509J09Rik		0.919239	0	0	0	0	0	0	0	0	0	0	0	1.02845	0	0	0	2.25797	0	0	0	0	0.862222	0.947917	0.850683	0	0	0	0.869391	1.65614
4930509K18Rik		0	0	0	0	0	0	0	0	0	0	0	0	0	0	0	0	0	0	0	0	0	0	0	0	0	0	0	0	0
4930510E17Rik		0	0	0	0	0	0	0	0	0	0	0	0	0	0	0	0	0	0	0	0	0	0	0	0	0	0	0	0	0
4930511A02Rik		0.919239	0	0	0	1.46527	0.906587	0	0	0	0	0	0	0	0	0	0	0	0	0	0	0	0.862222	0	0	0	1.94018	0	0	0
4930511M06Rik		164.544	134.114	109.403	133.857	116.489	149.587	114.33	24.1632	79.2713	82.2994	81.1107	59.8601	79.1905	99.9251	198.763	182.598	139.994	102.945	116.039	84.1174	104.811	87.9466	101.427	89.3218	132.61	130.962	104.571	127.8	133.319
4930511M18Rik		0	0	0	0	0	0	0	0	0	0	0	0	0	0	0	0	0	0	0	0	0	0	0	0	0	0	0	0	0
4930511O05Rik		0	0	0	0	0	0	0	0	0	0	0	0	0	0	0	0	0	0	0	0	0	0	0	0	0	0	0	0	0
4930512B01Rik		14.7078	9.50412	18.5778	9.05802	8.79163	8.15929	11.3458	2.10115	3.77482	9.14438	6.0833	8.28832	17.4836	8.99326	9.13855	5.4023	11.2898	9.08336	3.05365	9.12116	15.1169	13.7955	12.3229	6.80547	16.6921	5.82055	11.951	15.649	7.45261
4930512H18Rik		0	2.11203	0	1.00645	0.732636	0.906587	0	0	1.88741	0	1.01388	0	0	0	0	1.08046	0	0	0	1.01346	3.02339	0	0	1.70137	1.85468	0	0	2.60817	2.4842
4930512M02Rik		0	0	0	0	0	0	0	0	0	0	0	0	0	0	0	0	0	0	0	0	0	0	0	0	0	0	0	0	0
4930512P04Rik		0	0	0	0	0	0	0.872752	0	0.943706	0	1.01388	0.920925	2.0569	0	2.28464	1.08046	0	0	0	0	0	0	0	0	0.92734	0	1.99184	0	0
4930513D17Rik		3.67695	2.11203	4.1284	1.00645	2.19791	3.62635	1.7455	1.05057	1.88741	2.03208	3.04165	1.84185	0	0.999251	1.14232	0	5.64492	1.00926	2.03576	0	2.01559	0	1.89583	0	1.85468	5.82055	2.98776	3.47756	3.31227
4930513N10Rik		20.2232	19.0082	24.7704	18.116	18.3159	18.1317	20.0733	28.3655	8.49335	12.1925	13.1805	15.6557	20.569	19.985	18.2771	28.092	23.7086	16.1482	24.4292	20.2692	17.1325	12.0711	18.9583	16.163	25.0382	16.4916	16.9306	12.1715	11.593
4930513O06Rik		0	0	0	0	0	0	0	0	0.943706	0	0	0.920925	0	0	0	0	0	1.00926	2.03576	0	0	0	0	0	0	0	0	0	0
4930515B02Rik		0.919239	0	1.0321	0	0.732636	0	0.872752	0	0.943706	0	0	0.920925	0	0	0	0	0	0	0	0	1.0078	0	0	0	0	0	0	0.869391	0
4930515G01Rik		30.3349	32.7364	34.0593	22.1418	10.2569	10.879	12.2185	22.062	25.4801	14.2246	19.2638	26.7068	16.4552	28.9783	36.5542	30.2529	29.3536	28.2593	36.6438	10.1346	17.1325	6.89777	8.53125	17.0137	9.2734	10.671	6.97143	11.3021	12.421
4930515G13Rik		0	0	0	1.00645	0	0	0	0	0	0	0	0	0	0	0	0	0	0	0	0	1.0078	0	1.89583	0	0	0.970092	0.995918	0	0
4930515G16Rik		0	0	0	0	0	0	0	0	0	0	0	0	0	0	0	0	0	0	0	0	0	0	0	0	0	0	0	0	0
4930515L19Rik		0	0	0	0	0	0	0	0	0	0	0	0	0	0	0	0	0	0	0	0	0	0	0	0	0	0	0	0	0
4930516B21Rik		0	1.05601	1.0321	1.00645	0	1.81317	0	0	1.88741	1.01604	0	0	0	0	1.14232	0	1.12898	2.01852	0	1.01346	0	0	0.947917	0	1.85468	1.94018	0	0.869391	0.828068
4930516K23Rik		0	0	0	0	0	0	0	0	0	0	0	0	0	0	0	0	0	0	0	0	0	0	0	0	0	0	0	0	0
4930517E11Rik		0	0	0	0	0	0	0	0	0	0	0	0	0	0	0	0	0	0	0	1.01346	0	0	0.947917	0	0	0	0	0	0
4930517J16Rik		0	1.05601	1.0321	0	0.732636	0	3.49101	3.15172	0.943706	0	1.01388	0.920925	0	0	0	1.08046	0	0	1.01788	2.02692	1.0078	1.72444	1.89583	0.850683	0	0	1.99184	0.869391	0
4930517L18Rik		0	0	0	0	0	0	0	0	0	0	0	0	0	0	0	0	0	0	0	0	0	0	0	0	0	0	0	0	0
4930517O19Rik		1.83848	0	0	0	0	0	0	0	0	0	0	0	0	0	0	0	1.12898	0	0	0	0	0	0	0	0	0	0	0	0
4930518C09Rik		0	0	0	0	0	0	0	0	0.943706	0	0	0	0	0	0	0	0	0	0	0	0	0	0	0	0	0	0	0	0
4930518I15Rik		41.3657	41.1845	37.1556	29.1869	24.9096	20.8515	32.2918	28.3655	30.1986	27.4331	26.361	25.7859	25.7112	48.9633	31.9849	36.7356	31.6115	35.3242	25.4471	29.3904	36.2806	18.1067	31.2813	19.5657	34.3116	27.1626	31.8694	27.8205	23.1859
4930518J20Rik		0	0	0	0	0	0	0	0	0	0	0	1.84185	0	0	0	0	0	0	0	0	0	0	0	0	0	0	0	0	0
4930519A11Rik		0.919239	2.11203	1.0321	1.00645	0	4.53294	1.7455	0	0	0	3.04165	0	4.11379	1.9985	4.56928	0	0	1.00926	1.01788	0	0	0	1.89583	0.850683	1.85468	3.88037	0	2.60817	2.4842
4930519D14Rik		0	0	0	0	0	0	0	0	0	0	0	0	1.02845	0	0	0	1.12898	0	0	0	0	0	0	0.850683	0	0	0.995918	0	0
4930519E07Rik		0	0	0	0	0	0	0	0	0	0	1.01388	0	0	0	0	0	0	0	0	0	0	0	0	0	0	0	0	0	0
4930519F09Rik		0	0	0	0	0	0	0	2.10115	0.943706	0	0	1.84185	0	0	0	0	0	1.00926	1.01788	0	1.0078	0	0	0.850683	0	0	0	0	0
4930519F16Rik		35.8503	24.2883	28.8988	25.1612	45.4234	33.5437	27.0553	14.708	11.3245	15.2406	23.3193	39.5998	26.7396	13.9895	15.9925	22.6897	22.5797	13.1204	13.2325	29.3904	19.1481	27.5911	14.2188	36.5794	16.6921	18.4318	26.8898	20.8654	18.2175
4930519F24Rik		0	0	0	0	0	0	0	0	0	0	0	0	0	0	0	2.16092	0	0	0	0	0	0	0	0	0	0	0.995918	0	0
4930519G04Rik		0	0	0	0	0	0	0	0	0.943706	0	0	0	0	0	0	0	0	1.00926	0	0	0	0	0	0	0	0.970092	0	0	0.828068
4930519H02Rik		0	0	0	0	0	0	0	0	0	0	0	0	0	0	0	0	0	0	0	0	0	0	0	0	0	0	0	0	0
4930519L02Rik		0	0	0	1.00645	0	0	0.872752	0	0	1.01604	0	0	0	0.999251	0	0	0	0	0	0	0	0	0	0.850683	0	0	0.995918	0.869391	0
4930519P11Rik		0.919239	0	1.0321	3.01934	1.46527	0.906587	1.7455	0	0	0	2.02777	0	0	0.999251	1.14232	1.08046	0	0	0	0	0	2.58667	0.947917	0.850683	0.92734	1.94018	1.99184	2.60817	0
4930520M14Rik		0	0	0	0	0	0	0	0	0	0	0	0	0	0	0	0	0	0	0	0	0	0	0	0	0	0	0	0	0
4930520O04Rik		6.43467	8.44811	5.1605	8.05157	14.6527	6.34611	3.49101	13.6575	7.54965	5.08021	7.09719	11.972	2.0569	5.99551	2.28464	5.4023	6.7739	1.00926	5.08941	5.06731	8.06237	10.3467	7.58334	9.35752	10.2007	6.79065	6.97143	4.34695	5.79648
4930521E06Rik		0	0	0	0	0	0	0	0	0	0	0	0	0	0	0	0	0	0	0	0	0	0	0	0	0	0	0	0	0
4930522H14Rik		0	0	0	0	0	0	0	0	0	0	0	0	0	0	0	1.08046	0	1.00926	0	0	0	0	0	0	0	0	0	0	0
4930522L14Rik		517.531	500.55	495.408	525.365	271.075	217.581	246.989	137.625	472.797	399.305	412.651	280.882	377.44	412.691	549.455	434.345	494.495	306.816	508.941	243.231	226.754	196.587	301.438	181.196	236.472	260.955	190.22	250.385	258.357
4930522N08Rik		0	0	0	0	0	0	0	0	0	0	0	0	0	0	0	0	0	0	0	0	0	0	0	0	0	0	0	0	0
4930522O17Rik		4.59619	5.28007	4.1284	0	2.19791	0.906587	3.49101	3.15172	2.83112	6.09625	4.05554	2.76277	2.0569	0.999251	3.42696	2.16092	1.12898	1.00926	1.01788	3.04039	2.01559	1.72444	3.79167	1.70137	4.6367	2.91028	1.99184	0.869391	4.96841
4930523C07Rik		611.294	592.424	657.448	615.945	561.932	654.556	590.853	439.14	691.736	1126.79	880.051	530.453	702.43	491.632	662.545	663.402	633.36	475.362	575.104	840.16	586.537	669.946	757.386	546.139	705.706	625.71	535.804	575.537	577.163
4930524B15Rik		0.919239	1.05601	2.0642	1.00645	2.19791	0	1.7455	4.20229	0	1.01604	0	4.60462	4.11379	0.999251	0	2.16092	1.12898	4.03705	0	2.02692	0	0.862222	0	0.850683	0.92734	0.970092	0	0.869391	0.828068
4930524B17Rik		0	0	0	0	0	0	0	0	0	0	0	0	0	0	0	0	0	0	0	0	0	0	0	0	0	0	0	0	0
4930524J08Rik		12.8693	8.44811	7.22471	18.116	13.1875	9.97246	11.3458	5.25287	9.43706	11.1765	18.2499	8.28832	6.17069	9.99251	9.13855	9.72414	14.6768	6.05557	12.2146	9.12116	19.1481	11.2089	9.47917	9.35752	10.2007	10.671	6.97143	8.69391	7.45261
4930524N10Rik		0	0	0	0	0	0	0	0	0	0	0	0	0	0	0	0	0	0	0	0	0	0	0	0	0	0	0	0	0
4930524O07Rik		25.7387	21.1203	18.5778	21.1354	23.4444	19.9449	34.9101	15.7586	29.2549	21.3369	21.2916	15.6557	24.6827	15.988	35.4119	21.6092	20.3217	23.213	17.304	31.4173	26.2027	24.1422	20.8542	19.5657	28.7475	33.9532	21.9102	33.9062	24.014
4930524O08Rik		0	0	0	0	0	0	0	0	0	0	0	0	0	0	0	0	0	0	0	0	0	0	0	0	0.92734	0	0	0	0
4930525G20Rik		55.1543	50.6887	46.4445	42.2707	50.5519	58.9282	59.3471	19.9609	33.9734	33.5294	26.361	43.2835	52.4508	36.9723	53.689	61.5862	54.1912	50.4631	51.912	44.5923	53.4132	46.56	54.9792	45.0862	64.9138	45.5943	52.7837	68.6819	64.5893
4930526A20Rik		26.6579	16.8962	15.4815	17.1096	21.9791	20.8515	16.5823	8.40459	19.8178	26.4171	13.1805	13.8139	20.569	7.99401	22.8464	16.2069	12.4188	17.1575	19.3398	30.4039	12.0935	11.2089	21.8021	15.3123	19.4741	22.3121	20.9143	23.4736	12.421
4930526F13Rik		0	0	0	0	0	0	0	0	0	0	0	0	0	0	0	0	0	0	0	0	0	0	0	0	0	0	0	0	0
4930526L06Rik		3.67695	6.33608	3.0963	5.03223	2.93054	2.71976	5.23651	0	2.83112	4.06417	3.04165	0.920925	6.17069	5.99551	6.85391	4.32184	4.51593	3.02779	3.05365	4.05385	6.04677	2.58667	3.79167	4.25342	6.49138	5.82055	8.96327	6.95513	3.31227
4930526M16Rik		0	0	1.0321	0	0	0	0	0	0	0	0	0.920925	0	0	0	0	0	0	0	0	0	0	0	0	0	0	0	0	0
4930527A07Rik		0	0	0	0	0	0	0	0	0	0	0	0	0	0	0	0	0	0	0	0	0	0	0	0	0	0	0	0	0
4930527B05Rik		0	1.05601	0	1.00645	0	0	0	0	0	0	0	0	0	0	0	0	0	0	0	0	1.0078	0	0	0	0	0	0	0	0
4930527E20Rik		1.83848	3.16804	3.0963	1.00645	0.732636	3.62635	2.61825	0	1.88741	1.01604	0	0	0	0	0	0	1.12898	1.00926	1.01788	1.01346	5.03898	7.76	0.947917	0	3.70936	2.91028	0	1.73878	0.828068
4930527J03Rik		2.75772	1.05601	5.1605	2.01289	1.46527	1.81317	3.49101	2.10115	4.71853	5.08021	3.04165	0.920925	2.0569	1.9985	3.42696	2.16092	0	1.00926	4.07153	2.02692	0	0	2.84375	1.70137	2.78202	1.94018	0	0.869391	1.65614
4930528D03Rik		0.919239	0	1.0321	1.00645	0	0	0.872752	0	0	0	1.01388	2.76277	0	1.9985	0	0	1.12898	1.00926	0	0	0	0	0	0	0	0	0	0	0
4930528G23Rik		0	1.05601	0	0	0	0	0	0	0	0	0	0.920925	0	1.9985	0	1.08046	0	4.03705	0	0	0	1.72444	0	0	0	0	0.995918	0	0
4930528J11Rik		11.9501	23.2323	15.4815	10.0645	11.7222	9.06587	17.455	0	10.3808	5.08021	3.04165	3.6837	0	3.997	14.8501	16.2069	13.5478	5.04631	14.2504	14.1885	4.03118	6.89777	10.4271	4.25342	9.2734	16.4916	13.9429	12.1715	15.7333
4930528P14Rik		0	0	0	0	0	0	0	0	0	0	0	0	0	0	0	0	0	0	0	0	0	0	0	0	0	0	0	0	0
4930529C04Rik		0	0	0	0	0	0	0	0	0	0	0	0	0	0	0	0	0	0	0	0	0	0	0	0	0	0.970092	0	0	0
4930529I22Rik		0	0	0	0	0	0	0	0	0	0	0	0	0	0	0	0	0	0	0	0	0	0	0	0	0	0	0	0	0
4930532G15Rik		23.9002	13.7282	12.3852	13.0838	20.5138	24.4779	20.946	13.6575	17.9304	13.2085	21.2916	16.5766	15.4267	13.9895	11.4232	8.64368	16.9347	10.0926	8.14306	19.2558	16.1247	9.48444	21.8021	11.0589	8.34606	18.4318	20.9143	13.9103	13.2491
4930532M18Rik		0	0	0	0	0	0	0	0	0	0	0	0	0	0	0	0	0	0	0	0	0	0	0	0	0	0	0.995918	0	0
4930533B01Rik		0	0	0	0	0	0	0	0	0	0	0	0	0	0	0	0	1.12898	0	0	0	0	0	0	0	0	0	0	0	0
4930533D04Rik		0.919239	0	0	0	0	0.906587	1.7455	1.05057	1.88741	0	0	0	0	0	1.14232	0	0	1.00926	1.01788	0	1.0078	0	0.947917	0.850683	0	0	0.995918	0	0
4930533I22Rik		0	0	0	0	0	0	0	0	0	0	0	0	0	0	0	0	0	0	0	0	0	0	0	0	0	0	0	0	0
4930533K18Rik		0	0	1.0321	0	0	0	0	1.05057	0	0	0	0.920925	0	0	0	0	0	1.00926	0	0	0	0	0	0	0	0	0.995918	0	0
4930533L02Rik		0	0	0	0	0	0	0	0	0	0	0	0	0	0	0	0	0	0	0	0	0	0	0	0	0	0	0	0	0
4930533O14Rik		1881.68	1730.81	2086.91	2007.86	1807.41	1937.38	1829.29	1179.79	1848.72	1600.27	1550.23	1316	1654.77	1529.85	1674.64	1742.78	1701.38	1421.04	1887.15	1591.14	1575.18	1670.12	1669.28	1847.68	1721.14	1690.87	1550.65	1910.05	1862.33
4930533P14Rik		0	0	0	0	0	0	0	0	0	0	0	0	0	0	0	0	0	0	0	0	0	0	0	0	0	0	0	0	0
4930534D22Rik		11.9501	0	7.22471	5.03223	7.32636	5.43952	6.10926	11.5563	5.66223	4.06417	7.09719	4.60462	5.14224	2.99775	9.13855	11.8851	10.1608	1.00926	7.12518	11.1481	8.06237	12.0711	7.58334	5.1041	4.6367	5.82055	2.98776	4.34695	5.79648
4930535E02Rik		0	0	0	0	0	0	0	1.05057	0	0	0	0	0	0	0	0	0	0	0	0	0	0	0	0	0	0	0	0	0
4930535G08Rik		0	0	0	0	0	0	0	0	0	0	0	0	0	0	0	0	0	0	0	0	0	0	0	0	0	0	0	0	0
4930535I16Rik		0	1.05601	0	1.00645	2.19791	0	0.872752	0	0	1.01604	0	0	0	0.999251	1.14232	0	0	0	0	3.04039	2.01559	0.862222	1.89583	1.70137	0.92734	0	0	0	2.4842
4930535L15Rik		3.67695	3.16804	5.1605	6.03868	5.86109	0.906587	1.7455	5.25287	2.83112	2.03208	4.05554	3.6837	2.0569	0.999251	2.28464	3.24138	3.38695	3.02779	1.01788	1.01346	5.03898	4.31111	1.89583	4.25342	4.6367	4.85046	1.99184	1.73878	0.828068
4930535O05Rik		0	0	0	0	0	0	0	0	0	0	0	0	0	0	0	0	0	0	0	0	0	0	0	0	0	0	0	0	0
4930537H20Rik		3.67695	5.28007	3.0963	0	2.19791	0.906587	1.7455	7.35401	4.71853	2.03208	4.05554	5.52555	1.02845	4.99626	2.28464	6.48276	1.12898	6.05557	4.07153	3.04039	7.05457	1.72444	2.84375	6.80547	8.34606	1.94018	1.99184	0.869391	0.828068
4930538E20Rik		0	0	0	0	0	0	0	0	0	0	0	0	0	0	0	0	0	0	0	0	0	0	0	0	0	0	0	0	0
4930538K18Rik		0.919239	5.28007	3.0963	3.01934	8.79163	2.71976	4.36376	6.30344	2.83112	3.04813	2.02777	5.52555	2.0569	2.99775	3.42696	5.4023	4.51593	5.04631	2.03576	6.08077	7.05457	3.44889	3.79167	4.25342	5.56404	7.76074	2.98776	6.08574	4.96841
4930539C22Rik		0	0	0	0	0	0	0	0	0	1.01604	0	0	0	0	0	0	0	0	0	0	0	0	0	0	0	0	0	0	0
4930539E08Rik		3.67695	22.1763	7.22471	14.0902	6.59373	5.43952	14.8368	90.3493	2.83112	12.1925	5.06942	34.0742	7.19913	10.9918	2.28464	9.72414	14.6768	49.4538	10.1788	9.12116	7.05457	12.0711	7.58334	13.6109	21.3288	27.1626	20.9143	11.3021	18.2175
4930539J05Rik		65.2659	54.9127	70.1829	60.3868	56.413	74.3402	83.7841	59.8827	66.0594	65.0267	92.2634	65.3857	64.7922	74.9438	83.3893	73.4713	84.6737	79.7317	71.2518	90.1981	98.764	66.3911	81.5209	50.1903	84.3879	75.6672	52.7837	68.6819	52.9964
4930539M17Rik		0	0	0	0	0	0	0	0	0	0	0	0	0	0	0	0	0	0	0	0	0	1.72444	0	0	0.92734	0	0	0.869391	0
4930540E01Rik		0	0	0	0	0	0	0	0	0	0	0	0	0	0	0	0	0	0	0	0	0	0	0	0	0	0	0	0	0
4930540M05Rik		7.35391	7.39209	2.0642	6.03868	2.93054	1.81317	5.23651	10.5057	8.49335	9.14438	12.1666	4.60462	6.17069	1.9985	5.71159	4.32184	2.25797	3.02779	4.07153	8.1077	4.03118	8.62222	6.63542	6.80547	3.70936	1.94018	8.96327	6.08574	5.79648
4930542C12Rik		0	0	0	0	0	0	0	0	0	0	0	0	0	0	0	0	0	0	0	0	0	0	0	0	0	0	0	0	0
4930542C16Rik		0	0	0	0	0	0	0	0	0	0	0	0.920925	0	0	0	0	0	0	0	0	0	0	0	0	0	0	0	0	0
4930544D05Rik		0.919239	5.28007	1.0321	1.00645	0.732636	0.906587	0	1.05057	0.943706	0	0	1.84185	1.02845	1.9985	2.28464	0	1.12898	11.1019	2.03576	1.01346	3.02339	2.58667	3.79167	0.850683	3.70936	0.970092	0.995918	0	1.65614
4930544G11Rik		0	0	0	0	0	0	0	0	0	0	0	0	0	0	0	0	0	0	0	0	0	0	1.89583	0	0	0	0	0	0
4930544I03Rik		0	1.05601	1.0321	1.00645	2.93054	0	0	1.05057	0	2.03208	1.01388	1.84185	2.0569	0.999251	2.28464	1.08046	0	1.00926	2.03576	3.04039	3.02339	0	0.947917	0.850683	2.78202	0.970092	0	0.869391	0
4930544L04Rik		0	0	0	0	0	0	0	0	0	0	0	0	0	0	0	0	0	0	0	0	0	0	0	0	0.92734	0	0	0	0
4930544M13Rik		0	0	0	0	0	0	0	0	0	0	0	0	0	0	0	0	0	0	0	0	0	0	0	0	0	0	0	0	0
4930545L23Rik		0.919239	0	1.0321	1.00645	2.19791	1.81317	0.872752	0	0	1.01604	1.01388	0.920925	0	0	1.14232	0	1.12898	1.00926	0	1.01346	0	0	0	0.850683	0	0	0.995918	1.73878	1.65614
4930546C10Rik		0	0	0	0	0	0	0	0	0	0	0	0	0	0	0	0	0	0	0	0	0	0	0	0	0	0	0.995918	0	0
4930547E08Rik		0	0	0	0	0	0	0	0	0	0	0	0	1.02845	0	0	0	0	0	0	0	0	0	0	0	0	0	0	0	0
4930547M16Rik		62.5082	54.9127	79.4718	71.4577	60.8088	73.4336	71.5656	24.1632	51.9038	46.7379	45.6248	43.2835	55.5362	37.9715	49.1197	64.8276	64.352	51.4724	47.8405	48.6462	64.4989	31.04	57.8229	51.041	43.585	57.2354	35.8531	52.1634	43.0595
4930548G14Rik		0	0	0	0	0	0	0	0	0	0	0	0	0	0	0	0	0	0	0	0	0	0	0	0	0	0	0	0	0
4930548H24Rik		5.51543	7.39209	3.0963	1.00645	2.93054	3.62635	3.49101	3.15172	7.54965	6.09625	3.04165	7.3674	8.22758	5.99551	5.71159	2.16092	3.38695	5.04631	3.05365	2.02692	9.07016	9.48444	4.73959	5.1041	1.85468	5.82055	9.95918	2.60817	1.65614
4930548K13Rik		0	0	0	0	0	0	0	0	0	0	0	0	0	0	0	0	0	0	0	0	0	0	0	0	0	0	0	0	0
4930549C01Rik		0	0	0	0	0	0	0	1.05057	0	0	0	0	0	0	0	0	0	0	0	1.01346	1.0078	1.72444	0	0	0	0	0	0	0
4930550C14Rik		61.589	51.7447	65.0224	80.5157	57.8783	56.2084	63.7109	12.6069	50.0164	50.8021	51.7081	46.0462	64.7922	31.976	44.5504	52.9425	53.0622	38.352	64.1266	58.7808	47.3664	48.2844	54.0313	37.4301	79.7512	66.9364	49.7959	57.3798	48.0279
4930550C17Rik		0	0	0	0	0	0	0	0	0	0	0	0	0	0	0	0	0	0	0	0	0	0	0	0	0	0	0	0	0
4930550L24Rik		2.75772	0	2.0642	0	0	0	0.872752	2.10115	1.88741	1.01604	1.01388	0	1.02845	0.999251	0	0	1.12898	2.01852	0	1.01346	0	0	0	1.70137	0	3.88037	0.995918	0.869391	0.828068
4930551L18Rik		0.919239	0	0	2.01289	0	1.81317	0	1.05057	0.943706	0	0	0.920925	0	0	1.14232	0	1.12898	0	0	1.01346	1.0078	1.72444	0.947917	0	0	0	0	0.869391	0
4930551O13Rik		0	0	0	0	0	0	0	0	0	0	0	0	0	0	0	1.08046	0	0	1.01788	0	0	0	0	0.850683	0	0	0	0	0
4930552N02Rik		0	0	0	0	0	0	0	0	0	0	0	0	0	0	0	0	0	0	0	0	0	0	0	0	0	0	0	0	0
4930552P12Rik		0	1.05601	0	0	1.46527	0	1.7455	1.05057	0.943706	0	1.01388	3.6837	0	0	0	0	0	0	0	0	5.03898	0.862222	0	0.850683	0	1.94018	0	1.73878	0
4930553I04Rik		0	0	0	0	0	0	0	0	0	0	0	0	0	0	0	0	0	0	0	0	0	0	0	0	0	0	0	0	0
4930553M12Rik		0	0	0	0	0	0	0	1.05057	0	0	0	0	1.02845	0.999251	0	0	0	0	0	1.01346	1.0078	0	0	0	0	0	0	0	0
4930553P18Rik		0	1.05601	2.0642	2.01289	5.12845	0.906587	2.61825	7.35401	0.943706	0	1.01388	3.6837	1.02845	1.9985	0	1.08046	1.12898	3.02779	1.01788	1.01346	3.02339	1.72444	0.947917	3.40273	4.6367	1.94018	2.98776	2.60817	3.31227
4930554C24Rik		0	0	0	0	0	0	0	0	0	0	0	0	0	0	0	0	0	0	0	0	0	0	0	0	0	0	0	0	0
4930554G22Rik		0	0	0	0	0	0	0	0	0	0	0	0	0	0	0	0	0	0	0	0	0	0	0	0	0	0	0	0	0
4930554G24Rik		2.75772	1.05601	1.0321	2.01289	0	1.81317	2.61825	1.05057	3.77482	5.08021	0	2.76277	4.11379	1.9985	1.14232	1.08046	1.12898	2.01852	0	1.01346	4.03118	2.58667	5.6875	1.70137	3.70936	2.91028	0.995918	0.869391	0.828068
4930554H23Rik		0	0	0	0	0	0	0	0	0	0	0	0.920925	0	1.9985	0	0	1.12898	0	0	0	0	0	0	0	0	0	0	0	0.828068
4930555A03Rik		4.59619	6.33608	0	5.03223	2.93054	0.906587	4.36376	3.15172	1.88741	5.08021	3.04165	4.60462	4.11379	3.997	0	2.16092	0	0	2.03576	1.01346	2.01559	3.44889	3.79167	5.95478	2.78202	2.91028	2.98776	4.34695	1.65614
4930555B11Rik		0	0	0	1.00645	0	0.906587	0	0	0.943706	2.03208	0	0	0	0	0	0	0	0	0	1.01346	0	0	2.84375	0	0	0	0	0	0
4930555B12Rik		0	0	0	0	0	0	0	0	0	0	0	0	0	0	0	0	0	0	0	0	0	0	0	0	0	0	0	0	0
4930555F03Rik		0	0	1.0321	1.00645	0	0	0	1.05057	0	1.01604	0	3.6837	0	0	0	0	0	0	0	1.01346	0	0	0	0	0	1.94018	0	0	0
4930555G01Rik		0	0	0	0	0	0	0	0	0	0	0	0	0	0	0	0	0	0	0	0	0	0	0	0	0	0	0	0	0
4930555K19Rik		0	0	0	0	0	0	0	0	0	0	0	0	0	0	0	0	0	0	0	0	0	0	0	0	0	0	0	0	0
4930555M17Rik		0	0	0	0	0	0	0	0	0	0	0	0	0	0	0	0	0	0	0	0	0	0	0	0	0	0	0	0	0
4930555O08Rik		0	0	0	0	0	0	0	0	0	0	0	0	0	0	0	0	0	0	0	0	0	0	0	0	0	0	0	0	0
4930556G01Rik		0	0	0	0	0.732636	0	0.872752	1.05057	1.88741	0	1.01388	0.920925	2.0569	0.999251	0	0	0	0	0	1.01346	1.0078	0.862222	0.947917	0	0.92734	0.970092	1.99184	0	1.65614
4930556G22Rik		0.919239	0	0	0	0	0	0.872752	1.05057	0	0	0	0	0	0	0	0	0	0	0	1.01346	0	0	0	0	0.92734	0.970092	0	0	0
4930556I23Rik		0	0	0	0	0	0	0	0	0	0	0	0	0	0	0	0	0	0	0	0	0	0	0	0	0	0	0	0	0
4930556J24Rik		0	0	0	1.00645	0	0.906587	1.7455	2.10115	1.88741	2.03208	0	1.84185	0	1.9985	1.14232	0	1.12898	0	0	0	0	0.862222	0	0.850683	0.92734	0	0.995918	0	0
4930556L07Rik		0	2.11203	0	0	0	0.906587	0	0	0	0	0	0	0	0	0	0	0	1.00926	0	0	0	0	0	0	0	0.970092	0	0	0
4930556M19Rik		529.481	439.302	554.238	525.365	504.786	485.931	513.178	86.147	441.654	328.182	417.72	207.208	321.904	368.724	510.617	539.15	540.783	301.769	425.475	547.27	398.079	359.547	434.146	312.201	688.086	541.311	373.469	512.071	442.188
4930556N13Rik		0	0	0	0	0	0	0	0	0	0	0	0	0	0	0	0	0	0	0	0	0	0	0	0	0	0	0	0	0
4930557A04Rik		0	0	0	0	0	0	0	1.05057	0	0	0	0.920925	0	0	0	0	0	4.03705	0	1.01346	0	0	0	0	0	0	0	0	0
4930557B06Rik		0	0	0	1.00645	0	0	0	0	0	0	0	0	0	0	0	0	0	0	0	0	0	0	0.947917	0	0	0	0	0	0
4930557F10Rik		0	0	0	0	0	1.81317	0	0	0	0	0	0	0	0	0	0	0	0	0	0	0	0	0	0	0	0	0	0	0.828068
4930557J02Rik		0	0	0	0	0	0	0	0	0	1.01604	0	0	0	0	0	0	0	0	0	0	0	0	0	0	0	0.970092	0	0	0
4930558C23Rik		0	0	0	0	0	0	0	0	0	0	0	0	0	0	0	0	0	0	0	0	0	0	0	0	0	0	0	0	0
4930558F17Rik		0	0	0	0	0	0	0	0	0	0	0	0	0	0	0	0	0	0	0	0	0	0	0	0	0	0	0	0	0
4930558G05Rik		0	0	0	0	0	0	0	0	0	0	0	0	0	0	0	0	0	0	0	0	0	0	0	0	0	0	0	0	0
4930558J18Rik		3.67695	3.16804	3.0963	1.00645	2.19791	4.53294	4.36376	2.10115	3.77482	2.03208	5.06942	0.920925	2.0569	1.9985	3.42696	1.08046	2.25797	3.02779	2.03576	4.05385	6.04677	5.17333	2.84375	3.40273	3.70936	2.91028	9.95918	3.47756	0.828068
4930558J22Rik		0.919239	1.05601	0	0	1.46527	0	0	0	0	1.01604	0	0	1.02845	0	0	0	0	0	0	1.01346	0	0	0	0	0	0	0.995918	0	0
4930558K02Rik		1.83848	3.16804	0	2.01289	0.732636	0	0.872752	2.10115	3.77482	6.09625	0	2.76277	1.02845	1.9985	1.14232	1.08046	1.12898	3.02779	2.03576	5.06731	0	1.72444	0	1.70137	2.78202	0.970092	1.99184	0	1.65614
4930558N11Rik		0	0	0	0	0	0	0	0	0	0	0	0	0	0	0	0	0	0	0	0	0	0	0	0	0	0	0	0	0
4930562A09Rik		0	0	0	0	0	0	0	0	0	1.01604	0	0.920925	0	1.9985	0	0	1.12898	0	0	1.01346	1.0078	0	0.947917	0	0	0	0	0	0
4930562C15Rik		0	0	0	1.00645	2.19791	0.906587	0	0	0.943706	1.01604	0	0	0	0.999251	0	0	0	0	1.01788	1.01346	0	1.72444	0	0	0	0	0	0	0
4930562D21Rik		0	0	0	0	0	0	0	0	0	0	0	0	0	0	0	0	0	0	0	0	0	0	0	0	0	0	0	0	0
4930562F07Rik		0.919239	0	0	0	0	0	1.7455	2.10115	0	2.03208	2.02777	0	0	0	0	0	2.25797	1.00926	0	0	0	1.72444	0	0	0	0	0	0	0
4930562F17Rik		0	0	0	1.00645	0	0	0	1.05057	0.943706	0	0	0	0	0.999251	0	0	0	0	0	0	0	0	0	0	0	0	0	0	0
4930563D23Rik		71.7006	117.218	244.608	152.98	108.43	130.549	150.113	14.708	64.172	77.2192	88.2079	29.4696	47.3086	28.9783	75.393	54.023	92.5766	24.2223	49.8762	70.9424	47.3664	40.5244	70.1459	34.0273	57.4951	36.8635	22.9061	55.641	29.8105
4930563E18Rik		15.6271	5.28007	7.22471	3.01934	4.39582	3.62635	3.49101	3.15172	3.77482	11.1765	6.0833	5.52555	5.14224	3.997	6.85391	3.24138	3.38695	3.02779	4.07153	10.1346	3.02339	5.17333	12.3229	2.55205	2.78202	6.79065	1.99184	6.95513	1.65614
4930563E22Rik		26.6579	21.1203	16.5136	13.0838	25.6423	22.6647	32.2918	42.0229	12.2682	14.2246	20.2777	38.6788	8.22758	28.9783	20.5617	17.2874	18.0637	39.3612	20.3576	14.1885	9.07016	16.3822	26.5417	22.1178	16.6921	31.043	25.8939	23.4736	14.0772
4930563F08Rik		0	0	0	0	0	0	0	0	0	0	0	0	0	0	0	0	0	0	0	0	0	0	0	0	0	0	0	0	0
4930563I02Rik		0	0	0	0	0	0	0	1.05057	0	0	0	0	0	0	0	0	0	0	0	0	0	0	0	0	0	0	0	0	0
4930563M21Rik		0.919239	0	0	0	0	0	0	0	0	0	0	0	0	0	0	0	0	1.00926	0	0	0	0	0	0	0	0	0	0	0
4930564D02Rik		0	0	0	1.00645	0	0	0	0	0	0	0	0	0	0	0	0	0	0	0	0	0	0	0	0	0	0	0	0	0
4930565D16Rik		0	0	0	0	0	0	0	0	0	0	0	0	0	0	0	0	0	0	0	0	0	0	0	0	0	0	0	0	0
4930565N06Rik		0	0	1.0321	0	0	0	0	0	0	0	0	0.920925	0	0	1.14232	0	0	0	0	0	0	0.862222	0	0	0.92734	0	0	0.869391	0
4930566F21Rik		0	1.05601	0	0	0.732636	0.906587	0.872752	0	0	0	1.01388	0	0	0	1.14232	1.08046	0	1.00926	0	0	0	0	0	0	0	0	0	0	0
4930566N20Rik		0	0	0	0	0	0	0	1.05057	0	0	0	0	0	0	0	0	0	0	0	0	0	0	0	0	0	0	0	0	0
4930567H17Rik		0	0	0	0	0	0	0	0	0	0	0	0	0	0	0	0	0	0	0	0	0	0	0	0	0	0	0	0	0
4930568A12Rik		0.919239	1.05601	0	1.00645	0.732636	0.906587	0.872752	1.05057	0	0	1.01388	0.920925	0	0.999251	0	0	0	1.00926	1.01788	0	1.0078	0	0	1.70137	0	0	0	1.73878	0
4930568D16Rik		0	0	0	0	0	0	0	0	0	0	0	0	0	0	0	0	0	0	0	0	0	0	0	0	0	0	0	0	0
4930568G15Rik		1.83848	7.39209	0	0	2.19791	1.81317	1.7455	5.25287	0	0	1.01388	0.920925	4.11379	3.997	0	1.08046	0	6.05557	1.01788	1.01346	3.02339	4.31111	0	0.850683	1.85468	3.88037	2.98776	1.73878	0.828068
4930569F06Rik		0	0	0	0	0	0	0	0	0	0	0	0	0	0	0	0	0	0	0	0	0	0	0	0	0	0	0	0	0
4930570D08Rik		0	0	1.0321	0	0	0	0	0	0	0	0	0	0	0	0	1.08046	0	0	0	0	0	0	0	0	0	0	0	0	0
4930570G19Rik		80.893	115.105	104.242	88.5673	104.767	77.9665	75.9294	114.513	50.9601	35.5615	49.6803	116.957	47.3086	81.9386	75.393	86.4368	69.997	107.991	69.216	58.7808	61.4755	57.7689	59.7188	63.8013	66.7685	82.4578	87.6408	67.8125	62.1051
4930570N18Rik		0	0	0	0	0	0	0	0	0	0	0	0	0	0	0	0	0	0	0	0	0	0.862222	0	0	0	0	0	0	0
4930571K23Rik		0	0	0	0	0	0	0	0	0	0	0	0	0	0	0	0	0	0	0	0	0	0	0	0	0	0	0	0	0
4930571N24Rik		0	0	0	0	0	0	0	0	0	0	0	0	0	0	0	0	0	0	0	0	0	0	0	0	0	0	0	0	0
4930572K03Rik		0.919239	0	0	0	0	0	0	0	0	0	1.01388	0.920925	0	0	0	0	0	0	0	0	0	0	0	0	0	0	0	0	0
4930572O03Rik		0.919239	0	0	0	0	0	0	1.05057	0	0	0	0	0	1.9985	0	0	0	0	0	0	0	0	0	0	0	0	0	0	0
4930573C15Rik		0	0	2.0642	0	0	0	0	1.05057	0	1.01604	0	0	0	3.997	1.14232	0	0	0	0	0	0	0.862222	1.89583	1.70137	0	2.91028	0	0.869391	0.828068
4930573I07Rik		0.919239	0	0	0	1.46527	0	0	0	0.943706	0	0	0	0	0	0	0	2.25797	0	0	0	0	0	0.947917	0	0	0	0	0	0
4930577H14Rik		0	0	0	0	0	0	0	0	0	0	0	0	0	0	0	0	0	0	0	0	0	0	0	0	0	0	0	0	0
4930577N17Rik		27.5772	23.2323	36.1235	26.1676	28.5728	27.1976	31.4191	11.5563	27.3675	13.2085	21.2916	21.1813	23.6543	21.9835	25.131	29.1724	21.4507	21.1945	39.6974	29.3904	15.1169	16.3822	27.4896	17.0137	31.5296	32.013	24.898	34.7756	31.4666
4930578C19Rik		45.0427	49.6326	37.1556	42.2707	58.6109	45.3294	57.6016	34.6689	23.5926	24.385	52.722	42.3625	26.7396	33.9745	25.131	51.8621	39.5144	55.5094	41.7332	23.3096	26.2027	36.2133	55.9271	41.6835	44.5123	35.8934	20.9143	39.1226	41.4034
4930578G10Rik		1.83848	8.44811	6.19261	2.01289	3.66318	3.62635	6.98201	24.1632	1.88741	9.14438	3.04165	16.5766	5.14224	10.9918	3.42696	28.092	6.7739	21.1945	8.14306	2.02692	13.1013	9.48444	5.6875	5.1041	6.49138	6.79065	20.9143	6.95513	13.2491
4930578I06Rik		0	0	0	0	0	0	0	0	0	0	0	0	0	0	0	0	0	0	0	0	0	0	0	0	0	0	0	0	0
4930578I07Rik		0	0	0	0	0	0	0	0	0	0	0	0	0	0	0	0	1.12898	0	0	0	1.0078	0	0	0	0	0.970092	1.99184	0	0.828068
4930578M01Rik		53.3158	31.6804	41.284	24.1547	40.295	29.9174	26.1825	36.7701	16.9867	31.4973	17.236	35.9161	27.7681	14.9888	20.5617	22.6897	30.4825	25.2316	16.2861	37.4981	24.1871	21.5555	21.8021	48.489	17.6195	32.9831	30.8735	39.992	26.4982
4930579C12Rik		0.919239	0	0	0	0	0.906587	0.872752	0	0	0	0	0.920925	0	0	0	0	1.12898	1.00926	0	1.01346	0	0.862222	0	0	0	0	0	0	0.828068
4930579D09Rik		0	0	0	0	0	0	0	0	0	0	0	0	0	0	0	0	0	0	0	0	0	0	0	0	0	0	0	0	0
4930579F01Rik		0	1.05601	0	0	0	0	0.872752	0	0	0	0	0	0	0	0	1.08046	0	0	0	0	0	0	0	0	1.85468	0	0	0.869391	0
4930579G18Rik		0.919239	0	1.0321	0	0	0	0.872752	0	1.88741	0	1.01388	2.76277	1.02845	0.999251	0	0	2.25797	0	0	0	0	0	0	0	0.92734	1.94018	0	1.73878	0.828068
4930579G24Rik		78.1353	84.4811	97.0175	91.5866	63.0067	93.3785	87.2752	45.1747	51.9038	78.2352	76.0413	72.7531	78.162	74.9438	92.5278	81.0345	79.0288	57.5279	81.4306	88.1712	70.5457	80.1866	87.2084	85.0683	74.1872	91.1887	66.7265	84.3309	77.8384
4930579H20Rik		0.919239	0	0	0	0	0	0	0	0	0	0	0	0	0	0	0	0	0	0	0	0	0	0	0	0	0	0	0	0.828068
4930579K19Rik		56.0736	53.8567	56.7656	48.3094	52.0172	41.703	56.7289	31.5172	40.5793	32.5133	42.5831	44.2044	55.5362	32.9753	62.8275	48.6207	47.4173	45.4168	50.8941	47.6327	48.3742	37.0755	49.2917	34.878	53.7857	60.1457	34.8571	60.8574	45.5437
4930579M01Rik		0	0	0	0	0	0	0	1.05057	0	0	0	0	0	0	0	0	0	0	0	0	0	0	0	0.850683	0	0	0	0	0
4930579O11Rik		0	0	0	0	0	0	0	0	0	0	0	0	0	0	0	0	0	0	0	0	0	0	0	0	0	0	0	0	0
4930580E04Rik		0	1.05601	1.0321	1.00645	0.732636	0.906587	0.872752	2.10115	0	1.01604	3.04165	0.920925	0	0.999251	0	0	0	0	1.01788	2.02692	0	0	0.947917	0	0	0	0	0	0
4930581F22Rik		229.81	176.354	238.415	205.315	188.288	192.196	195.496	71.439	146.274	129.037	144.985	104.065	121.357	149.888	174.775	170.713	176.121	121.111	137.414	196.612	157.216	80.1866	157.354	85.919	174.34	184.318	70.7102	181.703	89.4314
4930583I09Rik		0	0	0	0	0	0	0	0	0	0	0	0	0	0	0	0	0	0	0	0	0	0	0	0	0	0	0	0	0
4930583K01Rik		3.67695	1.05601	2.0642	2.01289	1.46527	1.81317	0	1.05057	0.943706	1.01604	3.04165	0	1.02845	0	2.28464	0	2.25797	1.00926	1.01788	2.02692	2.01559	0	1.89583	1.70137	0.92734	0	1.99184	3.47756	0.828068
4930583P06Rik		0	0	0	1.00645	0	0.906587	0	0	0	0	1.01388	0	0	0	0	0	0	0	0	1.01346	0	0	0	0	0	0	0	0	0
4930584F24Rik		0	0	0	0	0	0	0	0	0	0	0	0	0	0	0	0	1.12898	0	0	0	0	0	0	0	0	0	0	0	0
4930586N03Rik		0	0	0	0	0	0	0	0	0	0	0	0	0	0	0	0	0	0	0	0	0	0	0	0	0	0	2.98776	0	0
4930587A21Rik		0.919239	0	0	1.00645	0.732636	2.71976	1.7455	0	0.943706	0	0	0.920925	0	0.999251	1.14232	1.08046	1.12898	0	1.01788	3.04039	0	1.72444	1.89583	0	0.92734	0	0	0.869391	0.828068
4930588K23Rik		0	0	0	0	0	0	0	0	0	0	0	0	0	0	0	0	0	0	0	0	0	0	0	0	0	0	0	0	0
4930589L23Rik		0	1.05601	3.0963	3.01934	1.46527	1.81317	1.7455	7.35401	0.943706	0	1.01388	0	0	0.999251	0	1.08046	6.7739	0	0	3.04039	1.0078	2.58667	0	0.850683	2.78202	0	0	0.869391	2.4842
4930589O11Rik		14.7078	17.9522	7.22471	18.116	6.59373	22.6647	9.60027	4.20229	17.9304	6.09625	12.1666	12.8929	10.2845	13.9895	14.8501	8.64368	9.03187	11.1019	11.1967	5.06731	10.078	9.48444	11.375	14.4616	8.34606	8.73083	9.95918	10.4327	15.7333
4930589P08Rik		0	0	0	2.01289	0	0	0.872752	0	0.943706	0	0	0	1.02845	0	0	0	0	0	0	2.02692	0	0	0	0	0	0.970092	0	0	0
4930590H14Rik		0	0	0	0	0	0	0	0	0	0	0	0	0	0	0	0	0	0	0	0	0	0	0	0	0	0	0	0	0
4930590J08Rik		40.4465	60.1928	70.1829	69.4448	50.5519	33.5437	30.5463	28.3655	66.0594	58.9304	64.8886	57.0973	77.1336	57.9566	67.3968	71.3104	75.6419	41.3797	73.2875	67.902	88.686	74.1511	48.3438	51.8917	69.5505	85.3681	89.6327	58.2492	76.1823
4930590L14Rik		0	0	0	0	0	0	0	0	0	0	0	0	0	0	0	0	0	0	0	0	0	0	0	0.850683	0	0	0	0	0
4930590L20Rik		0	0	0	0	0	0	0	0	0	0	0	0	0	0	0	0	0	0	0	0	0	0	0	0	0	0	0	0	0
4930591A17Rik		0	1.05601	0	0	0.732636	0.906587	0	0	1.88741	1.01604	0	0	0	0	0	0	1.12898	0	0	0	0	0	0.947917	0	0	0	0	0	0
4930593A02Rik		8.27315	4.22405	9.28891	2.01289	7.32636	5.43952	1.7455	7.35401	6.60594	6.09625	9.12496	5.52555	5.14224	2.99775	5.71159	6.48276	4.51593	4.03705	3.05365	4.05385	4.03118	7.76	5.6875	4.25342	3.70936	4.85046	3.98367	4.34695	4.96841
4930593C16Rik		0.919239	0	0	0	0	0.906587	0.872752	1.05057	0	1.01604	0	2.76277	1.02845	1.9985	0	0	0	3.02779	0	0	0	0	0	0.850683	0	0	0	0.869391	0.828068
4930594C11Rik		35.8503	34.8484	16.5136	13.0838	24.9096	15.412	23.5643	44.1241	26.4238	29.4652	32.4443	27.6277	23.6543	28.9783	47.9774	45.3793	45.1593	55.5094	17.304	33.4443	44.343	22.4178	31.2813	32.326	48.2217	31.043	29.8776	21.7348	20.7017
4930594M17Rik		0	0	0	0	0	0	0	0	0	0	0	0	0	0	0	0	0	0	0	0	0	0	0	0	0	0	0	0	0
4930594M22Rik		44.1234	48.5766	36.1235	34.2192	39.5624	42.6096	41.0193	56.731	41.523	36.5775	33.4582	33.1533	30.8534	495.629	46.8351	42.1379	40.6434	127.167	41.7332	35.4712	50.3898	68.9777	36.9688	72.3081	40.803	39.7738	52.7837	39.992	59.6209
4930594O21Rik		0	0	0	0	0	0	0	0	0.943706	0	0	0	0	0	0	0	0	0	1.01788	0	0	0	0.947917	0	0	0	0	0	0
4930595D18Rik		0.919239	1.05601	1.0321	0	0	0	0	0	0	0	0	0	0	0.999251	0	0	0	1.00926	1.01788	0	0	0.862222	0	0	0	1.94018	0.995918	0	1.65614
4930595M18Rik		0	0	0	0	0	0	0	0	0	0	0	0	0	0	0	0	0	0	0	0	0	0	0	0	0	0	0	0	0
4930596D02Rik		0	0	0	0	0	0	0	0	0	0	0	0	0	0	0	0	0	0	0	0	0	0	0	0	0	0	0	0	0
4930596I21Rik		13.7886	7.39209	6.19261	11.0709	9.52427	5.43952	12.2185	12.6069	9.43706	19.3048	15.2083	11.972	10.2845	13.9895	13.7078	8.64368	13.5478	14.1297	7.12518	14.1885	10.078	8.62222	13.2708	15.3123	12.0554	9.70092	4.97959	4.34695	10.7649
4930597A21Rik		0.919239	0	0	0	0.732636	0	0	0	0.943706	0	0	0	0	0	0	0	0	0	0	0	0	0	0	0	0.92734	0	0	0	0
4930597L12Rik		3.67695	2.11203	5.1605	0	2.19791	0.906587	0.872752	2.10115	1.88741	3.04813	1.01388	6.44647	1.02845	3.997	2.28464	0	3.38695	2.01852	2.03576	0	1.0078	2.58667	0	2.55205	0.92734	0.970092	2.98776	0	3.31227
4930597O21Rik		0.919239	1.05601	0	0	0.732636	0.906587	0	5.25287	0	6.09625	3.04165	1.84185	1.02845	0	0	1.08046	5.64492	3.02779	1.01788	0	2.01559	0	2.84375	0.850683	1.85468	2.91028	1.99184	0	4.14034
4930598A11Rik		1.83848	4.22405	1.0321	1.00645	2.19791	0.906587	0	1.05057	0	0	0	0	1.02845	0	0	1.08046	0	3.02779	0	1.01346	0	0	0.947917	1.70137	0.92734	0.970092	0.995918	0	0
4930598F16Rik		0.919239	0	0	0	0	0	0	0	0.943706	0	0	0	0	0	0	0	0	0	0	0	0	0	0	0	0	0	0	0	0
4930599A14Rik		0	0	0	0	0	0	0	0	0	0	0	0	0	0	0	0	0	0	0	0	0	0	0	0	0	0	0	0	0
4930599N23Rik		10.1116	12.6722	15.4815	15.0967	12.4548	16.3186	4.36376	9.45516	19.8178	21.3369	23.3193	9.20925	11.3129	12.9903	20.5617	11.8851	4.51593	4.03705	10.1788	13.175	3.02339	7.76	10.4271	11.0589	15.7648	12.6112	10.9551	11.3021	15.7333
4930599N24Rik		0	0	0	0	0	0	0	0	0	0	0	0	0	0	0	0	0	0	0	0	0	0	0	0.850683	0	0	0	0	0
4931400O07Rik		0	0	0	0	0	0	0	0	0	0	0	0	0	0	0	0	0	0	0	0	0	0	0	0	0	0	0	0	0
4931403E22Rik		4.59619	6.33608	16.5136	3.01934	4.39582	9.97246	10.473	4.20229	7.54965	5.08021	4.05554	6.44647	3.08534	9.99251	9.13855	7.56322	5.64492	3.02779	9.16094	14.1885	10.078	7.76	6.63542	4.25342	15.7648	9.70092	6.97143	6.95513	6.62454
4931403G20Rik		4.59619	1.05601	2.0642	2.01289	1.46527	0.906587	1.7455	1.05057	0.943706	1.01604	1.01388	0	2.0569	0.999251	1.14232	1.08046	1.12898	0	1.01788	1.01346	0	0	0	0.850683	0.92734	1.94018	4.97959	0	0.828068
4931403M11Rik		0	0	0	1.00645	0.732636	0	0	2.10115	0	0	0	0	0	0	0	0	0	0	0	0	0	0	0	0.850683	0.92734	0	0	0	0
4931406B18Rik		0	0	0	0	0	0.906587	0	1.05057	0	0	0	0.920925	0	0	0	0	0	0	0	0	0	0	1.89583	0	0	0	0	0	0
4931406C07Rik		238.083	300.964	246.672	268.721	326.023	272.883	267.935	317.273	235.926	309.893	250.429	337.979	328.075	272.796	299.288	287.402	255.15	343.149	313.508	250.325	290.245	300.915	257.833	293.486	269.856	247.374	287.82	276.466	250.905
4931406G06Rik		5.51543	0	2.0642	5.03223	2.93054	3.62635	3.49101	2.10115	2.83112	4.06417	4.05554	1.84185	4.11379	5.99551	1.14232	1.08046	2.25797	2.01852	1.01788	3.04039	2.01559	2.58667	5.6875	3.40273	1.85468	1.94018	2.98776	3.47756	2.4842
4931406P16Rik		1645.44	1588.24	1584.28	1549.93	1726.82	1543.01	1640.77	1906.79	1803.42	2043.26	2107.86	1853.82	1918.05	2211.34	1754.6	1764.39	1744.28	1679.41	1705.97	1991.45	1881.55	2090.03	1779.24	1833.22	1850.97	1796.61	1824.52	1828.33	1668.56
4931408C20Rik		0	0	0	0	0	0	0	0	0	0	0	0	0	0	0	0	0	0	0	0	0	0	0	0	0	0	0	0	0
4931409K22Rik		0	0	1.0321	1.00645	0.732636	0	0	1.05057	0	0	0	0	1.02845	0	1.14232	0	0	1.00926	0	1.01346	0	0	0	0	0	0	0.995918	0	1.65614
4931413I07Rik		0	0	0	0	0	0.906587	0	0	0	0	0	0.920925	0	0	0	0	1.12898	0	0	1.01346	0	0	0	0.850683	0	0	0	0	0
4931413K12Rik		0	0	0	0	0	0	0	0	0	0	0	0	0	0	0	0	0	0	0	0	1.0078	0	0	0	0	0	0	0	0
4931414P19Rik		96.52	91.8732	80.5039	81.5222	81.3226	87.0324	80.2931	55.6804	84.9335	82.2994	101.388	93.9343	75.0767	81.9386	114.232	104.805	93.7056	55.5094	98.7346	71.9558	112.873	96.5688	99.5313	85.0683	92.734	118.351	93.6163	86.0697	76.1823
4931415C17Rik		58.8313	33.7924	38.1877	39.2514	43.9582	49.8623	35.7828	16.8092	18.8741	21.3369	20.2777	36.837	30.8534	18.9858	27.4157	17.2874	24.8376	40.3705	26.4649	32.4308	14.1091	21.5555	20.8542	27.2219	14.8374	25.2224	19.9184	26.0817	16.5614
4931417E11Rik		0	0	0	0	0	0	0	0	0	0	0	0	0	0	0	0	0	0	0	0	0	0	0	0	0	0	0	0	0
4931419H13Rik		0	0	0	1.00645	0.732636	0.906587	0	0	0	0	1.01388	0.920925	1.02845	0	0	0	0	2.01852	1.01788	1.01346	0	0	0	0.850683	0.92734	0.970092	0	0	0
4931422A03Rik		2.75772	3.16804	5.1605	1.00645	2.19791	2.71976	3.49101	1.05057	0	3.04813	0	1.84185	0	3.997	10.2809	4.32184	1.12898	1.00926	3.05365	2.02692	1.0078	0	2.84375	0.850683	2.78202	1.94018	0	0.869391	1.65614
4931423N10Rik		0	3.16804	4.1284	4.02579	2.19791	3.62635	4.36376	6.30344	1.88741	4.06417	2.02777	4.60462	2.0569	2.99775	4.56928	4.32184	2.25797	6.05557	4.07153	4.05385	5.03898	1.72444	4.73959	3.40273	3.70936	2.91028	1.99184	0.869391	3.31227
4931428F04Rik		35.8503	111.937	37.1556	60.3868	45.4234	38.9833	75.9294	402.37	33.0297	57.9144	56.7775	147.348	24.6827	44.9663	27.4157	48.6207	53.0622	154.417	50.8941	34.4577	40.3118	65.5289	45.5	89.3218	64.9138	64.9962	96.6041	53.9022	81.1507
4931428L18Rik		0	0	0	0	0	0	0	0	0	0	0	0	0	0	0	0	0	0	0	0	0	0	0	0	0	0	0	0	0
4931429I11Rik		775.837	515.335	538.757	625.003	547.279	525.821	516.669	156.535	542.631	510.053	436.984	338.9	570.788	580.565	803.05	739.035	601.748	461.233	600.551	776.312	707.473	602.693	692.927	565.704	982.981	887.634	637.388	682.472	630.16
4931429L15Rik		26.6579	24.2883	25.8025	24.1547	28.5728	32.6371	33.1646	5.25287	14.1556	16.2567	18.2499	6.44647	18.5121	7.99401	20.5617	22.6897	14.6768	10.0926	12.2146	17.2289	9.07016	6.03555	11.375	16.163	6.49138	14.5514	6.97143	13.0409	9.10875
4931429P17Rik		2.75772	1.05601	1.0321	5.03223	2.19791	0.906587	0	1.05057	1.88741	4.06417	2.02777	1.84185	1.02845	2.99775	0	0	1.12898	1.00926	4.07153	1.01346	3.02339	3.44889	3.79167	2.55205	4.6367	2.91028	0.995918	1.73878	0.828068
4931431C16Rik		13.7886	6.33608	10.321	7.04512	5.86109	7.2527	4.36376	7.35401	7.54965	2.03208	14.1944	6.44647	7.19913	8.99326	6.85391	9.72414	7.90288	6.05557	13.2325	10.1346	10.078	4.31111	6.63542	11.9096	5.56404	6.79065	8.96327	5.21634	10.7649
4931431F19Rik		0	0	0	0	0	0	0	0	0	0	0	0	0	0	0	0	0	0	0	0	0	0	0	0	0	0	0	0	0
4931440F15Rik		4.59619	4.22405	4.1284	6.03868	3.66318	8.15929	6.98201	80.8942	2.83112	6.09625	2.02777	25.7859	3.08534	21.9835	4.56928	10.8046	5.64492	38.352	5.08941	2.02692	4.03118	9.48444	5.6875	7.65615	9.2734	1.94018	12.9469	4.34695	9.93682
4931440J10Rik		6.43467	3.16804	13.4173	9.05802	8.79163	6.34611	4.36376	6.30344	7.54965	0	2.02777	5.52555	3.08534	4.99626	5.71159	3.24138	9.03187	9.08336	9.16094	8.1077	4.03118	4.31111	4.73959	1.70137	8.34606	9.70092	3.98367	8.69391	7.45261
4931440P22Rik		68.9429	45.4086	73.2792	77.4964	73.2636	75.2467	48.8741	35.7195	63.2283	55.8823	56.7775	72.7531	59.65	34.9738	60.5429	74.5517	46.2883	39.3612	60.0551	83.1039	76.5925	59.4933	68.25	51.8917	79.7512	67.9065	68.7184	59.988	53.8244
4932411E22Rik		41.3657	36.9605	44.3803	27.1741	46.1561	49.8623	34.0373	33.6184	17.9304	24.385	30.4165	78.2786	31.8819	30.9768	30.8426	41.0575	25.9666	50.4631	35.6259	32.4308	25.1949	40.5244	22.75	59.5478	27.8202	30.0729	35.8531	39.992	31.4666
4932411K12Rik		2.75772	0	4.1284	1.00645	1.46527	0	1.7455	10.5057	23.5926	31.4973	45.6248	11.972	7.19913	2.99775	5.71159	5.4023	7.90288	8.0741	0	1.01346	12.0935	7.76	2.84375	4.25342	0	1.94018	6.97143	2.60817	1.65614
4932411N23Rik		0	0	0	0	0	0	0	0	0	0	0	0	0	0	0	0	0	0	0	0	0	0	0	0	0	0	0	0	0
4932412D23Rik		0.919239	0	2.0642	0	0	1.81317	3.49101	0	0	0	2.02777	2.76277	0	0	1.14232	0	0	4.03705	0	0	1.0078	0	0	0	0	2.91028	0.995918	0	0.828068
4932413F04Rik		0	0	0	0	0	0	0	0	0	1.01604	0	0	0	0	0	0	0	0	0	0	0	0.862222	0	0	1.85468	0	1.99184	0	0
4932414J04Rik		0	0	1.0321	1.00645	0	0	1.7455	0	0	0	0	0.920925	0	0	0	0	1.12898	0	0	1.01346	0	0.862222	0	0	0.92734	0	0	0	0
4932414N04Rik		0.919239	0	2.0642	1.00645	0	0.906587	0	0	0	0	0	0.920925	0	0	0	0	1.12898	1.00926	1.01788	1.01346	0	0.862222	0.947917	0	0	0	0.995918	0	0
4932415D10Rik		2.75772	0	0	1.00645	2.93054	1.81317	1.7455	0	0	0	2.02777	0.920925	1.02845	0	0	0	1.12898	0	1.01788	1.01346	1.0078	0	0	0.850683	0.92734	0	0	1.73878	1.65614
4932415M13Rik		0	0	0	0	0	0	0	0	0	0	0	0	0	0	0	0	0	0	0	0	0	0	0	0	0	0	0	0	0
4932416K20Rik		0	0	0	0	0	0	0	0	0	0	0	0	0	0	0	0	0	0	0	0	0	0	0	0	0	0	0	0	0
4932418E24Rik		755.614	698.025	1047.58	813.209	704.796	656.369	722.638	232.177	774.782	798.609	877.01	411.653	553.305	378.716	623.706	574.805	626.586	462.242	534.388	790.501	600.646	456.978	665.438	424.491	540.639	493.777	329.649	532.937	383.396
4932422M17Rik		18.3848	24.2883	16.5136	11.0709	15.3854	16.3186	19.2005	22.062	18.8741	12.1925	19.2638	11.972	14.3983	19.985	20.5617	12.9655	20.3217	16.1482	14.2504	14.1885	20.1559	23.28	18.9583	13.6109	18.5468	19.4018	11.951	19.1266	14.0772
4932429P05Rik		0	0	0	0	0	0	0	0	0	0	0	0	0	0	0	0	0	0	0	0	0	0	0	0	0	0	0	0	0
4932430I15Rik		0.919239	0	0	0	0	0	0	1.05057	0.943706	1.01604	1.01388	3.6837	0	1.9985	0	1.08046	1.12898	1.00926	2.03576	0	0	0	0.947917	0.850683	0	0.970092	1.99184	0	0
4932431L22Rik		0	0	0	0	0	0	0	0	0	0	0	0	0	0	0	0	0	0	0	0	0	0	0	0	0	0	0	0	0
4932431P20Rik		0	0	0	0	1.46527	2.71976	0.872752	1.05057	0	0	0	0	1.02845	0	0	1.08046	0	2.01852	0	0	1.0078	0	0	1.70137	0	0	0.995918	0	0.828068
4932435O22Rik		8.27315	13.7282	12.3852	15.0967	11.7222	15.412	16.5823	7.35401	10.3808	12.1925	8.11107	21.1813	5.14224	13.9895	11.4232	11.8851	9.03187	10.0926	6.10729	4.05385	1.0078	3.44889	12.3229	5.1041	9.2734	2.91028	5.97551	13.9103	4.14034
4932438A13Rik		3396.59	4611.61	3591.71	3209.56	3815.57	3233.8	3890.73	6442.12	3549.28	3758.34	3758.47	4018	3045.23	4452.66	4680.08	3892.9	4379.33	5349.09	3182.92	3412.33	3502.09	3392.84	3485.49	3635.82	3852.17	4045.28	3893.05	3133.28	3806.63
4932438H23Rik		849.376	747.658	811.231	757.854	737.765	848.566	745.33	456.999	1286.27	1248.72	1225.79	659.382	1085.01	489.633	750.503	802.782	836.577	539.955	757.305	1017.52	1025.94	1007.94	939.386	780.927	790.094	625.71	629.42	773.758	774.244
4932441J04Rik		31.2541	32.7364	44.3803	33.2127	27.8402	33.5437	27.0553	44.1241	14.1556	17.2727	15.2083	37.7579	17.4836	29.9775	20.5617	24.8506	11.2898	40.3705	27.4828	21.2827	15.1169	17.2444	20.8542	24.6698	32.4569	22.3121	29.8776	38.2532	21.5298
4932442E05Rik		0.919239	1.05601	0	0	0	0.906587	0	0	0	2.03208	0	0.920925	1.02845	0	0	1.08046	0	1.00926	0	0	1.0078	0	1.89583	0	0	0.970092	0	0	0
4932443I19Rik		120.42	79.201	114.563	89.5737	105.5	135.081	105.603	37.8206	84.9335	111.765	87.194	76.4368	83.3042	49.9626	89.1009	70.2299	76.7709	64.5928	89.5737	79.0501	83.647	87.9466	73.9375	80.8149	66.7685	56.2654	56.7674	75.637	68.7296
4932443L11Rik		4.59619	2.11203	9.28891	9.05802	5.86109	6.34611	3.49101	1.05057	3.77482	3.04813	7.09719	5.52555	4.11379	0	1.14232	3.24138	4.51593	2.01852	1.01788	1.01346	3.02339	2.58667	3.79167	5.1041	2.78202	5.82055	0	0.869391	4.96841
4932702P03Rik		1.83848	0	0	0	0	0	0	0	0.943706	0	0	0.920925	0	1.9985	0	0	4.51593	0	0	2.02692	1.0078	0.862222	0	0.850683	0	0	0	1.73878	0.828068
4933400A11Rik		0	0	0	0	0	0	0	0	0	0	0	0	0	0	0	0	0	0	0	2.02692	0	0	0	0	0	0	0	0	0
4933400C23Rik		1.83848	2.11203	2.0642	0	1.46527	1.81317	1.7455	3.15172	0	0	0	4.60462	0	1.9985	2.28464	0	0	2.01852	2.03576	0	0	0.862222	0	4.25342	0	0.970092	0.995918	0	1.65614
4933400F21Rik		0.919239	0	2.0642	0	0.732636	0	0.872752	0	1.88741	5.08021	7.09719	3.6837	2.0569	0	0	0	1.12898	0	0	5.06731	0	0.862222	1.89583	0.850683	0	0	0	0	0.828068
4933401B06Rik		0	0	0	0	0	0	0	0	0	0	0	0	0	0	0	0	0	0	0	0	0	0	0	0	0	0	0	0	0
4933401H06Rik		0	0	0	0	0	0	0	0	0	0	0	0.920925	0	0	0	0	0	0	0	0	0	0	0	0	0	0	0	0	0
4933401J01Rik		0	0	0	0	0	0	0	0	0	0	0	0	0	0	0	0	0	0	0	0	0	0	0	0	0	0	0	0	0
4933402C06Rik		0	1.05601	1.0321	1.00645	0	0	0	0	0	0	0	0	0	0	1.14232	0	0	0	0	0	0	0	0.947917	0.850683	0	0.970092	1.99184	0	1.65614
4933402D24Rik		0	0	0	2.01289	0	0.906587	0.872752	3.15172	0	0	0	0.920925	0	0	0	0	3.38695	3.02779	0	1.01346	3.02339	1.72444	0	1.70137	0	1.94018	0	0.869391	1.65614
4933402E13Rik		0	1.05601	1.0321	2.01289	0.732636	2.71976	3.49101	0	2.83112	0	2.02777	0.920925	0	0	2.28464	2.16092	3.38695	1.00926	0	5.06731	1.0078	0	0	0	6.49138	6.79065	0.995918	0	0
4933402J07Rik		3.67695	1.05601	0	2.01289	0	0	0.872752	0	4.71853	4.06417	3.04165	5.52555	10.2845	2.99775	3.42696	2.16092	2.25797	5.04631	3.05365	1.01346	8.06237	2.58667	3.79167	2.55205	2.78202	2.91028	5.97551	3.47756	2.4842
4933402J10Rik		0	0	0	0	0	0	0	0	0	0	0	0	0	0	0	0	0	0	0	0	0	0	0	0	0	0	0	0	0
4933402N03Rik		0	0	0	0	0	0	0	0	0	0	0	0	0	0	0	0	0	0	0	0	0	0	0	0	0	0	0	0	0
4933402N22Rik		0	0	0	0	0	0	0	0	0	0	0	0	0	0	0	0	0	0	0	0	0	0	0	0	0	0	0	0	0
4933402P03Rik		0	0	0	0	0	0	0	0	0	0	0	0	0	0	0	0	0	0	0	0	0	0	0.947917	0	0	0	0	0	0
4933403L11Rik		0.919239	1.05601	0	0	0.732636	0	1.7455	2.10115	0	0	0	0.920925	0	0.999251	0	1.08046	0	1.00926	1.01788	0	1.0078	0.862222	0	0.850683	0	0	0	2.60817	0
4933403O08Rik		0	2.11203	2.0642	0	0	0	0	2.10115	0.943706	1.01604	0	5.52555	1.02845	2.99775	0	0	2.25797	4.03705	0	0	1.0078	1.72444	0	0.850683	0.92734	0	0.995918	0.869391	0
4933404I11Rik		0	2.11203	0	0	1.46527	0	0.872752	0	0	0	0	0.920925	0	0	0	0	1.12898	0	0	0	0	0	0	0	0	0	0.995918	0	0
4933404K08Rik		0	0	0	0	0	0	0	0	0	0	0	0	0	0	0	0	0	0	0	0	0	0	0.947917	0	0	0	0	0	0
4933404O12Rik		90.0854	93.9852	127.981	81.5222	100.371	87.0324	81.1659	128.17	124.569	105.668	87.194	90.2506	89.4749	76.9423	94.8125	109.126	101.608	110.01	90.5915	106.414	133.029	100.018	108.063	108.887	102.007	112.531	102.58	86.9391	66.2454
4933405D12Rik		1.83848	4.22405	1.0321	2.01289	2.19791	2.71976	2.61825	0	0.943706	2.03208	5.06942	2.76277	2.0569	2.99775	7.99623	2.16092	2.25797	3.02779	4.07153	5.06731	3.02339	1.72444	2.84375	5.95478	1.85468	4.85046	0.995918	2.60817	0.828068
4933405E24Rik		0	0	0	0	0	0	0	0	0	0	0	0	0	0	0	0	0	0	0	0	2.01559	0	0	0	0	0	0	0	0
4933405L10Rik		0.919239	3.16804	4.1284	1.00645	3.66318	2.71976	0.872752	2.10115	0.943706	3.04813	0	1.84185	1.02845	0	2.28464	1.08046	1.12898	0	4.07153	3.04039	2.01559	6.03555	3.79167	0.850683	2.78202	0.970092	0.995918	1.73878	2.4842
4933405O20Rik		0	1.05601	1.0321	0	0	0.906587	0.872752	4.20229	0	0	2.02777	1.84185	0	0.999251	0	1.08046	4.51593	5.04631	1.01788	0	2.01559	0	0.947917	0	1.85468	0	0.995918	0	0
4933406C10Rik		78.1353	44.3526	66.0545	45.2901	50.5519	52.5821	38.4011	29.4161	33.0297	31.4973	42.5831	46.9672	44.2232	39.97	41.1235	58.3448	42.9014	26.2408	62.0908	55.7404	64.4989	47.4222	46.4479	30.6246	52.8584	56.2654	45.8122	41.7308	26.4982
4933406D12Rik		0	0	0	0	0	0	0	0	0	0	0	0	0	0.999251	0	0	0	0	0	0	0	0	0	0	0	0	0	0	0
4933406F09Rik		0	0	0	0	0	0	0	0	0	0	0	0	0	0	0	0	0	0	0	0	0	0	0	0	0	0	0	0	0
4933406G16Rik		0	0	0	0	0	0	0	0	0	0	0	0	0	0	0	0	0	0	0	0	0	0.862222	0	0	0	0.970092	0	0	0
4933406I18Rik		4.59619	7.39209	2.0642	6.03868	5.12845	1.81317	7.85476	36.7701	4.71853	0	4.05554	13.8139	4.11379	11.991	3.42696	6.48276	5.64492	16.1482	7.12518	1.01346	7.05457	6.89777	4.73959	11.9096	2.78202	5.82055	17.9265	6.95513	13.2491
4933406J08Rik		0	0	0	0	0	0	0	0	0	0	0	0	0	0	0	0	0	0	0	0	0	0	0	0	0	0	0	0	0
4933406J10Rik		0	0	0	0	0	0	0	0	0	0	0	0	0	0	1.14232	0	0	0	1.01788	0	0	0	0	0	0.92734	0	1.99184	0.869391	0
4933406K04Rik		0	0	0	0	0	0	0	0	0	0	0	0	0	0	0	0	0	1.00926	0	0	0	0	0	0	0	0	0	0	0
4933406M09Rik		0	0	1.0321	0	1.46527	0	0	0	0	0	0	0	0	0	0	1.08046	1.12898	0	0	0	0	0	0.947917	0	0.92734	0.970092	0	0	0.828068
4933406P04Rik		43.2042	41.1845	43.3482	50.3223	45.4234	53.4886	38.4011	18.9103	45.2979	44.7059	42.5831	23.0231	34.9672	31.976	45.6928	33.4943	34.9985	38.352	49.8762	52.7	42.3274	43.1111	39.8125	22.9685	56.5677	38.8037	26.8898	43.4695	36.435
4933407E24Rik		0	0	0	0	0.732636	0	0	0	0	0	0	0	0	0.999251	0	0	0	0	0	0	0	0	0	0	0	0	0	0	0
4933407I08Rik		0	0	0	0	0	0	0	0	0	0	0	0	0	0	0	0	0	0	0	0	0	0	0	0	0	0	0	0	0
4933407K13Rik		60.6697	77.089	79.4718	78.5028	63.7393	54.3952	68.9474	86.147	62.2846	72.139	82.1246	73.674	50.3939	105.921	90.2432	83.1954	56.4492	95.8799	42.7511	68.9154	81.6315	56.0444	80.573	62.9506	64.9138	81.4878	51.7878	66.9431	48.0279
4933407L21Rik		257.387	151.01	219.838	181.16	224.919	194.916	205.097	90.3493	80.215	66.0427	126.736	163.004	164.552	72.9453	95.9548	83.1954	101.608	130.195	144.539	122.629	105.819	106.916	89.1042	199.911	97.3707	88.2784	106.563	134.756	123.382
4933408A14Rik		0	0	0	0	0	0	0	0	0	0	0	0	0	0	0	0	0	0	0	0	0	0	0	0	0	0	0	0	0
4933408B17Rik		16.5463	21.1203	22.7062	13.0838	16.8506	9.97246	20.946	16.8092	17.9304	17.2727	24.3332	30.3905	24.6827	31.976	13.7078	11.8851	12.4188	29.2686	19.3398	23.3096	40.3118	18.9689	17.0625	13.6109	14.8374	22.3121	21.9102	15.649	24.842
4933408J17Rik		4.59619	4.22405	1.0321	1.00645	2.19791	1.81317	2.61825	6.30344	2.83112	2.03208	1.01388	3.6837	2.0569	0.999251	2.28464	2.16092	1.12898	0	2.03576	2.02692	3.02339	0	0	2.55205	1.85468	0	0.995918	1.73878	3.31227
4933408N05Rik		0	0	0	0	0.732636	0.906587	0	0	0	1.01604	0	0	0	0.999251	0	0	0	0	0	0	0	0.862222	0	0	0.92734	0.970092	0	0	0.828068
4933409D19Rik		0	0	0	0	0	0	0	0	0	0	0	0	0	0	0	0	0	0	0	0	0	0	0	0	0	0	0	0	0
4933409G03Rik		3.67695	0	1.0321	2.01289	1.46527	0.906587	1.7455	0	0	0	0	1.84185	2.0569	0	1.14232	2.16092	1.12898	0	0	0	0	0.862222	1.89583	2.55205	0.92734	0	0.995918	5.21634	0
4933411E06Rik		0	0	0	0	0	0	0	0	0	0	0	0	0	0	0	0	0	0	0	0	0	0	0	0	0	0	0	0	0
4933411G06Rik		0	1.05601	0	0	0	0	0	0	0	0	0	0	0	0	1.14232	0	0	0	0	0	0	0	0	0	0	0	0	0	0
4933411K16Rik		6.43467	9.50412	3.0963	7.04512	2.93054	6.34611	8.72752	11.5563	2.83112	7.11229	5.06942	8.28832	4.11379	8.99326	10.2809	7.56322	6.7739	7.06483	8.14306	7.09424	5.03898	7.76	14.2188	5.95478	3.70936	4.85046	3.98367	2.60817	1.65614
4933411O13Rik		0	0	0	0	0	0	0	0	0	0	0	0	0	0	0	0	0	0	0	0	0	0	0	0	0	0	0	0	0
4933412A08Rik		3.67695	6.33608	3.0963	4.02579	0.732636	2.71976	2.61825	5.25287	3.77482	1.01604	4.05554	2.76277	3.08534	0.999251	4.56928	3.24138	4.51593	3.02779	4.07153	8.1077	7.05457	2.58667	7.58334	1.70137	2.78202	6.79065	1.99184	2.60817	0.828068
4933412E24Rik		0	0	0	0	0	0	0	0	0	0	0	0	0	0	0	0	0	0	0	0	0	0	0	0	0	0	0	0	0
4933413C19Rik		67.1044	67.5849	45.4124	56.361	61.5414	36.2635	45.3831	56.731	70.7779	152.406	93.2773	58.0183	50.3939	34.9738	60.5429	59.4253	55.3202	46.4261	45.8047	99.3193	63.4911	66.3911	68.25	66.3533	56.5677	62.0859	44.8163	46.0777	57.9648
4933413G19Rik		5.51543	4.22405	3.0963	2.01289	3.66318	1.81317	5.23651	4.20229	1.88741	3.04813	1.01388	6.44647	1.02845	1.9985	0	2.16092	4.51593	2.01852	2.03576	4.05385	2.01559	2.58667	2.84375	5.95478	0.92734	1.94018	4.97959	3.47756	4.96841
4933413J09Rik		0.919239	0	0	2.01289	0.732636	0	0	0	0	1.01604	0	0.920925	0	0	0	1.08046	1.12898	0	1.01788	0	0	0	2.84375	0	0	0	0	0	0
4933413L06Rik		0	0	0	0	0	0	0	0	0	0	0	0	0	0	0	0	0	0	0	0	0	0	0	0	0	0	0.995918	0	0
4933414I15Rik		0	0	0	0	0	0	0	0	0	0	0	0	0	0	0	0	0	0	0	0	0	0	0	0	0	0	0	0	0
4933415A04Rik		5.51543	9.50412	12.3852	12.0774	12.4548	3.62635	6.98201	17.8597	12.2682	10.1604	13.1805	14.7348	14.3983	7.99401	10.2809	8.64368	12.4188	7.06483	7.12518	16.2154	17.1325	6.89777	7.58334	14.4616	12.0554	3.88037	17.9265	6.95513	6.62454
4933415F23Rik		0	0	0	0	0	0	0	0	0	0	0	0	1.02845	0	0	0	1.12898	0	0	0	0	0	0	0	0.92734	0	0	0	0
4933415J04Rik		0	0	0	0	0	0	0	0	0	0	0	0	0	0	0	0	0	1.00926	0	1.01346	1.0078	0	0.947917	1.70137	0	0.970092	0.995918	0	0.828068
4933416C03Rik		0.919239	0	0	1.00645	0	0	0	0	0	0	0	0	0	0	0	0	0	0	0	0	1.0078	0	0	0	0	0	0	0	0
4933416E03Rik		0	0	0	0	0	0	0	0	0	0	0	0	0	0	0	0	0	0	0	0	0	0	0	0	0	0	0	0	0
4933416E14Rik		0	0	2.0642	0	1.46527	0	0	2.10115	0	1.01604	0	0.920925	0	0.999251	1.14232	1.08046	0	2.01852	0	2.02692	2.01559	0	0.947917	0.850683	0.92734	0	0	0	2.4842
4933416I08Rik		0.919239	0	0	0	0	0	0	0	0	0	0	0	0	0	0	0	0	3.02779	0	2.02692	1.0078	1.72444	0	0.850683	0	0.970092	0	0	0
4933416M07Rik		0	0	0	0	0	0	0	1.05057	0.943706	0	0	0	0	0	0	0	0	0	0	1.01346	0	0	0	0	0	0.970092	0	0.869391	0
4933417A18Rik		0	0	0	0	0	0	0	0	0	0	0	0.920925	0	0	0	0	0	0	0	1.01346	0	0	0	0	0	0	0	0	1.65614
4933417C20Rik		47.8004	23.2323	28.8988	34.2192	23.4444	27.1976	24.437	10.5057	33.0297	14.2246	32.4443	36.837	24.6827	30.9768	28.558	17.2874	22.5797	21.1945	28.5007	30.4039	20.1559	26.7289	28.4375	26.3712	29.6749	30.0729	24.898	27.8205	25.6701
4933417D19Rik		2.75772	1.05601	2.0642	8.05157	5.86109	5.43952	10.473	8.40459	5.66223	7.11229	3.04165	5.52555	4.11379	3.997	4.56928	1.08046	5.64492	6.05557	4.07153	10.1346	2.01559	9.48444	4.73959	0.850683	1.85468	2.91028	7.96735	6.08574	2.4842
4933417E11Rik		1.83848	1.05601	1.0321	0	1.46527	2.71976	0.872752	1.05057	0	4.06417	2.02777	0	1.02845	1.9985	0	1.08046	0	1.00926	2.03576	0	1.0078	0.862222	0.947917	0.850683	1.85468	0.970092	0.995918	1.73878	0
4933417G07Rik		0	0	0	0	0	0	0	0	0	0	0	0	0	0.999251	0	0	0	0	0	0	1.0078	0	0	0	0	0	0	0	0
4933417O13Rik		10.1116	10.5601	8.25681	5.03223	6.59373	6.34611	4.36376	1.05057	2.83112	7.11229	4.05554	0.920925	6.17069	1.9985	6.85391	15.1264	1.12898	4.03705	6.10729	5.06731	8.06237	6.03555	6.63542	0.850683	5.56404	3.88037	1.99184	7.82452	7.45261
4933421A08Rik		1.83848	4.22405	4.1284	2.01289	3.66318	3.62635	1.7455	5.25287	4.71853	5.08021	1.01388	8.28832	4.11379	0.999251	0	4.32184	4.51593	4.03705	4.07153	4.05385	0	5.17333	3.79167	0.850683	4.6367	1.94018	2.98776	0.869391	1.65614
4933421I07Rik		0	0	0	0	0	0	0	0	0	1.01604	0	0	0	0	0	0	0	0	0	0	0	0	0	0	0	0	0	0	0
4933421O10Rik		350.23	326.308	434.515	351.25	326.023	385.3	353.464	160.738	293.492	214.385	272.735	205.366	261.226	309.768	403.239	358.713	347.727	308.834	290.097	365.86	254.972	234.524	271.104	244.997	416.376	333.712	292.8	319.936	262.498
4933423P22Rik		0	0	0	0	0	0	0	1.05057	0	0	0	0	0	0	0	0	0	0	0	0	0	0	0	0.850683	0	0	0.995918	0	0
4933424G06Rik		0	0	0	2.01289	0	0.906587	0	3.15172	0.943706	7.11229	4.05554	9.20925	2.0569	0	2.28464	0	3.38695	0	0	8.1077	1.0078	4.31111	1.89583	0.850683	0	0	0	0.869391	3.31227
4933424H11Rik		0	0	0	0	0	0	0	0	0	0	0	0	0	0	0	0	0	0	0	0	1.0078	0	0.947917	0	0	0	0	0	0
4933424L21Rik		0	0	0	0	0	0	0	0	0	0	0	0	0	0	0	1.08046	0	0	0	0	0	0	0	0.850683	1.85468	0	0	0	0
4933424M12Rik		21.1425	23.2323	28.8988	18.116	23.4444	22.6647	26.1825	6.30344	11.3245	14.2246	14.1944	9.20925	13.3698	11.991	28.558	24.8506	19.1927	7.06483	11.1967	21.2827	24.1871	21.5555	27.4896	17.0137	15.7648	21.342	15.9347	13.0409	20.7017
4933424N20Rik		0	0	0	0	0	0	0	0	0	0	0	0	0	0	0	0	1.12898	0	0	0	0	0	0	0	0	0	0	0	0
4933425D22Rik		4.59619	11.6161	23.7383	17.1096	13.9201	9.97246	9.60027	7.35401	18.8741	25.4011	13.1805	13.8139	9.25603	7.99401	9.13855	15.1264	12.4188	8.0741	15.2682	25.3366	17.1325	12.9333	11.375	18.715	12.9828	10.671	15.9347	13.0409	9.10875
4933425L06Rik		0	0	0	0	0	0	0	1.05057	0	0	0	0	0	0	1.14232	0	0	0	0	0	0	0	0	0	0	0	0	0	0
4933425M03Rik		22.981	13.7282	27.8667	25.1612	31.5034	31.7306	24.437	2.10115	22.6489	7.11229	19.2638	6.44647	18.5121	8.99326	10.2809	16.2069	10.1608	19.176	21.3755	24.3231	14.1091	18.1067	16.1146	21.2671	14.8374	21.342	18.9225	17.3878	14.0772
4933426K07Rik		0	0	0	0	0	0	0	0	1.88741	0	0	0	0	0	0	0	0	0	0	1.01346	0	0	0	0	0	0	0	0	0
4933427D06Rik		0	2.11203	0	0	0	0	0	0	0.943706	0	0	1.84185	0	0	0	0	2.25797	1.00926	0	2.02692	2.01559	0.862222	0	0	0	0.970092	1.99184	0	0
4933427D14Rik		644.386	624.104	644.031	575.687	561.199	607.413	594.344	1048.47	829.517	877.86	734.052	785.549	524.508	535.599	584.867	582.368	710.13	788.234	585.282	642.535	695.379	607.004	665.438	517.216	556.404	587.876	475.053	634.655	540.728
4933427E11Rik		14.7078	10.5601	22.7062	15.0967	13.9201	23.5713	13.964	4.20229	8.49335	7.11229	10.1388	10.1302	8.22758	5.99551	14.8501	3.24138	3.38695	3.02779	22.3934	11.1481	7.05457	11.2089	12.3229	6.80547	9.2734	8.73083	12.9469	8.69391	13.2491
4933427E13Rik		0	0	0	1.00645	0	0	0	0	0	0	0	0	0	0	0	0	0	0	0	0	0	0	0	0	0	0	0	0.869391	0
4933427G17Rik		33.0926	27.4564	33.0272	48.3094	30.7707	41.703	46.2558	21.0115	27.3675	28.4492	38.5276	21.1813	40.1095	30.9768	34.2696	44.2989	31.6115	26.2408	36.6438	49.6596	39.304	36.2133	25.5938	16.163	52.8584	42.6841	31.8694	30.4287	37.2631
4933427G23Rik		4.59619	3.16804	9.28891	5.03223	0.732636	0	0.872752	3.15172	0.943706	9.14438	8.11107	11.0511	8.22758	3.997	3.42696	7.56322	3.38695	4.03705	7.12518	1.01346	4.03118	1.72444	0	0	0.92734	1.94018	0	0	0
4933427I04Rik		0	0	0	1.00645	0	0	0	0	0	0	0	0	1.02845	0	0	0	0	0	0	1.01346	0	0	1.89583	0	0	0.970092	0	0	0
4933427I22Rik		0.919239	0	0	1.00645	0	1.81317	0	0	0.943706	0	4.05554	1.84185	2.0569	0	1.14232	1.08046	0	1.00926	1.01788	2.02692	1.0078	0	0.947917	4.25342	1.85468	0.970092	0	0.869391	1.65614
4933427J07Rik		0	0	1.0321	0	0	0	0	0	0.943706	0	0	0	0	0	0	0	1.12898	2.01852	0	0	0	0	0.947917	0	0	0.970092	0	0.869391	0
4933428C19Rik		27.5772	27.4564	56.7656	41.2643	38.0971	44.4228	24.437	3.15172	17.9304	27.4331	31.4304	23.944	15.4267	31.976	61.6852	42.1379	53.0622	31.2871	36.6438	31.4173	34.2651	21.5555	26.5417	12.7603	72.3325	36.8635	35.8531	33.0368	28.9824
4933428G20Rik		0	0	2.0642	2.01289	0	0.906587	0	5.25287	0.943706	1.01604	4.05554	0	1.02845	0	0	1.08046	1.12898	0	2.03576	0	4.03118	0.862222	0.947917	1.70137	0.92734	2.91028	1.99184	0.869391	0.828068
4933428M09Rik		0	0	0	0	0	0	0	0	0	0	0	0	0	0	0	0	0	0	0	0	0	0	0	0	0	0	0	0	0
4933428P19Rik		7.35391	1.05601	8.25681	4.02579	5.12845	5.43952	6.98201	2.10115	6.60594	7.11229	2.02777	6.44647	4.11379	5.99551	3.42696	4.32184	4.51593	1.00926	10.1788	13.175	5.03898	11.2089	5.6875	4.25342	11.1281	12.6112	13.9429	10.4327	4.96841
4933429H19Rik		5.51543	1.05601	2.0642	4.02579	5.86109	6.34611	5.23651	5.25287	6.60594	3.04813	6.0833	3.6837	5.14224	4.99626	5.71159	2.16092	5.64492	3.02779	10.1788	7.09424	5.03898	5.17333	14.2188	2.55205	4.6367	5.82055	5.97551	9.5633	0.828068
4933430H06Rik		0	3.16804	0	0	0.732636	0.906587	1.7455	11.5563	0	0	3.04165	8.28832	0	2.99775	1.14232	2.16092	2.25797	5.04631	3.05365	4.05385	0	0.862222	2.84375	0.850683	1.85468	1.94018	2.98776	0.869391	4.96841
4933430I17Rik		13.7886	14.7842	11.3531	15.0967	12.4548	15.412	13.0913	5.25287	13.2119	12.1925	12.1666	14.7348	13.3698	9.99251	20.5617	15.1264	7.90288	12.1111	12.2146	15.2019	10.078	11.2089	6.63542	16.163	18.5468	10.671	8.96327	10.4327	9.93682
4933430M04Rik		0	1.05601	0	0	0	0	0	2.10115	0	0	1.01388	0	0	0	0	0	0	1.00926	0	0	0	0	0	1.70137	0.92734	0	0	0	0
4933431E20Rik		364.938	375.941	305.502	277.779	366.318	320.025	350.846	804.739	204.784	217.433	220.013	565.448	268.425	427.679	322.134	358.713	349.985	657.03	293.15	280.729	283.191	357.822	273	411.731	336.624	378.336	480.033	364.275	392.504
4933431K14Rik		58.8313	35.9045	70.1829	59.3803	52.7498	44.4228	49.7468	46.2252	37.7482	43.6898	46.6387	47.8881	50.3939	33.9745	43.4081	50.7816	38.3854	43.3983	47.8405	66.8885	45.3508	37.0755	52.1354	43.3849	56.5677	52.385	44.8163	51.2941	35.6069
4933431K23Rik		2.75772	7.39209	1.0321	6.03868	9.52427	2.71976	2.61825	0	0	2.03208	0	6.44647	7.19913	1.9985	3.42696	1.08046	2.25797	1.00926	3.05365	2.02692	6.04677	2.58667	3.79167	3.40273	0	0.970092	4.97959	3.47756	1.65614
4933433C11Rik		0	0	1.0321	0	0	0	0	1.05057	0	0	1.01388	0.920925	0	0	0	0	0	0	0	0	0	0	0	0.850683	0	0	0	0.869391	0
4933433F19Rik		0	0	0	0	0	0	0	0	0	0	0	0	0	0	0	0	0	0	0	0	0	0	0	0	0	0	0	0	0
4933433G15Rik		84.5699	84.4811	123.852	78.5028	89.3816	83.406	96.0027	12.6069	62.2846	42.6738	59.8192	32.2324	30.8534	55.9581	69.6814	70.2299	79.0288	44.4075	42.7511	99.3193	52.4054	46.56	59.7188	39.1314	89.952	88.2784	42.8245	81.7227	58.7928
4933434E20Rik		2663.95	2206.01	2449.18	2527.19	2295.35	2572.89	2268.28	1317.42	2223.37	2223.1	2288.34	1926.57	2459.02	1863.6	2277.78	2378.09	2256.84	1879.25	2260.72	2321.84	2210.1	2140.9	2109.12	2162.44	2208.92	2149.72	2036.65	2311.71	2323.56
4933434M16Rik		0	0	0	0	0	0	0	1.05057	0	0	0	0	0	0	0	0	0	0	0	0	1.0078	0	0	0	0	0	0	0	0
4933435F18Rik		0	0	0	0	0	0	0	0	0	0	0	0	0	0.999251	0	0	0	0	0	0	0	0	0	0	0	0	0	0	0
4933436E23Rik		0	0	0	0	0	0	0	0	0	0	0	0	0	0	0	0	0	1.00926	0	0	0	0	0	0	0	0	0	0	0
4933436F18Rik		0	0	1.0321	0	0	0	0	0	0	0	0	0	0	0	0	0	0	0	0	0	0	0.862222	0	0	0	0	0	0	0
4933436I01Rik		0	0	0	0	0	0	0	0	0	0	0	0	0	0	0	0	0	0	0	0	0	0	0	0	0	0	0	0	0
4933436I20Rik		0.919239	2.11203	0	1.00645	1.46527	4.53294	0	1.05057	1.88741	5.08021	2.02777	1.84185	1.02845	0.999251	1.14232	0	1.12898	0	1.01788	1.01346	0	3.44889	0.947917	3.40273	0	0	0.995918	0	0.828068
4933437G19Rik		0.919239	2.11203	0	6.03868	0.732636	0	4.36376	0	2.83112	4.06417	1.01388	0	0	2.99775	2.28464	2.16092	1.12898	1.00926	1.01788	3.04039	0	1.72444	1.89583	1.70137	1.85468	0.970092	0.995918	1.73878	0
4933438A12Rik		0.919239	0	0	0	0	0	0	0	0	0	0	0	0	0	0	0	0	0	0	0	0	0	0	0	0	0.970092	0	0	0
4933438B17Rik		0	0	0	0	0	0	0	0	0	0	0	0	0	0	0	0	0	0	0	0	0	0	0	0	0	0	0	0	0
4933438K21Rik		0	0	0	0	0	0	0	0	0	0	0	0	0	0	0	0	0	0	0	0	0	0	0	0	0	0	0.995918	0	0
4933439C10Rik		523.047	461.478	667.769	523.352	351.665	358.102	360.446	509.528	411.456	372.887	363.984	363.765	302.364	429.678	440.935	464.598	426.756	412.788	343.026	559.431	368.853	202.622	405.709	161.63	476.653	386.097	168.31	488.598	153.193
4933439J24Rik		0	0	0	0	0	0	0	0	0	0	0	0	0	0	0	0	0	0	0	0	0	0	0	0	0	0	0	0	0
4933439K11Rik		79.9738	59.1368	51.605	75.4835	66.6699	86.1258	68.9474	32.5678	52.8475	39.6256	60.833	44.2044	48.337	51.9611	55.9736	35.6552	56.4492	44.4075	47.8405	39.525	53.4132	48.2844	53.0834	42.5342	49.149	34.9233	32.8653	53.9022	52.9964
4933440J02Rik		0	0	0	0	0	0	0	0	0	0	0	0	0	0	0	0	0	0	0	0	0	0	0	0.850683	0	0	0	0	0
4933440M02Rik		1.83848	1.05601	0	0	0.732636	0.906587	0	1.05057	0.943706	0	0	0.920925	0	0	0	0	1.12898	3.02779	1.01788	0	0	0	0	0	0	0.970092	0	0	0
4933440N22Rik		58.8313	57.0247	93.9212	83.535	63.0067	73.4336	63.7109	23.1126	48.129	33.5294	40.5554	37.7579	57.5931	53.9596	68.5391	50.7816	49.6753	41.3797	71.2518	83.1039	72.5613	75.0133	59.7188	42.5342	84.3879	59.1756	63.7388	69.5513	62.1051
5031410I06Rik		0.919239	0	2.0642	0	0	0	0	0	0	0	0	0	1.02845	0	0	0	1.12898	0	0	0	0	0.862222	0.947917	0	0	0	0	0	0
5031414D18Rik		312.541	240.771	189.907	227.457	214.662	184.037	205.097	66.1861	154.768	139.198	140.93	132.613	213.917	187.859	239.887	224.736	174.992	163.5	267.703	217.894	161.247	126.747	182	185.449	138.174	180.437	142.416	203.437	231.031
5031415H12Rik		0.919239	1.05601	0	1.00645	2.19791	0.906587	0.872752	4.20229	0.943706	6.09625	2.02777	11.0511	3.08534	0.999251	2.28464	3.24138	0	5.04631	2.03576	4.05385	8.06237	5.17333	2.84375	5.1041	2.78202	8.73083	4.97959	6.08574	0.828068
5031425E22Rik		786.868	718.089	724.535	726.654	649.116	657.276	624.017	499.022	742.696	733.582	740.135	593.997	563.589	819.386	740.223	704.46	687.551	661.067	654.498	746.922	657.083	556.995	677.761	603.135	689.014	704.287	558.71	701.598	611.942
5031425F14Rik		1.83848	0	2.0642	0	2.19791	0	0.872752	0	0	1.01604	2.02777	0	0	1.9985	0	2.16092	0	4.03705	1.01788	1.01346	1.0078	0.862222	0.947917	3.40273	0	0	0	0	0
5031434C07Rik		0	3.16804	2.0642	1.00645	2.93054	1.81317	1.7455	5.25287	0	0	4.05554	0.920925	0	1.9985	1.14232	3.24138	0	0	4.07153	0	1.0078	1.72444	0.947917	1.70137	0	0	4.97959	0	5.79648
5031434O11Rik		145.24	118.274	181.65	116.748	130.409	102.444	104.73	106.108	116.076	99.5721	137.888	93.0134	94.6172	137.897	86.8162	126.414	123.059	121.111	125.2	157.087	141.091	76.7377	117.542	58.6972	161.357	125.142	61.7469	135.625	67.9016
5031439G07Rik		1299.8	1510.1	1342.76	1372.79	1531.94	1450.54	1551.75	3596.11	1825.13	2036.15	2090.63	3202.98	1378.12	1802.65	1183.44	1350.58	1439.45	2153.77	1294.75	1345.88	1366.57	1996.04	1526.15	2079.92	1294.57	1340.67	2141.22	1553.6	1620.53
5033403F01Rik		16.5463	9.50412	17.5457	19.1225	10.2569	13.5988	17.455	13.6575	16.9867	12.1925	6.0833	21.1813	15.4267	13.9895	26.2733	28.092	18.0637	6.05557	9.16094	13.175	17.1325	10.3467	21.8021	9.35752	18.5468	12.6112	7.96735	14.7796	12.421
5033403H07Rik		2.75772	7.39209	8.25681	3.01934	5.12845	6.34611	5.23651	1.05057	2.83112	7.11229	4.05554	2.76277	2.0569	0.999251	1.14232	3.24138	5.64492	1.00926	2.03576	3.04039	4.03118	2.58667	4.73959	0	5.56404	5.82055	4.97959	2.60817	1.65614
5033404E19Rik		0.919239	3.16804	1.0321	3.01934	3.66318	3.62635	9.60027	4.20229	0	0	3.04165	1.84185	0	0	1.14232	2.16092	0	2.01852	3.05365	1.01346	2.01559	1.72444	0.947917	0.850683	0	0	2.98776	0	2.4842
5033417F24Rik		29.4156	26.4003	34.0593	20.1289	30.7707	38.0767	21.8188	49.377	20.7615	22.3529	23.3193	38.6788	24.6827	46.9648	29.7003	25.931	27.0956	54.5002	35.6259	27.3635	23.1793	31.9022	28.4375	37.4301	27.8202	26.1925	17.9265	36.5144	37.2631
5033423K11Rik		0	2.11203	2.0642	0	0	0	0	0	0	0	1.01388	0.920925	1.02845	0	0	0	1.12898	0	0	0	1.0078	0	0	0	0	0	0	0	0.828068
5033426O07Rik		0	0	0	0	2.19791	0	0	5.25287	0	0	2.02777	1.84185	2.0569	3.997	1.14232	1.08046	0	0	0	0	1.0078	0.862222	0	2.55205	0.92734	0	0	0.869391	0
5033428I22Rik		0	0	0	0	0	0	0	0	0	0	0	0	0	0	0	0	0	0	0	0	0	0	0	0	0	0	0	0	0
5033430I15Rik		13.7886	19.0082	17.5457	20.1289	10.9895	21.7581	19.2005	29.4161	15.0993	30.4813	23.3193	23.944	16.4552	12.9903	14.8501	14.046	12.4188	34.3149	19.3398	32.4308	12.0935	12.0711	20.8542	14.4616	11.1281	12.6112	14.9388	13.0409	17.3894
5330406M23Rik		69.8621	71.8089	52.6372	57.3674	48.354	47.1425	44.5103	85.0965	66.0594	105.668	81.1107	84.7251	53.4793	64.9513	87.9585	60.5058	68.868	129.186	39.6974	92.2251	80.6237	65.5289	83.4167	80.8149	59.3498	62.0859	79.6735	48.6859	100.196
5330411J11Rik		0	0	0	1.00645	2.19791	1.81317	3.49101	1.05057	0	0	0	1.84185	0	0	0	0	0	0	1.01788	0	1.0078	0	0	0	0.92734	0.970092	1.99184	0.869391	0.828068
5330413P13Rik		166.382	127.778	166.168	144.928	167.774	155.026	160.586	51.4781	114.188	82.2994	140.93	100.381	114.158	70.9468	106.236	131.816	155.8	73.6761	137.414	125.669	146.13	92.2577	144.083	114.842	115.918	97.0092	90.6286	99.1105	99.3682
5330416C01Rik		11.0309	5.28007	2.0642	1.00645	2.93054	2.71976	5.23651	46.2252	0.943706	3.04813	2.02777	33.1533	6.17069	1.9985	6.85391	3.24138	5.64492	9.08336	2.03576	2.02692	4.03118	3.44889	2.84375	17.8644	6.49138	2.91028	5.97551	2.60817	0.828068
5330417C22Rik		52.3966	101.377	47.4766	45.2901	46.1561	70.7138	75.0566	567.31	53.7912	83.3155	59.8192	226.548	53.4793	116.912	66.2545	86.4368	88.0607	500.594	61.0729	39.525	65.5067	98.2933	58.7709	96.1272	74.1872	98.9494	137.437	73.8982	86.1191
5330417H12Rik		0	0	0	0	0	0	0.872752	0	0	0	0	0	2.0569	0	1.14232	0	0	0	0	0	0	0	0	0	0	0.970092	0	0	0.828068
5330425B07Rik		5.51543	6.33608	5.1605	4.02579	1.46527	4.53294	8.72752	1.05057	5.66223	3.04813	4.05554	2.76277	3.08534	9.99251	5.71159	2.16092	3.38695	7.06483	9.16094	12.1615	11.0858	1.72444	10.4271	3.40273	10.2007	4.85046	4.97959	7.82452	4.96841
5330426L24Rik		0	0	0	0	0	0	0	1.05057	0	0	1.01388	0	0	0.999251	0	0	0	1.00926	0	1.01346	0	0	0	0	0	0	0	0	0
5330429C05Rik		0	0	0	0	0	0	0	2.10115	0	0	1.01388	4.60462	0	0	0	0	0	3.02779	1.01788	0	0	2.58667	0	0.850683	0.92734	0	0	0.869391	0.828068
5330434G04Rik		89.1661	129.89	86.6965	89.5737	90.1143	73.4336	153.604	460.151	45.2979	66.0427	74.0135	380.342	39.081	134.899	78.82	84.2759	117.414	377.464	103.824	61.8212	59.4599	102.604	66.3542	183.748	112.208	145.514	228.065	104.327	146.568
5330437M03Rik		5.51543	8.44811	7.22471	4.02579	10.2569	9.06587	6.10926	13.6575	3.77482	5.08021	5.06942	10.1302	2.0569	7.99401	4.56928	10.8046	6.7739	59.5465	4.07153	6.08077	4.03118	12.9333	2.84375	17.0137	4.6367	16.4916	17.9265	6.95513	14.9052
5330438D12Rik		75.3776	64.4168	95.9854	74.477	60.8088	52.5821	53.2378	48.3264	58.5097	53.8502	44.6109	59.8601	57.5931	67.9491	70.8238	82.115	75.6419	58.5372	61.0729	70.9424	59.4599	43.1111	43.6042	35.7287	60.2771	83.4279	47.8041	65.2043	51.3402
5330438I03Rik		7.35391	9.50412	13.4173	7.04512	11.7222	16.3186	15.7095	6.30344	8.49335	11.1765	10.1388	4.60462	6.17069	5.99551	6.85391	10.8046	6.7739	8.0741	9.16094	13.175	3.02339	6.03555	11.375	7.65615	9.2734	4.85046	1.99184	10.4327	14.9052
5330439A09Rik		0	3.16804	0	0	0.732636	2.71976	1.7455	4.20229	0	7.11229	2.02777	6.44647	0	0.999251	1.14232	2.16092	3.38695	4.03705	1.01788	3.04039	1.0078	0.862222	0.947917	0.850683	1.85468	2.91028	3.98367	0	2.4842
5330439B14Rik		0	0	0	0	0	0	0	0	0	0	0	0	1.02845	0	0	0	0	0	0	0	0	0	0	0	0	0	0.995918	0	0
5330439K02Rik		12.8693	20.0643	7.22471	10.0645	12.4548	19.9449	23.5643	37.8206	27.3675	15.2406	18.2499	20.2603	21.5974	15.988	14.8501	11.8851	16.9347	25.2316	15.2682	10.1346	13.1013	12.0711	7.58334	22.1178	7.41872	20.3719	14.9388	14.7796	18.2175
5430400D12Rik		26.6579	21.1203	29.9309	16.1031	27.1075	26.291	23.5643	17.8597	21.7052	16.2567	11.1527	18.4185	21.5974	15.988	22.8464	20.5287	30.4825	23.213	23.4113	28.3769	23.1793	13.7955	27.4896	18.715	27.8202	21.342	13.9429	33.0368	22.3578
5430401F13Rik		0	0	0	0	0	0	0	0	0	0	0	0	0	0	0	0	0	0	0	0	0	0	0	0	0	0	0	0	0
5430402E10Rik		0	0	0	0	0	0	0	0	0	0	0	0	0	0	0	0	0	0	0	0	0	0	0	0	0	0	0	0	0
5430402O13Rik		68.9429	45.4086	52.6372	60.3868	60.0762	68.9006	61.0926	25.2138	46.2416	49.7861	51.7081	33.1533	55.5362	50.9618	55.9736	49.7012	54.1912	47.4353	65.1445	63.8481	43.3352	52.5955	54.9792	54.4437	70.4778	61.1158	49.7959	46.0777	59.6209
5430403G16Rik		592.909	517.447	551.142	556.565	264.482	236.619	227.788	135.524	545.462	398.288	429.887	304.826	377.44	357.732	571.159	539.15	532.88	321.955	513.013	220.935	244.894	186.24	242.667	182.046	193.814	238.643	211.135	231.258	276.575
5430405H02Rik		153.513	115.105	136.237	146.941	123.083	129.642	120.44	84.0459	100.033	91.4438	116.597	107.748	98.731	127.904	124.513	116.69	123.059	137.26	134.36	136.817	126.982	102.604	121.333	100.381	135.392	124.172	123.494	125.192	110.133
5430416N02Rik		141.563	144.674	166.168	146.941	136.27	135.081	144.877	286.807	158.543	188.984	178.444	217.338	160.438	142.893	125.655	106.966	130.962	193.778	131.307	167.221	147.138	137.093	160.198	149.72	131.682	131.933	135.445	134.756	129.179
5430416O09Rik		10.1116	8.44811	4.1284	7.04512	16.8506	7.2527	3.49101	16.8092	22.6489	19.3048	18.2499	13.8139	9.25603	9.99251	6.85391	12.9655	3.38695	13.1204	9.16094	18.2423	17.1325	15.52	18.0104	13.6109	8.34606	14.5514	8.96327	11.3021	8.28068
5430419D17Rik		1.83848	0	0	0	2.19791	0	2.61825	3.15172	0	3.04813	0	7.3674	1.02845	1.9985	1.14232	0	2.25797	3.02779	0	0	1.0078	1.72444	0.947917	2.55205	0	1.94018	1.99184	0.869391	0
5430420F09Rik		8.27315	16.8962	19.6099	11.0709	16.8506	9.06587	11.3458	14.708	23.5926	27.4331	16.2221	23.0231	5.14224	22.9828	17.1348	17.2874	15.8058	23.213	7.12518	14.1885	17.1325	9.48444	10.4271	26.3712	9.2734	19.4018	14.9388	13.9103	21.5298
5430421N21Rik		0	1.05601	1.0321	0	2.19791	0	0	0	1.88741	3.04813	78.0691	1.84185	1.02845	0	0	1.08046	10.1608	2.01852	0	2.02692	1.0078	2.58667	2.84375	0	0.92734	1.94018	1.99184	0.869391	0
5430427M07Rik		0	0	0	0	0	0	0	0	0	0	0	0	0	0	0	0	0	0	0	0	0	0	0	0	0	0	0	0	0
5430427N15Rik		16.5463	5.28007	18.5778	12.0774	15.3854	11.7856	9.60027	9.45516	8.49335	9.14438	3.04165	13.8139	15.4267	5.99551	9.13855	9.72414	14.6768	11.1019	20.3576	7.09424	11.0858	8.62222	17.0625	11.0589	12.0554	18.4318	12.9469	9.5633	12.421
5430427O19Rik		7.35391	9.50412	7.22471	5.03223	11.7222	7.2527	6.98201	12.6069	16.9867	9.14438	8.11107	10.1302	11.3129	7.99401	2.28464	10.8046	3.38695	18.1667	12.2146	8.1077	9.07016	11.2089	10.4271	11.9096	1.85468	4.85046	3.98367	5.21634	19.0456
5430433H01Rik		1.83848	0	1.0321	2.01289	1.46527	0	0	0	0.943706	0	1.01388	0	2.0569	0.999251	0	1.08046	0	0	3.05365	0	1.0078	0	2.84375	0	0	0	0.995918	1.73878	0.828068
5430434I15Rik		0	0	0	0	0	0	0	0	0	0	0	0	0	0	0	0	0	0	0	0	0	0	0	0.850683	0	0	0	0	0
5530400C23Rik		0	0	0	0	0	0	0	0	0	0	0	0	0	0	1.14232	0	0	0	0	0	0	0	0	0	0	0	0	0	0
5530400K19Rik		0	2.11203	0	0	0	0	0	0	0.943706	0	0	0.920925	1.02845	0	0	0	0	0	0	0	0	0	0	0.850683	0	0	0	0	0
5530401A14Rik		5.51543	4.22405	8.25681	2.01289	8.059	6.34611	8.72752	0	0	2.03208	1.01388	1.84185	8.22758	2.99775	3.42696	2.16092	5.64492	4.03705	2.03576	4.05385	2.01559	1.72444	2.84375	6.80547	2.78202	0.970092	4.97959	0	5.79648
5530601H04Rik		404.465	420.293	469.606	435.791	350.2	464.173	518.414	225.873	401.075	427.754	368.04	284.566	304.42	340.745	486.628	512.138	388.37	348.195	365.42	429.708	406.142	327.644	316.604	280.726	473.871	433.631	330.645	376.446	341.992
5730403I07Rik		0	0	1.0321	0	0	0.906587	0	1.05057	0	0	1.01388	2.76277	0	0	1.14232	0	2.25797	1.00926	0	0	2.01559	1.72444	1.89583	0	0	0.970092	3.98367	0	0
5730405O15Rik		95.6008	83.4251	93.9212	101.651	89.3816	98.818	104.73	105.057	55.6786	47.754	66.9163	71.8321	74.0482	75.9431	85.6739	65.9081	91.4476	93.8614	75.3233	61.8212	79.6159	76.7377	70.1459	79.1136	81.6059	88.2784	69.7143	73.0288	65.4174
5730408A14Rik		3.67695	10.5601	2.0642	8.05157	3.66318	3.62635	8.72752	22.062	1.88741	11.1765	4.05554	19.3394	3.08534	8.99326	3.42696	4.32184	9.03187	31.2871	8.14306	3.04039	4.03118	13.7955	4.73959	12.7603	5.56404	11.6411	27.8857	10.4327	19.0456
5730409E04Rik		246.356	305.188	231.191	263.689	283.53	245.685	306.336	884.583	158.543	158.503	160.194	518.481	197.462	313.765	159.925	231.218	231.442	589.409	240.22	159.114	146.13	232.8	194.323	322.409	214.216	313.34	278.857	223.433	326.259
5730412P04Rik		0	0	1.0321	0	0	0	0	1.05057	0	0	0	0	0	0	0	0	0	0	0	0	0	0	0	0	0.92734	0	1.99184	0.869391	1.65614
5730416F02Rik		8.27315	2.11203	7.22471	4.02579	4.39582	1.81317	3.49101	2.10115	3.77482	4.06417	4.05554	0	0	6.99476	4.56928	7.56322	4.51593	2.01852	7.12518	4.05385	2.01559	5.17333	2.84375	0.850683	3.70936	6.79065	5.97551	4.34695	4.14034
5730419F03Rik		0	1.05601	0	0	0	0.906587	0	0	1.88741	0	0	1.84185	1.02845	8.99326	0	0	0	5.04631	0	1.01346	1.0078	0.862222	0.947917	1.70137	0	0.970092	0	0	0
5730420D15Rik		0.919239	7.39209	2.0642	6.03868	4.39582	1.81317	4.36376	3.15172	2.83112	4.06417	3.04165	1.84185	6.17069	5.99551	0	1.08046	2.25797	2.01852	2.03576	4.05385	4.03118	1.72444	3.79167	1.70137	3.70936	2.91028	3.98367	4.34695	0.828068
5730422E09Rik		16.5463	17.9522	11.3531	11.0709	8.79163	8.15929	13.964	15.7586	12.2682	22.3529	15.2083	15.6557	11.3129	9.99251	10.2809	7.56322	7.90288	10.0926	5.08941	31.4173	14.1091	6.89777	20.8542	14.4616	8.34606	18.4318	11.951	13.9103	10.7649
5730435O14Rik		0	3.16804	0	0	0	0	2.61825	0	1.88741	1.01604	2.02777	0.920925	0	0	2.28464	1.08046	0	0	2.03576	1.01346	1.0078	0.862222	0	0.850683	0.92734	0	0.995918	0	0
5730437C11Rik		0.919239	0	0	0	0	0	0	0	0	0	0	0	0	0	0	0	0	1.00926	0	1.01346	0	0	0	0	0	0	0	0	0
5730455P16Rik		882.469	879.659	791.621	866.55	867.441	835.873	912.898	1044.27	773.839	720.374	748.246	968.813	827.9	880.34	828.181	888.138	922.379	988.068	953.756	732.733	823.369	800.142	783.928	848.982	918.067	991.434	877.404	883.301	852.082
5730457N03Rik		0	0	0	0	0	0	0	1.05057	0	0	0	0.920925	0	0	0	0	0	0	0	0	0	0	0	0	0	0	0	0	0
5730460C07Rik		0	0	0	0	0	0	0	0	0	0	0	0.920925	0	0	0	0	0	1.00926	0	0	0	0	0	0	0	0	0	0	0
5730488B01Rik		0	0	0	0	0	0	0	0	0	0	0	0	0	0	0	0	0	0	0	0	0	0	0	0	0	0	0	0	0
5730507C01Rik		2.75772	4.22405	4.1284	7.04512	4.39582	4.53294	9.60027	10.5057	5.66223	4.06417	8.11107	5.52555	6.17069	6.99476	6.85391	3.24138	11.2898	3.02779	3.05365	4.05385	1.0078	5.17333	3.79167	2.55205	3.70936	7.76074	5.97551	4.34695	7.45261
5730508B09Rik		175.575	193.25	169.265	206.321	175.833	170.438	193.751	121.867	161.374	155.454	145.999	111.432	143.983	163.877	218.183	188	171.605	146.343	163.879	156.073	156.208	158.649	153.563	106.335	245.745	163.946	168.31	183.441	151.536
5730522E02Rik		9.19239	44.3526	19.6099	19.1225	26.3749	22.6647	22.6915	92.4505	14.1556	21.3369	26.361	41.4416	12.3414	39.97	31.9849	22.6897	23.7086	126.158	24.4292	17.2289	15.1169	18.1067	8.53125	22.9685	23.1835	34.9233	54.7755	16.5184	33.9508
5730559C18Rik		106.632	67.5849	102.178	91.5866	109.163	81.5929	90.7662	130.271	83.9898	88.3957	88.2079	142.743	93.5887	97.9266	74.2507	84.2759	90.3187	91.8428	71.2518	81.077	81.6315	101.742	86.2605	131.856	62.1318	86.3382	126.482	86.9391	55.4806
5730585A16Rik		0	0	0	0	0	0	0	0	0	0	0	0	0	0	0	0	0	0	0	0	0	0	0	0	0	0	0	0	0
5730596B20Rik		0	0	0	0	0	0	0	0	0	0	0	0	0	0	0	0	0	0	0	0	0	0	0	0	0	0	0	0	0
5830405F06Rik		0	0	0	0	0	0	0	0	0	0	0	0	0	0	0	0	0	0	0	0	0	0	0	0	0	0	0	0	0.828068
5830411K02Rik		0	1.05601	0	0	0	0	0	0	0	0	0	0	0	0	1.14232	1.08046	0	0	0	0	0	0	0	0	0.92734	0	0.995918	0	0
5830411N06Rik		0	0	0	0	0.732636	0	0	6.30344	0.943706	2.03208	0	0.920925	0	0.999251	1.14232	0	0	3.02779	0	0	0	0	0	0	0	0	1.99184	0	0.828068
5830415F09Rik		118.582	112.993	87.7286	130.838	117.954	115.137	130.913	100.855	130.231	115.829	111.527	107.748	147.068	145.891	124.513	115.609	118.543	113.037	152.682	111.481	130.006	108.64	107.115	101.231	100.153	96.0391	107.559	125.192	102.68
5830415G21Rik		2.75772	4.22405	1.0321	0	3.66318	0.906587	4.36376	1.05057	3.77482	0	0	2.76277	1.02845	8.99326	2.28464	3.24138	3.38695	9.08336	6.10729	4.05385	2.01559	3.44889	0.947917	1.70137	2.78202	1.94018	0.995918	2.60817	4.14034
5830416I19Rik		0	0	0	0	0	0	0	0	0	0	0	0	1.02845	0	0	0	0	1.00926	0	0	0	0	0	0	0	0	0	0	1.65614
5830417I10Rik		437.558	389.669	360.203	412.643	377.308	420.656	393.611	296.262	388.807	376.952	449.151	300.222	368.184	337.747	397.527	346.828	363.533	338.103	349.134	330.389	382.962	343.164	345.99	319.857	403.393	322.071	317.698	385.14	351.101
5830418P13Rik		2.75772	5.28007	4.1284	5.03223	4.39582	1.81317	2.61825	4.20229	1.88741	3.04813	0	0.920925	1.02845	13.9895	3.42696	3.24138	2.25797	7.06483	2.03576	4.05385	0	1.72444	1.89583	0.850683	0.92734	0.970092	0.995918	2.60817	2.4842
5830432E09Rik		3.67695	5.28007	1.0321	6.03868	6.59373	4.53294	9.60027	5.25287	0	5.08021	2.02777	6.44647	9.25603	6.99476	1.14232	1.08046	1.12898	4.03705	1.01788	2.02692	2.01559	4.31111	4.73959	3.40273	3.70936	1.94018	3.98367	6.95513	5.79648
5830437K03Rik		0	0	0	0	0	0	0	0	0	0	0	0	0	0	0	0	0	0	0	0	0	0	0	0	0	0	0	0	0
5830444B04Rik		22.0617	13.7282	5.1605	8.05157	6.59373	11.7856	26.1825	4.20229	8.49335	3.04813	12.1666	10.1302	5.14224	10.9918	22.8464	7.56322	13.5478	4.03705	5.08941	11.1481	11.0858	8.62222	16.1146	8.50683	12.0554	17.4617	17.9265	6.95513	14.0772
5830444F18Rik		2.75772	9.50412	6.19261	10.0645	5.86109	2.71976	6.10926	5.25287	3.77482	14.2246	3.04165	6.44647	3.08534	1.9985	10.2809	8.64368	4.51593	8.0741	3.05365	9.12116	8.06237	5.17333	1.89583	8.50683	8.34606	7.76074	6.97143	6.08574	8.28068
5830454E08Rik		13.7886	8.44811	6.19261	14.0902	15.3854	9.97246	9.60027	12.6069	15.0993	8.12834	5.06942	8.28832	8.22758	9.99251	15.9925	9.72414	9.03187	12.1111	18.3219	14.1885	11.0858	11.2089	9.47917	10.2082	5.56404	17.4617	7.96735	11.3021	7.45261
5830462I19Rik		0	0	0	0	0	0	0.872752	0	0	0	0	0	0	0.999251	0	1.08046	0	0	0	0	0	0	0	0	0	0	0	0	0
5830468F06Rik		0	0	1.0321	0	0.732636	0	0	2.10115	1.88741	2.03208	0	0.920925	0	0.999251	1.14232	0	1.12898	2.01852	0	1.01346	1.0078	0	0.947917	1.70137	0	0	0	0	0
5830473C10Rik		0	1.05601	0	0	0	0	0	9.45516	0	0	0	0.920925	0	3.997	0	1.08046	1.12898	5.04631	1.01788	0	1.0078	0	0	0	0.92734	1.94018	0	0.869391	0
5830487J09Rik		10.1116	12.6722	11.3531	11.0709	10.2569	7.2527	9.60027	19.9609	19.8178	16.2567	8.11107	15.6557	5.14224	13.9895	5.71159	14.046	7.90288	32.2964	8.14306	10.1346	10.078	6.89777	6.63542	18.715	12.0554	10.671	15.9347	13.0409	25.6701
5930403N24Rik		22.0617	29.5684	21.6741	25.1612	27.1075	38.0767	28.8008	30.4666	21.7052	11.1765	28.3888	33.1533	17.4836	27.979	18.2771	15.1264	20.3217	24.2223	18.3219	22.2962	17.1325	20.6933	20.8542	30.6246	20.4015	15.5215	24.898	19.1266	26.4982
5930409G06Rik		9.19239	6.33608	3.0963	1.00645	8.79163	4.53294	19.2005	8.40459	2.83112	5.08021	5.06942	13.8139	9.25603	8.99326	7.99623	5.4023	2.25797	16.1482	3.05365	3.04039	3.02339	2.58667	3.79167	4.25342	14.8374	11.6411	9.95918	5.21634	3.31227
5930412G12Rik		16.5463	9.50412	11.3531	9.05802	21.2464	19.0383	23.5643	23.1126	14.1556	16.2567	12.1666	21.1813	10.2845	33.9745	13.7078	10.8046	7.90288	81.7502	10.1788	14.1885	16.1247	14.6578	15.1667	26.3712	8.34606	17.4617	12.9469	9.5633	12.421
5930420M18Rik		44.1234	44.3526	71.215	50.3223	50.5519	47.1425	42.7648	32.5678	37.7482	35.5615	35.4859	40.5207	38.0526	30.9768	46.8351	33.4943	50.8042	46.4261	47.8405	32.4308	42.3274	29.3155	47.3959	38.2808	30.6022	63.056	37.8449	29.5593	50.5122
5930422O12Rik		4.59619	3.16804	6.19261	3.01934	2.19791	4.53294	3.49101	4.20229	4.71853	10.1604	2.02777	7.3674	6.17069	12.9903	3.42696	8.64368	11.2898	6.05557	4.07153	7.09424	6.04677	9.48444	10.4271	4.25342	10.2007	6.79065	7.96735	6.95513	8.28068
5930430L01Rik		242.679	238.659	275.571	251.612	246.166	237.526	200.733	93.501	209.503	197.112	192.638	134.455	193.348	180.864	245.599	237.701	237.086	162.491	215.791	265.527	241.871	159.511	204.75	185.449	221.634	220.211	152.376	174.748	186.315
6030400A10Rik		189.363	182.69	162.04	169.083	171.437	140.521	201.606	78.793	191.572	191.016	193.652	131.692	132.67	176.867	209.044	179.356	226.926	144.324	129.271	138.844	221.715	150.027	158.302	160.779	161.357	171.706	118.514	139.103	137.459
6030407O03Rik		14.7078	16.8962	9.28891	9.05802	10.2569	18.1317	9.60027	17.8597	7.54965	7.11229	7.09719	18.4185	10.2845	4.99626	9.13855	9.72414	5.64492	8.0741	9.16094	5.06731	13.1013	18.1067	13.2708	11.0589	13.9101	6.79065	13.9429	8.69391	11.593
6030408B16Rik		2.75772	10.5601	15.4815	13.0838	5.86109	9.06587	8.72752	7.35401	9.43706	8.12834	9.12496	9.20925	8.22758	0.999251	9.13855	8.64368	9.03187	9.08336	3.05365	10.1346	4.03118	5.17333	10.4271	5.1041	6.49138	1.94018	3.98367	4.34695	5.79648
6030419C18Rik		501.904	766.666	1008.36	910.834	940.705	963.702	1032.47	1318.47	570.942	518.181	673.219	788.312	570.788	646.515	755.073	749.839	838.835	1101.1	748.144	896.914	649.02	621.662	713.782	592.926	1119.3	806.147	857.486	996.322	690.609
6030442E23Rik		0	0	0	0	0.732636	0	0	0	0	0	0	1.84185	0	0.999251	1.14232	0	0	0	1.01788	0	1.0078	0	0	1.70137	0	0	0	0	0.828068
6030442K20Rik		16.5463	12.6722	13.4173	18.116	21.2464	14.5054	18.3278	23.1126	18.8741	8.12834	13.1805	16.5766	7.19913	16.9873	17.1348	12.9655	11.2898	15.1389	12.2146	13.175	4.03118	12.0711	11.375	14.4616	10.2007	10.671	16.9306	17.3878	10.7649
6030443J06Rik		46.8812	59.1368	51.605	43.2772	75.4615	83.406	79.4204	44.1241	49.0727	40.6417	59.8192	104.065	44.2232	49.9626	65.1122	47.5402	50.8042	87.8058	47.8405	63.8481	53.4132	61.2178	59.7188	93.5752	52.8584	89.2485	85.649	85.2003	96.884
6030445D17Rik		1.83848	2.11203	2.0642	4.02579	2.19791	2.71976	3.49101	7.35401	6.60594	4.06417	8.11107	2.76277	2.0569	6.99476	2.28464	1.08046	2.25797	6.05557	5.08941	10.1346	2.01559	2.58667	3.79167	0.850683	1.85468	0.970092	2.98776	3.47756	0.828068
6030452D12Rik		0	0	0	0	0	0	0	0	0	0	0	0	0	0	0	0	0	0	0	0	0	0.862222	0	0	0	0	0.995918	0	0
6030458C11Rik		665.529	676.905	622.357	665.261	594.901	663.622	633.618	638.749	592.647	573.048	602.247	590.313	576.959	636.523	616.852	586.69	609.651	642.9	607.676	599.97	678.247	628.56	596.24	539.333	557.331	569.444	571.657	612.051	529.135
6030460B20Rik		6.43467	8.44811	5.1605	4.02579	2.19791	1.81317	3.49101	3.15172	4.71853	5.08021	5.06942	4.60462	2.0569	4.99626	4.56928	3.24138	5.64492	4.03705	3.05365	3.04039	5.03898	4.31111	0.947917	6.80547	3.70936	0	2.98776	3.47756	3.31227
6030468B19Rik		0	2.11203	0	0	0.732636	0	0.872752	2.10115	0	0	0	0	1.02845	0	0	0	0	0	0	0	0	0	0	0	0	0.970092	0	0	0
6030469F06Rik		0	0	0	0	0	0	0	0	0	0	0	0	0	0	0	0	0	0	1.01788	1.01346	0	0	2.84375	0	0	0	0	0	0
6030471H07Rik		0	0	0	0	0	0	0	0	0	0	0	0	0	0	0	0	0	0	0	0	0	0	0	0	0	0	0	0	0
6030498E09Rik		0	0	0	0	0	0	0.872752	1.05057	0	0	2.02777	0	2.0569	0	1.14232	1.08046	0	1.00926	0	0	0	0	0	0	1.85468	0	0.995918	0.869391	1.65614
6230400D17Rik		21.1425	19.0082	25.8025	31.1998	25.6423	31.7306	19.2005	10.5057	19.8178	21.3369	15.2083	11.972	24.6827	16.9873	19.4194	12.9655	21.4507	14.1297	26.4649	23.3096	20.1559	19.8311	18.9583	22.9685	27.8202	15.5215	20.9143	26.0817	24.842
6330403A02Rik		73.5391	423.461	82.5681	127.819	112.093	93.3785	301.099	2871.22	67.9468	146.31	125.722	980.785	82.2758	294.779	66.2545	251.747	194.185	1842.91	149.629	90.1981	84.6548	168.133	99.5313	575.913	357.953	261.925	782.792	242.56	590.413
6330403K07Rik		107.551	194.306	135.205	79.5093	221.989	116.95	240.007	1348.94	52.8475	102.62	133.833	961.446	119.3	221.834	58.2583	102.644	155.8	731.715	183.219	102.36	79.6159	231.075	110.906	367.495	176.195	287.147	488.996	173.878	191.284
6330403L08Rik		252.791	298.852	312.727	280.799	282.798	311.866	268.807	226.924	223.658	180.855	235.221	188.79	218.031	236.823	306.141	231.218	248.376	211.945	243.274	249.312	255.98	248.32	261.625	240.743	274.493	277.446	262.922	274.727	231.031
6330403N20Rik		2.75772	2.11203	5.1605	1.00645	2.19791	1.81317	1.7455	0	1.88741	2.03208	0	4.60462	4.11379	0.999251	2.28464	2.16092	1.12898	7.06483	3.05365	4.05385	2.01559	0.862222	5.6875	2.55205	3.70936	3.88037	0.995918	1.73878	0.828068
6330408A02Rik		410.9	391.781	317.887	398.553	405.88	412.497	441.612	287.857	395.413	341.39	353.846	315.877	327.046	396.703	463.781	407.333	352.243	345.168	408.171	325.321	411.181	350.924	353.573	378.554	378.355	437.512	313.714	398.181	414.034
6330409D20Rik		0.919239	4.22405	1.0321	0	1.46527	1.81317	2.61825	16.8092	0.943706	0	4.05554	11.972	3.08534	2.99775	0	1.08046	3.38695	6.05557	2.03576	1.01346	0	0.862222	1.89583	0.850683	1.85468	2.91028	4.97959	2.60817	3.31227
6330410L21Rik		0.919239	4.22405	3.0963	1.00645	2.19791	1.81317	2.61825	7.35401	0	3.04813	2.02777	2.76277	2.0569	1.9985	1.14232	5.4023	2.25797	3.02779	5.08941	1.01346	4.03118	4.31111	5.6875	2.55205	1.85468	1.94018	0.995918	0.869391	2.4842
6330416G13Rik		425.607	374.885	366.396	386.475	332.617	407.964	342.119	288.908	599.253	534.438	476.525	392.314	572.845	338.746	383.819	363.035	373.693	401.686	481.458	436.802	426.298	527.68	445.521	445.758	357.026	446.242	428.245	436.434	481.936
6330418K02Rik		147.078	141.506	118.692	161.031	141.399	155.933	137.022	76.6919	108.526	105.668	104.43	83.8042	103.873	94.9289	140.505	123.172	130.962	127.167	125.2	135.804	109.85	96.5688	111.854	103.783	126.118	98.9494	107.559	134.756	123.382
6330549D23Rik		30.3349	10.5601	11.3531	29.1869	25.6423	23.5713	30.5463	21.0115	27.3675	21.3369	26.361	22.1022	14.3983	22.9828	19.4194	17.2874	16.9347	25.2316	20.3576	27.3635	33.2573	9.48444	16.1146	22.9685	12.9828	16.4916	16.9306	15.649	12.421
6330562C20Rik		25.7387	19.0082	23.7383	22.1418	29.3054	19.0383	22.6915	5.25287	21.7052	17.2727	22.3054	20.2603	11.3129	25.9805	15.9925	20.5287	14.6768	13.1204	23.4113	21.2827	12.0935	17.2444	23.6979	15.3123	17.6195	22.3121	14.9388	13.0409	19.0456
6430500D05Rik		1.83848	0	1.0321	0	1.46527	0.906587	0.872752	0	0.943706	0	0	0.920925	2.0569	0	0	0	0	0	0	1.01346	0	1.72444	0	0.850683	0.92734	0	0	2.60817	0.828068
6430503K07Rik		2.75772	0	0	1.00645	2.19791	1.81317	0.872752	9.45516	0	0	1.01388	8.28832	1.02845	5.99551	2.28464	1.08046	1.12898	5.04631	2.03576	1.01346	0	0.862222	0	5.1041	0	1.94018	1.99184	0.869391	0.828068
6430511E19Rik		648.063	489.99	402.519	580.72	534.824	583.842	572.525	310.97	601.14	590.32	539.386	450.332	483.37	522.608	657.976	546.713	578.039	484.446	599.533	525.987	435.368	421.626	544.104	434.699	441.414	528.7	435.216	547.716	525.823
6430531B16Rik		21.1425	22.1763	25.8025	23.1483	31.5034	20.8515	15.7095	12.6069	10.3808	14.2246	11.1527	22.1022	13.3698	9.99251	17.1348	8.64368	14.6768	26.2408	12.2146	23.3096	12.0935	17.2444	22.75	18.715	11.1281	11.6411	7.96735	18.2572	9.93682
6430548M08Rik		917.4	1044.4	784.397	901.776	1005.18	1095.16	1092.68	2528.73	1785.49	2084.92	1867.57	2240.61	1367.84	936.298	861.308	988.621	1022.86	1831.81	1034.17	1243.52	1349.44	1859.81	1230.4	1213.93	1074.79	1074.86	1266.81	1114.56	1216.43
6430550D23Rik		88.2469	66.5289	85.6644	73.4706	57.1456	56.2084	69.8201	28.3655	53.7912	45.7219	60.833	44.2044	47.3086	46.9648	71.9661	70.2299	68.868	48.4446	49.8762	47.6327	62.4833	41.3866	39.8125	45.9369	52.8584	44.6242	26.8898	52.1634	47.1999
6430562O15Rik		10.1116	6.33608	11.3531	12.0774	5.86109	8.15929	15.7095	32.5678	10.3808	26.4171	15.2083	7.3674	9.25603	14.9888	6.85391	11.8851	11.2898	19.176	12.2146	20.2692	10.078	8.62222	20.8542	12.7603	8.34606	5.82055	11.951	9.5633	10.7649
6430571L13Rik		149.836	152.066	132.109	167.07	107.698	141.428	128.294	77.7424	152.88	103.636	121.666	110.511	159.409	93.9296	135.936	151.264	149.026	148.362	144.539	142.898	130.006	131.058	123.229	129.304	141.883	128.052	117.518	135.625	168.098
6430573F11Rik		549.705	525.895	561.463	554.552	555.338	494.09	507.941	262.643	476.571	417.593	477.539	302.984	505.996	510.617	598.575	571.563	499.011	414.807	595.461	485.448	570.412	467.324	564.011	388.762	521.165	581.085	578.629	544.239	469.515
6430573P05Rik		22.0617	22.1763	21.6741	23.1483	24.9096	21.7581	33.1646	10.5057	28.3112	20.3208	26.361	14.7348	17.4836	26.9798	23.9887	32.4138	31.6115	16.1482	24.4292	20.2692	22.1715	16.3822	24.6458	20.4164	31.5296	31.043	15.9347	26.0817	23.1859
6430590A07Rik		74.4583	62.3048	53.6693	55.3545	70.3331	60.7413	63.7109	118.715	42.4668	60.9625	58.8053	81.9623	35.9957	67.9491	60.5429	50.7816	58.7071	91.8428	37.6617	63.8481	54.421	67.2533	52.1354	63.8013	57.4951	64.9962	85.649	44.3389	79.4945
6430628N08Rik		0	0	0	0	0	0	0	2.10115	0	0	0	1.84185	0	0	0	0	1.12898	5.04631	0	0	0	0	0	0.850683	0.92734	0	0	0.869391	0.828068
6430710C18Rik		5.51543	5.28007	7.22471	7.04512	5.12845	3.62635	5.23651	3.15172	1.88741	6.09625	7.09719	2.76277	3.08534	1.9985	1.14232	9.72414	2.25797	3.02779	7.12518	5.06731	2.01559	2.58667	5.6875	10.2082	5.56404	4.85046	4.97959	6.08574	4.14034
6530401F13Rik		2.75772	2.11203	1.0321	3.01934	2.19791	2.71976	0	5.25287	0.943706	2.03208	5.06942	0.920925	4.11379	2.99775	2.28464	4.32184	2.25797	0	0	0	1.0078	2.58667	3.79167	0.850683	0	0.970092	0.995918	0.869391	3.31227
6530402F18Rik		34.9311	63.3608	34.0593	32.2063	53.4824	52.5821	58.4744	347.74	37.7482	38.6096	39.5415	160.241	28.7965	42.9678	29.7003	39.977	39.5144	54.5002	30.5365	30.4039	33.2573	59.4933	27.4896	72.3081	70.4778	38.8037	103.576	39.992	63.7612
6530403H02Rik		13.7886	27.4564	14.4494	6.03868	19.0485	14.5054	13.964	105.057	1.88741	2.03208	7.09719	48.809	10.2845	33.9745	3.42696	15.1264	9.03187	135.241	9.16094	8.1077	14.1091	11.2089	3.79167	25.5205	27.8202	18.4318	33.8612	26.9511	19.0456
6530409C15Rik		2.75772	3.16804	4.1284	4.02579	2.19791	2.71976	4.36376	4.20229	2.83112	2.03208	0	10.1302	4.11379	4.99626	5.71159	1.08046	2.25797	5.04631	2.03576	2.02692	3.02339	4.31111	0	2.55205	5.56404	0.970092	3.98367	4.34695	2.4842
6530411M01Rik		5.51543	0	5.1605	2.01289	8.79163	0.906587	1.7455	22.062	0	0	1.01388	7.3674	3.08534	4.99626	0	0	0	4.03705	1.01788	0	3.02339	0	1.89583	1.70137	0.92734	0	6.97143	0.869391	1.65614
6720427I07Rik		889.823	843.755	730.728	852.46	885.025	965.515	987.955	440.19	854.054	1037.38	926.69	698.982	826.872	848.364	775.634	806.023	823.029	715.567	819.395	970.897	700.418	653.564	848.386	804.746	791.948	823.608	661.29	844.178	1011.07
6720464F23Rik		11.0309	15.8402	8.25681	16.1031	10.9895	14.5054	24.437	10.5057	16.043	28.4492	18.2499	21.1813	14.3983	21.9835	23.9887	25.931	16.9347	32.2964	7.12518	12.1615	18.1403	18.9689	17.0625	14.4616	5.56404	19.4018	24.898	11.3021	23.1859
6720475M21Rik		11.0309	13.7282	10.321	5.03223	8.79163	3.62635	10.473	5.25287	2.83112	15.2406	19.2638	11.0511	7.19913	12.9903	13.7078	10.8046	4.51593	10.0926	11.1967	7.09424	12.0935	10.3467	3.79167	9.35752	13.9101	9.70092	9.95918	5.21634	12.421
6720482G16Rik		11.9501	10.5601	7.22471	10.0645	10.9895	7.2527	5.23651	1.05057	14.1556	13.2085	11.1527	8.28832	8.22758	11.991	7.99623	5.4023	7.90288	11.1019	5.08941	16.2154	8.06237	11.2089	10.4271	6.80547	11.1281	5.82055	6.97143	5.21634	10.7649
6720483E21Rik		6.43467	4.22405	6.19261	8.05157	6.59373	4.53294	8.72752	6.30344	2.83112	2.03208	4.05554	8.28832	9.25603	3.997	7.99623	6.48276	5.64492	9.08336	4.07153	7.09424	11.0858	4.31111	11.375	4.25342	1.85468	3.88037	1.99184	6.08574	4.96841
6720489N17Rik		410.9	420.293	376.717	401.572	398.554	452.387	424.157	187.002	345.396	370.855	366.012	259.701	332.189	245.816	416.946	319.816	336.437	267.454	367.456	364.846	350.713	255.218	306.177	279.024	305.095	291.998	264.914	271.25	315.494
6820402A03Rik		125.936	118.274	123.852	99.6382	109.163	99.7246	103.857	48.3264	112.301	110.749	101.388	71.8321	89.4749	150.887	155.355	152.345	154.671	116.065	135.378	104.387	134.037	107.778	125.125	121.648	136.319	151.334	130.465	130.409	149.88
6820408C15Rik		525.804	446.694	639.903	543.481	486.47	520.381	456.449	220.62	425.611	431.818	443.067	343.505	494.683	230.827	416.946	409.494	407.563	292.686	432.6	418.56	359.783	375.067	363.052	410.029	370.936	278.416	312.718	400.789	366.006
6820431F20Rik		105.712	132.002	172.361	150.967	127.479	122.389	107.348	161.788	135.894	176.791	180.471	155.636	116.215	115.913	142.79	112.368	114.027	126.158	125.2	164.181	150.162	125.022	122.281	118.245	148.374	116.411	127.478	109.543	105.165
7330404K18Rik		0	0	0	0	0.732636	0	0	1.05057	0	0	0	0	1.02845	0	0	0	0	0	0	0	0	0	0	0	0	0	0	0	0
7330423F06Rik		0	2.11203	0	0	0.732636	0	0.872752	3.15172	0	1.01604	1.01388	0.920925	0	1.9985	1.14232	0	1.12898	1.00926	0	0	5.03898	0.862222	0	0.850683	0	0	0	0.869391	1.65614
7420426K07Rik		0	0	0	0	0	0	0	0	0	0	0	0	0	0	0	0	0	0	0	0	0	0	0	0	0	0	0	0	0
7420461P10Rik		0	0	0	2.01289	0	0	0	0	0	1.01604	0	0.920925	1.02845	0	0	0	0	1.00926	0	0	1.0078	0.862222	0.947917	0.850683	0	0	0	0	0
7530416G11Rik		0	0	0	0	0	0	0	0	0	0	0	0	0	0	0	0	0	0	0	0	0	0	0	0	0	0	0	0	0
7530428D23Rik		3.67695	3.16804	6.19261	2.01289	0.732636	0	1.7455	12.6069	0	1.01604	2.02777	9.20925	3.08534	5.99551	0	0	1.12898	4.03705	1.01788	1.01346	2.01559	5.17333	2.84375	8.50683	0	0.970092	3.98367	2.60817	0.828068
7630403G23Rik		0	0	0	0	0.732636	0	1.7455	0	0	0	0	0	0	0	0	2.16092	0	0	0	0	0	0	0	0.850683	0	0	0	0	0
8030411F24Rik		0	0	0	0	0	0	0	0	0	0	0	0	0	0	0	0	0	0	0	0	0	0	0	0	0	0	0	0	0
8030423F21Rik		4.59619	4.22405	8.25681	6.03868	5.12845	5.43952	6.98201	3.15172	0	3.04813	2.02777	0.920925	0	0	3.42696	5.4023	12.4188	4.03705	2.03576	5.06731	2.01559	0	4.73959	0.850683	2.78202	7.76074	0	4.34695	0
8030423J24Rik		0	0	0	0	0	0	0	0	0	0	0	0.920925	0	0.999251	0	0	0	0	0	1.01346	0	0	0	0.850683	0	0	0	0	0
8030442B05Rik		1.83848	0	0	2.01289	0	0	0	2.10115	0	0	0	0.920925	0	0.999251	2.28464	0	0	2.01852	2.03576	1.01346	0	0	0	0.850683	0	0	1.99184	0.869391	1.65614
8030443G20Rik		0	0	0	0	0	0	0	0	0	0	0	0	0	0	0	0	0	0	0	0	0	0	0	0	0.92734	0	0	0	0
8030445P17Rik		21.1425	49.6326	12.3852	19.1225	21.9791	23.5713	34.9101	59.8827	15.0993	14.2246	26.361	54.3346	17.4836	26.9798	21.7041	22.6897	18.0637	96.8892	12.2146	14.1885	12.0935	12.9333	18.0104	33.1767	28.7475	32.013	61.7469	13.0409	38.0911
8030451A03Rik		34.9311	33.7924	31.9951	33.2127	43.9582	46.2359	52.3651	16.8092	28.3112	26.4171	21.2916	15.6557	19.5405	18.9858	20.5617	27.0115	34.9985	17.1575	31.5544	42.5654	50.3898	25.0044	32.2292	22.1178	50.0764	25.2224	24.898	36.5144	26.4982
8030453O22Rik		2.75772	2.11203	3.0963	2.01289	0.732636	0.906587	4.36376	0	0.943706	3.04813	1.01388	1.84185	1.02845	1.9985	4.56928	2.16092	0	8.0741	1.01788	1.01346	0	0	0.947917	0.850683	0	4.85046	1.99184	1.73878	3.31227
8030462N17Rik		1028.63	974.7	1068.22	1016.51	1024.96	1113.29	1013.26	776.374	1191.9	1179.62	1195.37	964.208	1181.69	929.304	1070.35	1134.48	1159.47	917.419	1210.26	1007.38	1068.26	1065.71	1043.66	919.589	1072.01	1056.43	997.91	992.844	1064.07
8030474K03Rik		0	0	0	0	2.93054	0	0	0	0.943706	0	0	0	0	0.999251	0	0	0	1.00926	0	1.01346	0	0	0.947917	0.850683	0	0	0.995918	1.73878	0
8030487O14Rik		0	12.6722	5.1605	6.03868	5.86109	9.06587	10.473	10.5057	2.83112	4.06417	4.05554	8.28832	3.08534	5.99551	6.85391	8.64368	13.5478	23.213	3.05365	10.1346	6.04677	3.44889	3.79167	7.65615	8.34606	11.6411	11.951	4.34695	5.79648
8430408G22Rik		136.047	100.321	9.28891	74.477	24.9096	48.9557	57.6016	105.057	269.9	219.465	347.762	188.79	252.998	213.84	225.037	236.621	168.219	146.343	338.955	375.994	351.721	390.586	400.969	189.702	408.957	257.074	378.449	361.667	175.55
8430419K02Rik		0.919239	0	0	1.00645	0.732636	1.81317	0.872752	0	1.88741	2.03208	1.01388	0.920925	1.02845	0.999251	2.28464	1.08046	0	6.05557	0	2.02692	0	0	0.947917	2.55205	2.78202	1.94018	2.98776	0	0
8430422M14Rik		24.8194	35.9045	46.4445	30.1934	26.3749	38.9833	36.6556	17.8597	33.0297	25.4011	36.4998	33.1533	34.9672	30.9768	55.9736	29.1724	37.2564	34.3149	34.608	41.5519	52.4054	37.9378	52.1354	34.0273	32.4569	37.8336	38.8408	39.992	35.6069
8430423G03Rik		0.919239	0	0	1.00645	0	0.906587	0	1.05057	0	0	0	0.920925	0	0	0	0	0	0	0	0	0	0	0	0	2.78202	0	0	0	0
8430429K09Rik		230.729	195.363	236.351	196.257	198.544	252.031	217.315	119.765	147.218	139.198	160.194	128.009	189.234	168.873	198.763	185.839	191.927	195.797	189.326	160.127	144.115	166.409	151.667	170.987	183.613	187.228	151.38	182.572	178.863
8430432A02Rik		20.2232	13.7282	14.4494	28.1805	22.7117	18.1317	29.6736	6.30344	27.3675	16.2567	12.1666	18.4185	11.3129	23.982	21.7041	15.1264	16.9347	19.176	20.3576	13.175	18.1403	22.4178	17.0625	13.6109	27.8202	19.4018	15.9347	19.996	14.0772
8430436N08Rik		0	0	0	0	0.732636	0	0	0	0	0	1.01388	0	0	0.999251	0	0	1.12898	5.04631	0	0	0	0	0	0	0	0	0	0.869391	0.828068
8430437L04Rik		0	1.05601	0	0	0	0	0.872752	0	0	0	0	0	0	0	0	0	0	0	0	0	0	0	0	0	0	0.970092	0	0	0.828068
9030204H09Rik		0	0	0	0	0	0	0	0	0	0	0	0	0	0	0	0	0	1.00926	0	1.01346	0	0	0	0	0	1.94018	0	0	0
9030407P20Rik		156.271	154.178	209.517	184.18	188.288	203.982	173.678	87.1976	109.47	91.4438	109.499	109.59	143.983	142.893	174.775	203.126	146.768	163.5	189.326	128.71	140.084	129.333	136.5	116.544	181.759	177.527	127.478	192.135	152.365
9030612E09Rik		33.0926	15.8402	27.8667	32.2063	24.177	29.9174	22.6915	12.6069	30.1986	19.3048	19.2638	11.972	17.4836	30.9768	29.7003	18.3678	23.7086	24.2223	19.3398	20.2692	23.1793	18.9689	18.0104	21.2671	26.8929	15.5215	21.9102	27.8205	14.9052
9030616G12Rik		0	1.05601	0	0	0	0	0	0	0	0	0	0	0	0	0	0	0	0	0	0	0	0	0	0	0	0	0	0	0
9030617O03Rik		678.398	585.032	624.421	560.591	523.835	577.496	541.106	216.418	535.081	531.39	501.873	351.793	587.244	410.692	616.852	639.632	570.137	419.853	620.908	472.273	563.358	476.809	572.542	527.424	494.272	477.285	393.388	519.896	567.227
9030619P08Rik		0.919239	1.05601	2.0642	0	2.93054	0	1.7455	0	0	1.01604	1.01388	0	2.0569	2.99775	1.14232	3.24138	0	1.00926	2.03576	1.01346	1.0078	1.72444	0	0.850683	0.92734	4.85046	4.97959	0.869391	3.31227
9030622O22Rik		0	0	0	0	0	0	0	0	0	0	0	0	0	0	0	0	0	0	0	0	0	0	0	0	0	0	0	0	0
9030624G23Rik		10.1116	11.6161	7.22471	7.04512	8.79163	9.06587	10.473	7.35401	6.60594	4.06417	7.09719	11.972	2.0569	4.99626	7.99623	6.48276	16.9347	7.06483	6.10729	8.1077	10.078	10.3467	8.53125	14.4616	11.1281	14.5514	10.9551	9.5633	6.62454
9030624J02Rik		1439.53	1368.59	1509.96	1431.17	1436.7	1449.63	1401.64	1602.12	1350.44	1120.69	1285.6	1329.82	1341.1	1371.97	1439.32	1364.62	1329.94	1287.82	1377.19	1367.16	1308.12	1362.31	1309.07	1389.17	1444.8	1395.96	1476.95	1411.89	1444.98
9130008F23Rik		132.37	89.7612	93.9212	89.5737	100.371	115.137	106.476	93.501	160.43	300.748	203.791	163.004	138.84	75.9431	107.378	82.115	74.5129	74.6854	85.5021	129.723	116.904	132.782	165.886	73.1588	66.7685	89.2485	47.8041	87.8085	104.337
9130011E15Rik		408.142	444.582	388.07	374.398	369.981	386.206	394.484	471.708	385.032	354.599	384.262	420.863	406.237	399.7	459.212	435.425	435.788	393.612	396.974	369.914	405.134	389.724	393.386	386.21	443.269	409.379	394.384	404.267	383.396
9130015L21Rik		0.919239	1.05601	1.0321	3.01934	0.732636	1.81317	0.872752	0	2.83112	1.01604	4.05554	1.84185	1.02845	3.997	3.42696	2.16092	4.51593	4.03705	1.01788	4.05385	3.02339	0	0.947917	0	4.6367	5.82055	0.995918	3.47756	0.828068
9130017K11Rik		34.0118	16.8962	25.8025	15.0967	22.7117	24.4779	19.2005	19.9609	13.2119	12.1925	19.2638	17.4976	22.6258	8.99326	15.9925	10.8046	16.9347	12.1111	19.3398	28.3769	18.1403	18.1067	17.0625	23.8191	20.4015	13.5813	12.9469	19.996	21.5298
9130019O22Rik		177.413	143.618	77.4076	160.025	164.111	164.999	151.859	198.558	225.546	265.187	216.971	210.892	199.519	169.873	174.775	153.425	156.929	142.306	186.272	206.746	199.544	221.591	144.083	183.748	118.7	171.706	164.327	174.748	159.817
9130019P16Rik		1.83848	2.11203	0	3.01934	0.732636	0.906587	1.7455	5.25287	0.943706	0	2.02777	1.84185	1.02845	4.99626	1.14232	1.08046	1.12898	7.06483	2.03576	1.01346	1.0078	3.44889	0.947917	5.95478	4.6367	1.94018	1.99184	1.73878	2.4842
9130023H24Rik		485.358	428.741	381.877	477.056	474.016	498.623	489.614	209.064	442.598	295.668	350.804	278.119	429.891	380.715	398.669	449.471	425.627	320.945	424.457	361.806	481.726	414.729	433.198	397.269	377.427	447.213	389.404	444.259	406.581
9130024F11Rik		3.67695	55.9687	6.19261	5.03223	14.6527	7.2527	9.60027	48.3264	13.2119	13.2085	19.2638	10.1302	4.11379	9.99251	7.99623	25.931	21.4507	13.1204	14.2504	16.2154	15.1169	17.2444	11.375	11.9096	36.1663	30.0729	22.9061	3.47756	38.9192
9130204K15Rik		0	1.05601	0	2.01289	1.46527	0.906587	0.872752	1.05057	2.83112	2.03208	0	1.84185	2.0569	0	0	0	3.38695	0	2.03576	2.02692	1.0078	0.862222	0.947917	0.850683	0.92734	0	0	1.73878	3.31227
9130204L05Rik		0	0	0	0	0	0	0	0	0	0	0	0	0	0	0	0	0	0	0	0	0	0	0	0	0	0	0	0	0
9130208D14Rik		3.67695	1.05601	3.0963	1.00645	0	0.906587	0.872752	1.05057	2.83112	1.01604	1.01388	0.920925	0	0	1.14232	1.08046	1.12898	2.01852	1.01788	1.01346	0	0	2.84375	2.55205	1.85468	2.91028	2.98776	4.34695	6.62454
9130213A22Rik		10.1116	13.7282	16.5136	5.03223	8.79163	7.2527	6.10926	10.5057	6.60594	4.06417	9.12496	5.52555	8.22758	3.997	6.85391	4.32184	14.6768	8.0741	6.10729	12.1615	11.0858	2.58667	8.53125	9.35752	7.41872	7.76074	0.995918	5.21634	5.79648
9130221H12Rik		120.42	142.562	100.114	143.922	137.736	148.68	150.113	78.793	137.781	164.599	151.069	119.72	134.727	149.888	157.64	148.023	150.155	121.111	136.396	119.589	134.037	150.889	159.25	124.2	113.135	153.275	141.42	146.927	154.849
9130227L01Rik		5.51543	7.39209	9.28891	5.03223	6.59373	3.62635	3.49101	1.05057	1.88741	6.09625	4.05554	0.920925	4.11379	1.9985	1.14232	9.72414	9.03187	2.01852	4.07153	8.1077	5.03898	3.44889	0.947917	3.40273	6.49138	1.94018	5.97551	3.47756	2.4842
9130230L23Rik		13.7886	25.3443	40.2519	25.1612	16.8506	20.8515	18.3278	5.25287	19.8178	24.385	14.1944	4.60462	19.5405	18.9858	25.131	16.2069	25.9666	6.05557	14.2504	43.5789	26.2027	21.5555	37.9167	23.8191	40.803	18.4318	18.9225	19.996	14.0772
9130230N09Rik		1.83848	5.28007	5.1605	2.01289	2.19791	5.43952	2.61825	5.25287	6.60594	4.06417	8.11107	5.52555	7.19913	9.99251	5.71159	1.08046	9.03187	12.1111	6.10729	7.09424	6.04677	4.31111	2.84375	4.25342	1.85468	7.76074	3.98367	5.21634	4.96841
9130401M01Rik		92.8431	95.0412	101.146	109.703	109.895	97.9114	119.567	119.765	110.414	91.4438	107.472	93.9343	92.5603	104.921	68.5391	88.5977	100.48	93.8614	84.4842	91.2116	104.811	106.053	115.646	108.887	93.6613	97.0092	85.649	93.0248	91.0875
9130409I23Rik		0.919239	0	0	2.01289	0	0	0.872752	0	0	1.01604	1.01388	0.920925	0	0	0	0	0	0	0	1.01346	0	0	0	0.850683	0	0	0	0	0
9130409J20Rik		0	0	0	0	0	0	0	0	0	0	0	0	0	0	0	0	0	0	0	0	0	0	0	0	0	0	0	0	0
9130410C08Rik		4.59619	12.6722	3.0963	9.05802	6.59373	6.34611	12.2185	2.10115	2.83112	5.08021	9.12496	0.920925	8.22758	12.9903	4.56928	7.56322	9.03187	9.08336	14.2504	4.05385	4.03118	0.862222	6.63542	3.40273	2.78202	3.88037	5.97551	9.5633	6.62454
9130604C24Rik		14.7078	17.9522	19.6099	13.0838	16.8506	22.6647	6.98201	9.45516	24.5363	14.2246	14.1944	11.0511	15.4267	14.9888	15.9925	12.9655	11.2898	17.1575	15.2682	9.12116	19.1481	6.03555	18.0104	16.163	8.34606	22.3121	10.9551	12.1715	12.421
9230009I02Rik		0	0	0	0	0	0	0	2.10115	0	0	0	2.76277	0	0	0	1.08046	0	1.00926	1.01788	0	0	0	0	0	0	0	0	0	0
9230019H11Rik		0	0	0	0	0	0	0	0	0	0	0	0	0	0	0	0	0	0	0	0	0	0	0	0	0	0	0	0	0
9230020A06Rik		0	0	0	0	0	0	1.7455	1.05057	0	0	1.01388	0	0	0	0	0	0	0	0	0	0	0	0	0.850683	0	0	0	0	0
9230102O04Rik		6.43467	16.8962	18.5778	9.05802	3.66318	12.6922	13.0913	3.15172	7.54965	7.11229	8.11107	1.84185	9.25603	6.99476	19.4194	8.64368	10.1608	4.03705	4.07153	10.1346	9.07016	2.58667	9.47917	6.80547	8.34606	5.82055	6.97143	9.5633	8.28068
9230104L09Rik		0	0	0	0	0	0	0	0	0	0	0	1.84185	0	0.999251	0	1.08046	0	0	0	0	0	0	0	0.850683	0	0	0	0	0
9230104M06Rik		8.27315	9.50412	3.0963	3.01934	2.93054	4.53294	7.85476	6.30344	9.43706	3.04813	7.09719	2.76277	12.3414	3.997	5.71159	10.8046	5.64492	5.04631	6.10729	11.1481	6.04677	7.76	7.58334	8.50683	5.56404	5.82055	5.97551	6.08574	9.10875
9230105E05Rik		0.919239	0	3.0963	0	1.46527	0	0	0	0.943706	1.01604	2.02777	0.920925	0	0	0	0	0	0	1.01788	2.02692	1.0078	0.862222	4.73959	0	3.70936	1.94018	0	0.869391	0
9230106D20Rik		0	0	0	0	0	0	0	0	0	0	0	0	0	0	0	0	0	0	0	0	0	0	0	0	0	0	0	0	0
9230109A22Rik		0.919239	0	0	0	0	0	0	0	0	0	0	0.920925	0	0	0	0	0	0	0	0	0	0	0	0	0	0	0	0	0
9230110C19Rik		1505.71	1251.38	1553.31	1591.19	1446.96	1643.64	1541.28	504.275	1341.01	1221.28	1125.41	829.753	1432.63	854.36	1306.81	1265.22	1311.88	834.66	1363.96	1217.17	1271.84	1374.38	1395.33	1216.48	1298.28	1253.36	1080.57	1431.02	1400.26
9230110F15Rik		0	0	0	0	0	0	0	0	0	0	0	0	0	0	0	0	0	0	0	0	0	0	0	0	0	0	0	0	0
9230111E07Rik		0.919239	1.05601	0	1.00645	1.46527	0	0	3.15172	7.54965	4.06417	1.01388	2.76277	2.0569	0.999251	7.99623	2.16092	1.12898	2.01852	1.01788	5.06731	6.04677	6.03555	4.73959	3.40273	3.70936	6.79065	4.97959	3.47756	1.65614
9230112D13Rik		0	0	0	0	0	0	0	0	0	0	0	0	0	0	0	0	0	0	0	0	0	0	0	0	0	0	0	0.869391	0
9230112E08Rik		143.401	137.282	144.494	138.89	135.538	156.84	142.259	183.85	213.277	222.513	267.665	165.766	192.32	200.849	142.79	137.218	130.962	162.491	135.378	226.002	218.692	220.729	204.75	175.241	149.302	203.719	166.318	158.229	149.88
9230113P08Rik		0	0	0	0	0	0	0	3.15172	0	0	0	0	0	0	1.14232	0	0	2.01852	0	0	0	0	0	0	0	0	0	0	0
9230114J08Rik		0	0	0	0	0	0	0	0	0	0	0	0	0	0	0	0	0	0	0	0	0	0	0	0	0	0	0	0	0
9230114K14Rik		175.575	180.578	163.072	165.057	167.041	169.532	159.714	63.0344	99.0891	90.4277	84.1524	93.9343	127.527	123.907	132.509	145.862	146.768	110.01	136.396	121.615	122.951	98.2933	121.333	121.648	132.61	139.693	108.555	121.715	150.708
9230116N13Rik		32.1733	44.3526	49.5408	43.2772	43.2255	57.115	31.4191	24.1632	52.8475	27.4331	48.6664	25.7859	45.2517	38.9708	51.4043	43.2184	41.7724	45.4168	49.8762	61.8212	59.4599	37.9378	44.5521	25.5205	61.2044	52.385	37.8449	39.1226	32.2947
9230117E06Rik		0	0	0	0	0.732636	0	0	0	0	0	0	0	0	0.999251	0	0	0	0	0	0	0	0	0	0.850683	0	0.970092	0	0	0
9330020H09Rik		104.793	72.8649	71.215	90.5802	64.472	81.5929	78.5476	60.9333	69.8342	71.1229	71.9858	61.702	75.0767	83.9371	102.809	63.7471	64.352	66.6113	86.52	60.8077	69.5379	51.7333	67.3021	63.8013	62.1318	76.6373	54.7755	68.6819	50.5122
9330104G04Rik		9.19239	13.7282	13.4173	11.0709	5.86109	9.97246	12.2185	28.3655	4.71853	4.06417	3.04165	21.1813	8.22758	14.9888	6.85391	7.56322	10.1608	26.2408	15.2682	5.06731	6.04677	7.76	8.53125	17.0137	4.6367	9.70092	16.9306	11.3021	4.96841
9330111N05Rik		32.1733	25.3443	31.9951	27.1741	24.9096	26.291	17.455	14.708	36.8045	22.3529	25.3471	24.865	22.6258	21.9835	35.4119	48.6207	33.8695	22.2038	32.5722	45.6058	28.2183	40.5244	39.8125	26.3712	51.0037	47.5345	37.8449	31.2981	35.6069
9330121J05Rik		10.1116	13.7282	13.4173	12.0774	17.5833	8.15929	11.3458	42.0229	2.83112	16.2567	20.2777	54.3346	18.5121	22.9828	9.13855	7.56322	12.4188	34.3149	18.3219	17.2289	18.1403	17.2444	17.0625	27.2219	12.9828	18.4318	32.8653	15.649	17.3894
9330132A10Rik		92.8431	219.651	140.366	114.735	150.923	99.7246	205.097	248.986	80.215	88.3957	119.638	255.096	89.4749	153.885	125.655	137.218	141.123	341.131	138.432	89.1847	120.935	155.2	86.2605	193.105	147.447	178.497	223.086	136.494	177.207
9330133O14Rik		145.24	152.066	137.269	135.87	163.378	164.999	129.167	129.221	124.569	138.182	157.152	143.664	181.007	140.894	175.917	159.908	144.51	174.602	191.362	184.45	154.193	153.475	136.5	132.707	166.921	186.258	145.404	170.401	146.568
9330136K24Rik		50.5581	35.9045	27.8667	50.3223	35.1665	41.703	48.0013	15.7586	47.1853	27.4331	45.6248	39.5998	18.5121	32.9753	47.9774	47.5402	45.1593	34.3149	34.608	28.3769	32.2495	18.1067	39.8125	25.5205	30.6022	37.8336	20.9143	21.7348	41.4034
9330151L19Rik		633.355	550.183	670.866	627.016	497.46	523.101	446.849	345.639	442.598	354.599	372.095	330.612	405.208	396.703	541.459	564	454.98	468.298	446.85	478.354	389.009	312.987	414.24	326.662	524.874	485.046	420.278	523.373	394.16
9330154J02Rik		14.7078	13.7282	20.642	25.1612	18.3159	16.3186	16.5823	9.45516	14.1556	24.385	15.2083	23.0231	17.4836	22.9828	27.4157	14.046	22.5797	29.2686	10.1788	27.3635	19.1481	15.52	18.0104	11.9096	20.4015	13.5813	16.9306	13.9103	9.93682
9330154K18Rik		0.919239	1.05601	0	0	1.46527	0.906587	2.61825	0	0	0	4.05554	1.84185	1.02845	2.99775	2.28464	1.08046	1.12898	0	2.03576	1.01346	0	0	0.947917	0	0.92734	0.970092	2.98776	1.73878	2.4842
9330158H04Rik		1.83848	1.05601	1.0321	1.00645	1.46527	1.81317	10.473	15.7586	0.943706	3.04813	8.11107	31.3114	1.02845	7.99401	5.71159	10.8046	1.12898	17.1575	0	2.02692	3.02339	6.89777	0.947917	14.4616	4.6367	9.70092	8.96327	4.34695	3.31227
9330159F19Rik		128.693	277.732	79.4718	85.5479	123.083	126.016	206.842	1337.38	50.0164	98.5561	117.611	710.033	100.788	239.82	74.2507	127.494	180.637	735.752	147.593	89.1847	113.881	216.418	104.271	376.002	181.759	253.194	492.98	172.139	257.529
9330159M07Rik		144.32	126.722	129.013	98.6317	108.43	73.4336	102.985	72.4896	121.738	125.989	108.486	95.7762	97.7025	129.903	122.228	131.816	126.446	97.8984	89.5737	114.521	97.7562	112.089	109.958	82.5163	95.516	121.262	101.584	89.5473	111.789
9330160F10Rik		67.1044	60.1928	41.284	81.5222	60.8088	69.8072	49.7468	33.6184	47.1853	50.8021	54.7497	53.4136	51.4224	58.9558	57.1159	56.1839	56.4492	79.7317	45.8047	74.9962	62.4833	44.8355	50.2396	48.489	63.9865	81.4878	52.7837	62.5961	57.9648
9330161L09Rik		26.6579	14.7842	21.6741	30.1934	20.5138	21.7581	19.2005	23.1126	16.9867	22.3529	33.4582	23.0231	19.5405	13.9895	21.7041	22.6897	23.7086	22.2038	11.1967	33.4443	26.2027	26.7289	18.0104	24.6698	38.9483	24.2523	30.8735	13.9103	26.4982
9330162012Rik		100.197	104.545	133.141	86.5544	104.767	96.0982	112.585	66.1861	74.5527	96.524	82.1246	119.72	84.3327	113.915	89.1009	105.885	98.2215	98.9077	114.003	119.589	92.7172	108.64	91.0001	85.919	90.8793	99.9195	115.527	96.5024	114.273
9330162B11Rik		0	0	0	0	0	0	0	0	0	0	0	0	0	0	0	0	0	0	0	0	0	0	0	0	0	0	0	0	0
9330171B17Rik		1.83848	0	1.0321	0	1.46527	0	0	16.8092	0.943706	2.03208	1.01388	5.52555	0	0.999251	1.14232	1.08046	0	7.06483	1.01788	0	0	0	0.947917	1.70137	0	2.91028	6.97143	0.869391	1.65614
9330175E14Rik		0	0	1.0321	0	0.732636	8.15929	0.872752	9.45516	1.88741	9.14438	1.01388	10.1302	5.14224	0	2.28464	2.16092	1.12898	4.03705	3.05365	0	1.0078	2.58667	6.63542	0.850683	2.78202	0.970092	3.98367	5.21634	3.31227
9330175M20Rik		3.67695	2.11203	1.0321	4.02579	2.19791	0.906587	1.7455	2.10115	0.943706	3.04813	1.01388	0.920925	0	0.999251	2.28464	1.08046	1.12898	0	5.08941	3.04039	0	2.58667	2.84375	0.850683	1.85468	1.94018	0.995918	1.73878	1.65614
9330178D15Rik		0	0	0	0	0	0	0	0	0	1.01604	0	0	0	0	0	0	0	1.00926	0	0	0	0	0	0	0	0	0	0.869391	0
9330179D12Rik		28.4964	26.4003	24.7704	26.1676	13.1875	25.3844	17.455	13.6575	15.0993	13.2085	18.2499	7.3674	20.569	15.988	22.8464	28.092	23.7086	9.08336	17.304	24.3231	25.1949	21.5555	17.0625	17.0137	25.9655	27.1626	20.9143	19.996	21.5298
9330182L06Rik		131.451	157.346	90.8249	79.5093	99.6385	108.79	160.586	618.788	95.3143	140.214	133.833	508.351	120.328	254.809	98.2394	137.218	127.575	538.946	124.182	99.3193	102.795	170.72	86.2605	280.726	121.482	193.048	300.767	144.319	184.659
9330182O14Rik		0	0	0	1.00645	1.46527	0	0	0	0	0	2.02777	0.920925	0	0	0	0	0	0	0	2.02692	0	1.72444	0	0.850683	0.92734	0.970092	0.995918	0.869391	0.828068
9330185C12Rik		47.8004	49.6326	36.1235	49.3159	24.9096	55.3018	34.9101	9.45516	50.0164	44.7059	44.6109	14.7348	45.2517	31.976	33.1272	32.4138	32.7405	19.176	50.8941	28.3769	41.3196	39.6622	42.6563	29.7739	20.4015	36.8635	24.898	30.4287	40.5753
9330198N18Rik		1.83848	2.11203	7.22471	1.00645	0	1.81317	3.49101	4.20229	0.943706	2.03208	4.05554	2.76277	2.0569	1.9985	3.42696	2.16092	1.12898	7.06483	0	0	3.02339	2.58667	1.89583	2.55205	0.92734	2.91028	2.98776	1.73878	0.828068
9430002A10Rik		6.43467	6.33608	6.19261	7.04512	5.86109	7.2527	4.36376	6.30344	10.3808	10.1604	5.06942	6.44647	8.22758	4.99626	2.28464	6.48276	7.90288	7.06483	10.1788	4.05385	5.03898	6.89777	2.84375	7.65615	5.56404	4.85046	3.98367	6.08574	4.96841
9430007A20Rik		0	0	0	0	0	0	0	0	0	0	0	0	0	0	0	0	0	0	0	0	0	0	0	0	0	0	0	0	0
9430007M09Rik		0.919239	0	1.0321	0	0.732636	0	0	1.05057	0.943706	1.01604	0	0	0	0	0	0	1.12898	0	0	0	0	0.862222	1.89583	0	1.85468	0	0.995918	0	0
9430015G10Rik		318.976	250.275	239.447	262.682	278.402	232.993	284.517	307.818	238.758	249.946	280.846	314.035	244.771	282.788	278.726	267.954	303.696	370.399	259.56	352.685	272.105	237.111	290.063	210.119	261.51	341.472	279.853	287.768	246.764
9430016H08Rik		526.724	492.102	656.416	620.977	528.963	557.551	542.851	385.56	565.28	615.721	620.497	511.113	584.158	516.613	520.897	568.322	567.879	448.112	599.533	707.397	586.537	633.733	559.271	501.053	646.356	571.384	523.853	559.888	553.978
9430020K01Rik		535.916	644.168	483.023	572.668	592.703	522.194	569.034	1313.22	805.925	1072.94	1034.16	1337.18	659.235	3376.47	471.778	618.023	601.748	1592.62	760.358	693.208	747.784	1074.33	681.552	929.797	621.318	666.453	800.718	657.259	673.219
9430021M05Rik		0	3.16804	2.0642	2.01289	1.46527	1.81317	4.36376	24.1632	1.88741	0	1.01388	18.4185	0	5.99551	1.14232	1.08046	2.25797	12.1111	3.05365	2.02692	3.02339	2.58667	1.89583	5.95478	4.6367	3.88037	8.96327	3.47756	8.28068
9430024E24Rik		0	0	1.0321	0	0.732636	0	0	0	0.943706	0	1.01388	0	0	0	1.14232	0	1.12898	0	0	0	1.0078	0	0.947917	0.850683	2.78202	1.94018	0	0	0
9430025C20Rik		3.67695	1.05601	5.1605	3.01934	5.86109	5.43952	5.23651	6.30344	6.60594	0	5.06942	15.6557	7.19913	6.99476	3.42696	3.24138	6.7739	16.1482	2.03576	9.12116	11.0858	8.62222	3.79167	7.65615	4.6367	8.73083	5.97551	3.47756	8.28068
9430034N14Rik		82.7315	70.7529	94.9533	82.5286	75.4615	69.8072	64.5836	35.7195	67.9468	84.3315	84.1524	66.3066	43.1948	73.9446	84.5316	85.3563	82.4158	73.6761	58.0193	121.615	84.6548	78.4622	91.948	68.9054	115.918	92.1588	69.7143	63.4655	69.5577
9430037G07Rik		84.5699	81.313	80.5039	68.4383	79.1247	78.8731	72.4384	60.9333	97.2017	93.4759	89.2218	62.6229	55.5362	89.9326	86.8162	76.7127	66.61	65.602	69.216	70.9424	66.5145	55.1822	75.8334	50.1903	50.0764	72.7569	67.7225	50.4247	74.5261
9430037O13Rik		0.919239	0	1.0321	1.00645	2.93054	0.906587	0	0	1.88741	2.03208	1.01388	0.920925	2.0569	0	1.14232	1.08046	1.12898	0	0	1.01346	2.01559	0	2.84375	0.850683	3.70936	0	0	0.869391	0.828068
9430038I01Rik		170.059	198.531	287.956	236.515	194.881	204.889	230.406	96.6528	222.715	182.888	197.707	130.771	195.405	148.888	164.494	181.517	161.445	158.454	200.523	180.396	165.278	175.031	193.375	159.078	184.541	201.779	181.257	211.262	184.659
9430041J12Rik		24.8194	29.5684	34.0593	34.2192	32.236	19.0383	22.6915	60.9333	15.0993	12.1925	15.2083	67.2275	32.9103	40.9693	15.9925	24.8506	23.7086	73.6761	22.3934	26.35	24.1871	23.28	18.0104	39.9821	15.7648	31.043	49.7959	20.8654	32.2947
9430053O09Rik		40.4465	13.7282	16.5136	15.0967	27.8402	24.4779	25.3098	72.4896	8.49335	12.1925	23.3193	55.2555	22.6258	32.9753	11.4232	14.046	21.4507	36.3334	14.2504	16.2154	18.1403	17.2444	11.375	27.2219	10.2007	11.6411	26.8898	26.0817	19.8736
9430060I03Rik		26.6579	28.5124	10.321	12.0774	13.1875	14.5054	13.0913	12.6069	24.5363	11.1765	15.2083	18.4185	17.4836	11.991	15.9925	14.046	12.4188	25.2316	21.3755	10.1346	17.1325	12.9333	13.2708	20.4164	8.34606	18.4318	15.9347	24.3429	20.7017
9430062P05Rik		3.67695	7.39209	6.19261	8.05157	8.059	7.2527	10.473	4.20229	8.49335	7.11229	5.06942	5.52555	5.14224	5.99551	4.56928	2.16092	3.38695	5.04631	3.05365	5.06731	5.03898	4.31111	9.47917	5.1041	6.49138	0	8.96327	6.95513	4.96841
9430065F17Rik		34.0118	34.8484	26.8346	30.1934	28.5728	34.4503	21.8188	15.7586	25.4801	16.2567	19.2638	18.4185	13.3698	20.9843	36.5542	32.4138	29.3536	23.213	23.4113	36.4846	22.1715	24.1422	19.9063	23.8191	19.4741	22.3121	23.902	26.0817	19.0456
9430069I07Rik		2.75772	2.11203	1.0321	1.00645	1.46527	2.71976	1.7455	1.05057	0.943706	2.03208	2.02777	1.84185	0	3.997	1.14232	1.08046	2.25797	2.01852	3.05365	2.02692	6.04677	1.72444	1.89583	3.40273	4.6367	0.970092	3.98367	2.60817	3.31227
9430073C21Rik		0	0	0	1.00645	0	0	0	0	1.88741	1.01604	2.02777	0	0	0	0	0	0	1.00926	0	0	1.0078	0	0	0.850683	0	0	0	0	0
9430083B18Rik		0	0	2.0642	0	0	0	0	0	0	0	0	0.920925	0	0.999251	0	0	0	1.00926	0	0	0	0	0	2.55205	0	0	0	0	0
9430087B13Rik		2.75772	1.05601	1.0321	3.01934	2.19791	0	0.872752	2.10115	0.943706	2.03208	2.02777	0.920925	0	0	1.14232	0	1.12898	1.00926	1.01788	3.04039	0	0.862222	0.947917	2.55205	0	0	1.99184	1.73878	0
9430087J23Rik		7.35391	14.7842	9.28891	7.04512	3.66318	7.2527	10.473	10.5057	5.66223	7.11229	11.1527	12.8929	1.02845	9.99251	9.13855	9.72414	9.03187	19.176	11.1967	10.1346	6.04677	9.48444	2.84375	11.9096	14.8374	8.73083	20.9143	8.69391	14.9052
9430091E24Rik		30.3349	31.6804	35.0914	27.1741	22.7117	27.1976	21.8188	17.8597	28.3112	17.2727	19.2638	23.944	35.9957	30.9768	36.5542	35.6552	36.1275	24.2223	19.3398	22.2962	26.2027	11.2089	18.9583	16.163	32.4569	31.043	26.8898	28.6899	27.3262
9430092D12Rik		11.0309	31.6804	14.4494	17.1096	21.9791	10.879	17.455	10.5057	13.2119	15.2406	14.1944	21.1813	12.3414	19.985	18.2771	14.046	23.7086	18.1667	11.1967	12.1615	9.07016	24.1422	9.47917	16.163	13.9101	18.4318	20.9143	10.4327	15.7333
9430093N23Rik		0	0	0	0	0	0	0	0	0	0	0	0	0	0	0	0	0	0	0	0	0	0	0	0	0	0	0	0	0.828068
9430097D07Rik		0	1.05601	0	0	0.732636	0	2.61825	8.40459	1.88741	1.01604	0	5.52555	0	3.997	2.28464	0	1.12898	10.0926	2.03576	0	2.01559	3.44889	0.947917	2.55205	0	5.82055	0	1.73878	3.31227
9430098F02Rik		1.83848	0	3.0963	1.00645	0	3.62635	0	2.10115	1.88741	1.01604	1.01388	0	0	0	0	0	0	1.00926	0	1.01346	1.0078	1.72444	0	0.850683	2.78202	0.970092	0	0	0.828068
9530002B09Rik		0	0	0	0	0	0	0	0	0	0	0	0	0	0	0	0	0	0	0	0	0	0	0	0	0	0	0	0	0
9530003J23Rik		2.75772	0	1.0321	3.01934	1.46527	3.62635	0	0	0	0	0	1.84185	0	0	0	1.08046	2.25797	1.00926	1.01788	2.02692	0	0	2.84375	0	0.92734	0.970092	0.995918	2.60817	2.4842
9530003O04Rik		50.5581	50.6887	69.1508	56.361	68.1352	48.9557	63.7109	48.3264	44.3542	59.9465	33.4582	40.5207	22.6258	65.9506	62.8275	34.5747	50.8042	52.4816	42.7511	36.4846	30.2339	40.5244	45.5	43.3849	56.5677	44.6242	60.751	48.6859	64.5893
9530018H14Rik		0	0	0	0	0	0	0	0	0	0	0	0	0	0	0	0	0	0	0	0	0	0	0	0	0	0	0	0	0
9530022L04Rik		2.75772	6.33608	9.28891	5.03223	4.39582	4.53294	2.61825	9.45516	7.54965	6.09625	5.06942	4.60462	0	5.99551	4.56928	9.72414	3.38695	12.1111	3.05365	7.09424	6.04677	3.44889	2.84375	1.70137	4.6367	7.76074	5.97551	8.69391	2.4842
9530026F06Rik		0	1.05601	1.0321	0	0	0	0	0	0	1.01604	0	0.920925	1.02845	0	0	0	1.12898	2.01852	1.01788	0	0	0	0	0.850683	0	0.970092	0.995918	0	0
9530026P05Rik		140.643	104.545	112.499	107.69	123.816	92.4719	81.1659	116.614	154.768	179.839	135.86	113.274	140.897	205.846	145.074	137.218	130.962	106.982	123.164	207.76	177.372	166.409	129.865	136.109	166.921	167.826	155.363	139.972	120.898
9530027J09Rik		2.75772	3.16804	1.0321	6.03868	1.46527	3.62635	0.872752	0	0	1.01604	0	0	3.08534	0.999251	1.14232	2.16092	1.12898	2.01852	2.03576	2.02692	2.01559	0	0.947917	1.70137	0.92734	0.970092	1.99184	0.869391	3.31227
9530034A14Rik		0	0	0	0	0	0	0.872752	0	0	0	1.01388	0	0	0	0	0	0	0	0	0	0	0	0	0.850683	0	0	0	0	0
9530034E10Rik		0	0	0	2.01289	4.39582	1.81317	0	0	5.66223	2.03208	2.02777	3.6837	0	1.9985	2.28464	3.24138	3.38695	2.01852	1.01788	2.02692	3.02339	0.862222	0	2.55205	0.92734	0.970092	2.98776	0	0.828068
9530036M11Rik		0	0	0	0	0	0.906587	0	0	0	0	0	0	0	0	0	0	1.12898	0	0	0	0	0	0	0	0	0	0	0	0
9530036O11Rik		0.919239	5.28007	0	4.02579	2.19791	0	0	13.6575	0	1.01604	1.01388	7.3674	1.02845	1.9985	2.28464	1.08046	2.25797	14.1297	0	0	0	1.72444	0	0.850683	5.56404	3.88037	4.97959	2.60817	2.4842
9530046B11Rik		6.43467	3.16804	11.3531	4.02579	6.59373	3.62635	5.23651	2.10115	2.83112	1.01604	5.06942	5.52555	4.11379	0.999251	10.2809	5.4023	2.25797	4.03705	7.12518	3.04039	5.03898	5.17333	7.58334	4.25342	4.6367	12.6112	1.99184	6.95513	6.62454
9530051G07Rik		8.27315	14.7842	16.5136	17.1096	13.9201	15.412	20.0733	13.6575	13.2119	8.12834	13.1805	14.7348	12.3414	8.99326	11.4232	4.32184	9.03187	15.1389	8.14306	16.2154	18.1403	10.3467	19.9063	14.4616	8.34606	12.6112	17.9265	12.1715	14.0772
9530052C20Rik		42.285	33.7924	22.7062	38.245	43.9582	42.6096	36.6556	13.6575	21.7052	20.3208	31.4304	23.0231	20.569	31.976	37.6965	34.5747	50.8042	25.2316	33.5901	40.5385	26.2027	25.8667	22.75	41.6835	32.4569	34.9233	33.8612	33.0368	28.1543
9530052E02Rik		7.35391	11.6161	12.3852	14.0902	8.79163	7.2527	13.964	13.6575	8.49335	10.1604	11.1527	6.44647	5.14224	7.99401	10.2809	10.8046	13.5478	12.1111	12.2146	12.1615	8.06237	6.89777	10.4271	2.55205	9.2734	5.82055	7.96735	16.5184	9.93682
9530053A07Rik		159.028	178.466	227.062	218.399	197.812	205.795	199.86	58.8321	137.781	123.957	169.319	117.878	159.409	74.9438	147.359	167.471	184.024	88.8151	173.04	205.733	185.434	168.133	168.729	139.512	181.759	164.916	128.473	170.401	145.74
9530056K15Rik		7.35391	7.39209	9.28891	7.04512	3.66318	2.71976	12.2185	13.6575	4.71853	6.09625	9.12496	2.76277	4.11379	5.99551	2.28464	1.08046	3.38695	4.03705	5.08941	5.06731	5.03898	5.17333	4.73959	3.40273	5.56404	6.79065	2.98776	6.95513	4.96841
9530059O14Rik		73.5391	96.0972	47.4766	41.2643	76.9268	57.115	85.5297	919.252	32.086	70.1069	67.9302	510.192	75.0767	231.826	42.2658	90.7586	68.868	690.335	67.1802	50.6731	68.5301	122.436	42.6563	246.698	70.4778	124.172	257.943	72.1594	208.673
9530068E07Rik		6563.36	6394.16	6541.46	6604.3	6222.28	6684.27	5866.64	3232.61	6736.17	6794.27	6185.71	4734.48	7404.82	5870.6	6697.42	6833.91	6714.06	4815.19	7431.56	6749.66	6575.87	6635.66	6450.58	6329.08	6855.83	6097.03	6287.23	6834.28	7477.45
9530077C05Rik		148.917	144.674	144.494	166.064	138.468	145.961	149.241	219.57	194.403	288.556	207.846	178.659	202.604	86.9348	133.651	117.77	107.253	112.028	107.896	222.962	130.006	160.373	165.886	150.571	134.464	109.62	98.5959	104.327	140.772
9530080O11Rik		15.6271	19.0082	13.4173	17.1096	10.2569	9.06587	14.8368	45.1747	17.9304	21.3369	18.2499	17.4976	21.5974	12.9903	18.2771	10.8046	14.6768	16.1482	20.3576	12.1615	19.1481	18.9689	21.8021	17.0137	14.8374	23.2822	20.9143	15.649	12.421
9530082P21Rik		81.8122	77.089	101.146	106.683	103.302	106.977	89.0207	43.0735	67.9468	83.3155	66.9163	59.8601	82.2758	63.9521	73.1084	92.9196	72.2549	66.6113	75.3233	76.0097	85.6626	64.6666	82.4688	68.0547	88.0973	81.4878	73.698	96.5024	88.6033
9530085P06Rik		0.919239	0	0	0	0	0	0	2.10115	0	2.03208	1.01388	0	0	0	0	0	1.12898	1.00926	0	2.02692	0	0.862222	3.79167	0	0	0.970092	0	0	0.828068
9530097N15Rik		5.51543	7.39209	5.1605	5.03223	4.39582	0	1.7455	9.45516	4.71853	22.3529	8.11107	4.60462	3.08534	7.99401	2.28464	7.56322	7.90288	8.0741	3.05365	7.09424	8.06237	6.89777	8.53125	2.55205	4.6367	3.88037	5.97551	3.47756	8.28068
9630001P10Rik		13.7886	11.6161	17.5457	14.0902	17.5833	16.3186	16.5823	17.8597	10.3808	3.04813	18.2499	14.7348	15.4267	8.99326	17.1348	6.48276	12.4188	14.1297	11.1967	8.1077	8.06237	12.0711	9.47917	8.50683	7.41872	4.85046	8.96327	10.4327	5.79648
9630010A21Rik		28.4964	42.2405	29.9309	28.1805	27.8402	21.7581	28.8008	52.5287	29.2549	44.7059	32.4443	51.5718	32.9103	48.9633	33.1272	45.3793	64.352	88.8151	29.5186	25.3366	47.3664	38.8	36.0209	39.1314	36.1663	46.5644	47.8041	22.6042	52.9964
9630013D21Rik		7.35391	6.33608	10.321	11.0709	10.2569	7.2527	5.23651	7.35401	4.71853	9.14438	8.11107	6.44647	6.17069	17.9865	13.7078	10.8046	12.4188	12.1111	11.1967	7.09424	12.0935	8.62222	10.4271	11.0589	12.9828	13.5813	11.951	13.9103	10.7649
9630013K17Rik		0	0	0	0	0	0	0	1.05057	0	0	0	0	0	0	0	0	0	1.00926	0	0	0	0	0	0	0	0	0.995918	0	0
9630028B13Rik		2.75772	2.11203	2.0642	4.02579	2.19791	2.71976	9.60027	10.5057	1.88741	0	7.09719	10.1302	1.02845	168.873	2.28464	2.16092	5.64492	17.1575	8.14306	2.02692	1.0078	3.44889	0	5.95478	1.85468	1.94018	7.96735	11.3021	2.4842
9630028H03Rik		0	0	0	1.00645	0.732636	0.906587	0	0	1.88741	0	0	1.84185	0	0	1.14232	0	0	0	1.01788	0	0	0	0	0.850683	0	0	0	0.869391	0
9630041A04Rik		0	0	0	0	0	0	0	1.05057	0	0	0	0	0	0	0	0	0	0	0	0	0	0	0	0.850683	0	0	0	0	0
9830004L10Rik		0.919239	1.05601	0	1.00645	0	0	0.872752	0	0.943706	2.03208	1.01388	0	0	0.999251	1.14232	1.08046	0	0	0	0	1.0078	1.72444	0	0	0	0	0.995918	0	0
9830107B12Rik		0	0	0	0	0	0	0	0	0	0	0	0	0	0	0	1.08046	0	0	0	0	0	0	0	0	0	0	0	0	0
9830132P13Rik		0.919239	0	1.0321	0	0	0	0.872752	0	0	0	0	0	0	0	0	0	0	2.01852	1.01788	0	0	0	0.947917	0	0	0	0	0	0
9830144P21Rik		0.919239	0	0	0	2.19791	0.906587	1.7455	2.10115	0.943706	3.04813	1.01388	1.84185	3.08534	0	0	0	1.12898	3.02779	0	0	3.02339	0.862222	1.89583	0.850683	0	0.970092	0	0	0
9830147E19Rik		619.567	649.448	577.977	623.997	552.408	592.001	622.272	218.519	495.445	434.866	408.595	310.352	321.904	401.699	653.406	534.828	561.105	377.464	498.762	528.014	469.633	356.96	506.188	391.314	472.943	513.179	342.596	457.3	467.03
9930004E17Rik		8.27315	9.50412	15.4815	8.05157	9.52427	11.7856	12.2185	8.40459	13.2119	11.1765	16.2221	6.44647	10.2845	17.9865	17.1348	5.4023	6.7739	11.1019	11.1967	9.12116	11.0858	10.3467	12.3229	5.1041	4.6367	4.85046	2.98776	10.4327	11.593
9930012K11Rik		64.3467	79.201	87.7286	88.5673	83.5205	86.1258	103.857	34.6689	58.5097	47.754	53.7359	36.837	30.8534	60.9543	47.9774	41.0575	56.4492	61.565	39.6974	53.7135	26.2027	31.9022	57.8229	45.9369	55.6404	47.5345	33.8612	53.9022	48.0279
9930014A18Rik		724.36	948.3	1306.64	1179.56	1084.3	1108.76	935.59	134.473	484.121	414.545	449.151	247.729	568.731	375.718	565.448	588.851	643.52	366.362	714.554	628.347	408.157	460.426	573.49	437.251	531.366	587.876	487.004	612.921	621.051
9930021J03Rik		664.609	765.61	668.801	695.454	711.39	737.055	760.167	954.971	693.624	835.187	780.691	755.158	615.012	745.441	756.215	724.989	664.971	832.641	614.801	648.616	690.34	748.409	672.073	620.999	719.616	741.15	792.751	630.308	677.36
9930022D16Rik		1.83848	0	0	3.01934	0	0	0	5.25287	0	0	1.01388	0.920925	0	0.999251	0	0	1.12898	2.01852	0	1.01346	1.0078	2.58667	0	0	0.92734	0	0	0	0.828068
9930038B18Rik		2.75772	1.05601	1.0321	2.01289	1.46527	0.906587	0.872752	0	0	0	3.04165	0	0	15.988	1.14232	0	0	8.0741	0	2.02692	2.01559	0	0.947917	1.70137	0	0.970092	0.995918	1.73878	1.65614
9930104L06Rik		318.976	279.844	268.346	273.753	287.193	282.855	300.227	324.627	353.89	307.861	329.512	369.291	303.392	359.73	270.73	264.713	338.695	369.39	291.114	321.268	360.791	274.187	270.156	282.427	289.33	352.143	244	288.638	303.073
9930111H07Rik		0	0	0	0	0	0	0	0	0	0	2.02777	0	0	0	0	0	0	0	0	0	0	0	0	0	0	0	0	0	0
9930111J21Rik1		38.608	35.9045	27.8667	29.1869	27.8402	38.0767	38.4011	19.9609	32.086	33.5294	34.4721	31.3114	37.0241	47.9641	36.5542	55.1035	48.5463	48.4446	48.8584	37.4981	41.3196	43.1111	48.3438	43.3849	42.6576	64.9962	32.8653	53.0328	48.856
9930111J21Rik2		52.3966	46.4646	35.0914	60.3868	42.4929	57.115	58.4744	50.4275	35.8608	53.8502	44.6109	40.5207	34.9672	65.9506	52.5467	55.1035	39.5144	58.5372	44.7868	28.3769	38.2962	42.2489	57.8229	42.5342	24.1108	50.4448	29.8776	58.2492	54.6525
A030005K14Rik		0	0	0	0	0	0	0	0	0	0	0	0	0	0	0	0	0	0	0	0	0	0	0.947917	0	0	0	0	0	0
A030012G06Rik		0.919239	0	0	0	0	1.81317	1.7455	1.05057	0.943706	1.01604	1.01388	0	2.0569	0.999251	1.14232	0	1.12898	0	0	0	0	0	0.947917	0	2.78202	0	0.995918	0	0.828068
A130006I12Rik		3.67695	2.11203	3.0963	6.03868	4.39582	8.15929	7.85476	7.35401	8.49335	5.08021	3.04165	10.1302	6.17069	8.99326	7.99623	6.48276	9.03187	6.05557	4.07153	9.12116	2.01559	5.17333	4.73959	8.50683	3.70936	4.85046	3.98367	8.69391	2.4842
A130010J15Rik		124.097	103.489	105.274	110.709	117.222	117.856	123.058	149.181	129.288	104.652	90.2357	126.167	121.357	107.919	93.6701	109.126	124.188	142.306	128.253	79.0501	136.052	131.92	111.854	144.616	114.99	98.9494	148.392	133.017	118.414
A130014A01Rik		89.1661	44.3526	36.1235	56.361	57.8783	67.0875	49.7468	76.6919	64.172	67.0588	85.1663	84.7251	75.0767	89.9326	78.82	66.9885	74.5129	62.5742	79.3948	83.1039	65.5067	53.4578	62.5625	53.5931	72.3325	64.9962	56.7674	59.988	57.1367
A130023I24Rik		0	0	1.0321	0	0	0	1.7455	0	0.943706	0	0	0	0	0.999251	0	0	0	1.00926	0	0	1.0078	0	0.947917	0	0	0	0	0	0.828068
A130030D18Rik		0	0	0	0	0	0	0	0	0	0	0	0	0	0	0	0	0	0	0	0	0	0	0	0	0	0	0	0	0
A130048G24Rik		19.304	21.1203	12.3852	15.0967	14.6527	23.5713	19.2005	16.8092	28.3112	29.4652	24.3332	16.5766	11.3129	21.9835	21.7041	32.4138	22.5797	20.1852	20.3576	30.4039	18.1403	17.2444	22.75	40.8328	20.4015	13.5813	18.9225	17.3878	41.4034
A130050O07Rik		11.9501	33.7924	12.3852	10.0645	12.4548	9.06587	15.7095	34.6689	2.83112	17.2727	25.3471	32.2324	8.22758	27.979	13.7078	11.8851	18.0637	30.2779	10.1788	11.1481	11.0858	8.62222	21.8021	28.9232	13.9101	18.4318	21.9102	9.5633	25.6701
A130051J06Rik		17.4655	15.8402	16.5136	14.0902	13.1875	12.6922	14.8368	6.30344	10.3808	20.3208	28.3888	14.7348	19.5405	10.9918	15.9925	15.1264	12.4188	7.06483	12.2146	14.1885	16.1247	7.76	20.8542	17.0137	12.9828	8.73083	8.96327	13.0409	15.7333
A130057D12Rik		0.919239	0	1.0321	1.00645	0.732636	0.906587	0	1.05057	0.943706	0	0	0.920925	0	0.999251	1.14232	0	5.64492	3.02779	0	0	3.02339	1.72444	0	1.70137	0.92734	0.970092	0	0	0
A130071D04Rik		3.67695	9.50412	4.1284	5.03223	5.86109	3.62635	5.23651	22.062	9.43706	4.06417	10.1388	4.60462	5.14224	6.99476	5.71159	5.4023	3.38695	6.05557	3.05365	4.05385	7.05457	7.76	2.84375	8.50683	3.70936	4.85046	6.97143	5.21634	5.79648
A1bg		8.27315	7.39209	18.5778	9.05802	8.79163	13.5988	19.2005	1.05057	3.77482	2.03208	2.02777	1.84185	8.22758	4.99626	9.13855	4.32184	3.38695	2.01852	3.05365	5.06731	5.03898	1.72444	5.6875	3.40273	3.70936	6.79065	4.97959	6.08574	7.45261
A1cf		0	0	0	0	0	0.906587	0	0	0.943706	2.03208	1.01388	0	0	0	0	0	0	0	1.01788	0	0	0	1.89583	0	0	0	0	0	0
A230001M10Rik		2.75772	2.11203	0	2.01289	5.86109	1.81317	5.23651	1.05057	0	0	0	2.76277	1.02845	0	0	1.08046	0	2.01852	1.01788	2.02692	2.01559	0.862222	0	0.850683	0.92734	0.970092	0	2.60817	0.828068
A230004M16Rik		0	0	0	0	0	0	1.7455	0	0	0	0	0	0	0	0	0	1.12898	1.00926	0	0	0	0.862222	0	0	0	0	0	1.73878	0
A230005M16Rik		1.83848	4.22405	3.0963	3.01934	2.19791	4.53294	5.23651	10.5057	3.77482	5.08021	6.0833	5.52555	4.11379	6.99476	1.14232	2.16092	3.38695	2.01852	4.07153	1.01346	3.02339	2.58667	4.73959	5.1041	2.78202	7.76074	2.98776	0	4.14034
A230006K03Rik		9.19239	26.4003	5.1605	2.01289	10.2569	5.43952	17.455	252.138	1.88741	8.12834	8.11107	90.2506	5.14224	26.9798	5.71159	22.6897	14.6768	123.13	12.2146	4.05385	8.06237	20.6933	3.79167	33.1767	13.9101	19.4018	45.8122	15.649	28.1543
A230009B12Rik		0	0	1.0321	1.00645	2.19791	0.906587	0	2.10115	0	1.01604	2.02777	3.6837	0	0	0	0	0	3.02779	2.03576	0	0	0	0.947917	3.40273	1.85468	0.970092	1.99184	0	1.65614
A230020J21Rik		0.919239	3.16804	0	4.02579	0.732636	1.81317	1.7455	5.25287	1.88741	2.03208	2.02777	0.920925	1.02845	1.9985	0	3.24138	2.25797	2.01852	2.03576	2.02692	2.01559	0.862222	4.73959	1.70137	0.92734	1.94018	0.995918	2.60817	0.828068
A230028O05Rik		5.51543	6.33608	2.0642	3.01934	3.66318	2.71976	2.61825	3.15172	7.54965	5.08021	6.0833	3.6837	3.08534	0.999251	2.28464	4.32184	6.7739	5.04631	1.01788	5.06731	5.03898	2.58667	0.947917	4.25342	4.6367	9.70092	4.97959	3.47756	2.4842
A230046K03Rik		1126.99	1133.1	793.686	978.266	1005.18	1055.27	1069.99	1695.63	1340.06	1740.48	1482.3	1752.52	1240.31	1588.81	1093.2	1149.61	1230.59	1359.48	1172.6	1219.2	1271.84	1180.38	1251.25	1132.26	997.818	1236.87	1308.64	1050.22	1040.05
A230050P20Rik		111.228	134.114	87.7286	96.6188	107.698	95.1917	130.04	665.013	82.1024	111.765	135.86	299.301	98.731	180.864	77.6777	104.805	107.253	434.992	103.824	90.1981	96.7484	112.089	79.625	108.887	119.627	135.813	119.51	95.633	108.477
A230052G05Rik		0	0	0	2.01289	2.19791	0	1.7455	16.8092	2.83112	3.04813	1.01388	1.84185	0	0	0	1.08046	0	1.00926	1.01788	1.01346	0	2.58667	0	0	1.85468	5.82055	1.99184	0.869391	2.4842
A230056P14Rik		76.2968	58.0807	36.1235	63.4061	57.1456	93.3785	92.5117	45.1747	52.8475	36.5775	49.6803	44.2044	51.4224	47.9641	51.4043	52.9425	54.1912	34.3149	57.0014	54.727	43.3352	41.3866	53.0834	45.0862	59.3498	42.6841	37.8449	81.7227	65.4174
A230059L01Rik		4.59619	8.44811	0	5.03223	5.86109	1.81317	6.98201	4.20229	3.77482	2.03208	13.1805	2.76277	12.3414	6.99476	5.71159	8.64368	11.2898	2.01852	6.10729	5.06731	6.04677	5.17333	0.947917	8.50683	15.7648	9.70092	7.96735	0.869391	9.93682
A230060F14Rik		12.8693	4.22405	9.28891	6.03868	2.93054	9.06587	5.23651	7.35401	10.3808	5.08021	8.11107	6.44647	8.22758	5.99551	5.71159	8.64368	6.7739	6.05557	7.12518	7.09424	7.05457	2.58667	2.84375	7.65615	6.49138	8.73083	4.97959	4.34695	3.31227
A230065H16Rik		4.59619	6.33608	18.5778	20.1289	8.79163	12.6922	16.5823	18.9103	5.66223	13.2085	9.12496	184.185	12.3414	2.99775	13.7078	10.8046	15.8058	7.06483	6.10729	7.09424	6.04677	6.89777	5.6875	11.9096	9.2734	5.82055	7.96735	12.1715	11.593
A230065N10Rik		21.1425	20.0643	18.5778	30.1934	22.7117	18.1317	24.437	10.5057	23.5926	41.6577	23.3193	11.972	23.6543	16.9873	20.5617	29.1724	23.7086	17.1575	16.2861	24.3231	19.1481	19.8311	18.0104	16.163	20.4015	18.4318	13.9429	14.7796	17.3894
A230072C01Rik		91.9239	69.6969	68.1187	66.4255	71.7983	57.115	85.5297	88.2482	62.2846	52.8342	60.833	62.6229	67.8775	85.9356	81.1046	62.6667	93.7056	92.8521	71.2518	52.7	71.5535	42.2489	59.7188	50.1903	63.9865	90.2186	57.7633	79.1146	61.277
A230072E10Rik		45.0427	43.2966	51.605	48.3094	41.0276	50.7689	52.3651	22.062	44.3542	44.7059	31.4304	44.2044	35.9957	34.9738	49.1197	47.5402	33.8695	42.389	34.608	37.4981	48.3742	36.2133	45.5	39.1314	53.7857	52.385	36.849	40.8614	53.8244
A230072I06Rik		1.83848	0	0	0	0	0	0.872752	0	0.943706	1.01604	0	7.3674	0	0.999251	0	1.08046	0	6.05557	2.03576	0	0	0	0	0.850683	0	0	0	0.869391	4.14034
A230077H06Rik		7.35391	24.2883	10.321	7.04512	16.8506	9.06587	18.3278	48.3264	2.83112	8.12834	16.2221	50.6509	13.3698	20.9843	9.13855	12.9655	13.5478	67.6206	8.14306	7.09424	6.04677	10.3467	7.58334	17.0137	23.1835	24.2523	42.8245	8.69391	18.2175
A230083G16Rik		0.919239	0	3.0963	3.01934	2.19791	1.81317	1.7455	9.45516	0	3.04813	2.02777	1.84185	1.02845	5.99551	1.14232	1.08046	0	3.02779	2.03576	2.02692	4.03118	0	5.6875	0.850683	5.56404	2.91028	0.995918	1.73878	3.31227
A230083N12Rik		5.51543	3.16804	5.1605	6.03868	6.59373	7.2527	6.10926	4.20229	5.66223	4.06417	6.0833	4.60462	3.08534	3.997	5.71159	10.8046	4.51593	3.02779	4.07153	8.1077	1.0078	5.17333	6.63542	3.40273	5.56404	3.88037	5.97551	4.34695	5.79648
A230087F16Rik		0	1.05601	0	1.00645	0.732636	1.81317	1.7455	7.35401	0.943706	1.01604	2.02777	17.4976	0	4.99626	1.14232	1.08046	0	7.06483	1.01788	0	1.0078	0	0.947917	1.70137	0	0.970092	1.99184	1.73878	0
A230103J11Rik		12.8693	4.22405	16.5136	14.0902	9.52427	6.34611	9.60027	17.8597	14.1556	10.1604	14.1944	12.8929	8.22758	9.99251	5.71159	22.6897	12.4188	19.176	10.1788	19.2558	15.1169	10.3467	11.375	13.6109	16.6921	13.5813	7.96735	15.649	15.7333
A230107N01Rik		47.8004	30.6244	14.4494	31.1998	23.4444	32.6371	33.1646	16.8092	38.6919	27.4331	22.3054	20.2603	20.569	22.9828	30.8426	39.977	23.7086	20.1852	22.3934	21.2827	22.1715	14.6578	21.8021	15.3123	24.1108	24.2523	11.951	26.0817	18.2175
A230108P19Rik		0	0	0	1.00645	0	1.81317	0	2.10115	0	0	0	0	0	1.9985	0	0	1.12898	1.00926	1.01788	0	2.01559	0	0	0	0	0	2.98776	0.869391	0
A2m		11921.6	10361.6	9774	9789.7	7874.37	8768.51	7376.5	5626.87	14519.9	11671.3	12929	8361.08	13670.1	10875.8	13762.7	13663.5	14159.7	9910.95	13121.5	10280.6	13146.7	11865.9	11450.8	10074.6	11374.8	10819.4	9324.78	12040.2	10951.2
A330008L17Rik		2.75772	10.5601	5.1605	3.01934	5.86109	9.97246	15.7095	86.147	4.71853	4.06417	8.11107	34.0742	1.02845	21.9835	2.28464	11.8851	5.64492	65.602	6.10729	2.02692	5.03898	5.17333	5.6875	14.4616	1.85468	19.4018	14.9388	4.34695	14.0772
A330009N23Rik		11.0309	14.7842	10.321	16.1031	13.1875	14.5054	18.3278	38.8712	6.60594	8.12834	13.1805	36.837	15.4267	19.985	7.99623	5.4023	13.5478	20.1852	9.16094	6.08077	10.078	11.2089	13.2708	12.7603	8.34606	10.671	13.9429	15.649	16.5614
A330015K06Rik		3.67695	5.28007	13.4173	4.02579	5.12845	4.53294	8.72752	6.30344	8.49335	8.12834	8.11107	14.7348	7.19913	12.9903	12.5655	8.64368	9.03187	3.02779	5.08941	8.1077	7.05457	12.0711	11.375	8.50683	5.56404	1.94018	5.97551	10.4327	6.62454
A330017A19Rik		8.27315	7.39209	7.22471	6.03868	4.39582	6.34611	0	27.3149	11.3245	6.09625	3.04165	8.28832	5.14224	3.997	6.85391	10.8046	3.38695	12.1111	6.10729	3.04039	6.04677	9.48444	7.58334	4.25342	7.41872	7.76074	7.96735	6.08574	14.9052
A330023F24Rik		579.12	531.175	359.171	424.72	342.874	355.382	395.356	793.183	512.432	825.026	545.47	739.503	454.574	624.532	528.894	603.977	448.206	843.743	421.403	558.418	534.132	454.391	700.511	487.442	477.58	593.696	536.8	392.965	615.255
A330032B11Rik		3.67695	4.22405	1.0321	5.03223	2.19791	1.81317	2.61825	2.10115	3.77482	0	3.04165	1.84185	1.02845	0.999251	1.14232	1.08046	1.12898	1.00926	3.05365	2.02692	1.0078	5.17333	2.84375	1.70137	0.92734	3.88037	0.995918	0.869391	0.828068
A330033J07Rik		25.7387	16.8962	33.0272	24.1547	19.7812	26.291	10.473	23.1126	12.2682	10.1604	10.1388	28.5487	14.3983	30.9768	35.4119	30.2529	28.2246	23.213	33.5901	23.3096	22.1715	31.04	22.75	27.2219	38.0209	37.8336	44.8163	49.5553	25.6701
A330035P11Rik		109.389	118.274	102.178	142.915	137.736	126.922	132.658	36.7701	114.188	95.508	106.458	60.781	97.7025	86.9348	123.37	104.805	125.317	86.7965	115.021	107.427	115.897	93.12	122.281	90.1724	119.627	129.992	92.6204	114.76	100.196
[truncated: 44,883 more rows]

## Sheet: DE, KO sham vs WT sham
	baseMean	log2FoldChange	lfcSE	stat	pvalue	padj
Gm8730	1157.02	6.42816	0.205759	31.2413	2.934e-214	8.1618e-210
Rps3a3	1119.34	7.13696	0.231375	30.8459	6.36503e-209	8.85312e-205
Gm9625	297.475	5.37917	0.254715	21.1184	5.38796e-99	4.99608e-95
Gm3608	209.361	5.26301	0.255924	20.5648	5.67674e-94	3.94789e-90
Rps3a2	108.401	3.579	0.232363	15.4026	1.57222e-53	8.74723e-50
AI506816	244.045	-3.20742	0.263486	-12.173	4.32687e-34	2.00608e-30
Rps3a1	4018.56	-1.75929	0.148285	-11.8643	1.81453e-32	7.21095e-29
Hist1h4m	99.3311	7.60433	0.668228	11.3798	5.26933e-30	1.83228e-26
Abhd1	207.762	1.93992	0.18563	10.4505	1.45805e-25	4.50668e-22
Gm14165	39.7462	5.08276	0.512269	9.92206	3.33803e-23	9.28574e-20
Zfp932	331.137	-0.945006	0.100665	-9.38765	6.13532e-21	1.55157e-17
Capza1	1069.87	-0.836061	0.0926719	-9.02174	1.85128e-19	4.29158e-16
Gm10819	37.1342	2.64056	0.302593	8.72643	2.62838e-18	5.62432e-15
Rplp0	7250.46	-0.89829	0.107231	-8.37713	5.42359e-17	1.07767e-13
1500011B03Rik	677.734	0.877691	0.107338	8.17689	2.91258e-16	5.40147e-13
4930458D05Rik	39.1725	-4.86169	0.5953	-8.1668	3.16687e-16	5.50599e-13
Agpat9	112.704	-2.22746	0.312582	-7.12601	1.03319e-12	1.69067e-09
Pus7	701.339	1.81137	0.255546	7.08821	1.3586e-12	2.09964e-09
Slc5a9	27.9844	3.2356	0.462532	6.99541	2.64492e-12	3.87244e-09
Krtap7-1	23.1813	-8.95696	1.41326	-6.33781	2.33049e-10	3.24147e-07
Gm25776	205.49	0.970705	0.162357	5.97885	2.24723e-09	2.97683e-06
Wsb2-ps	23.5346	3.4102	0.574821	5.93262	2.9813e-09	3.76972e-06
Gm16867	8.35277	6.0099	1.06076	5.66566	1.46463e-08	1.77144e-05
Gm10785	13.0612	-2.38196	0.425997	-5.59149	2.2513e-08	2.60945e-05
Erdr1	29.5537	3.85082	0.700432	5.49778	3.84608e-08	4.11501e-05
Klhdc4	422.698	-0.605401	0.110544	-5.47657	4.3365e-08	4.46788e-05
Hist1h4n	242.391	-0.855013	0.158151	-5.4063	6.43398e-08	6.39216e-05
Glmn	271.018	0.608598	0.116127	5.24078	1.59898e-07	0.000153381
Ppp1cb	5682.29	0.27211	0.0522521	5.20763	1.91265e-07	0.000177354
Fam126a	1233.05	-0.85002	0.174063	-4.8834	1.04275e-06	0.000935714
Gm21857	27.1053	-3.95029	0.815139	-4.84615	1.2588e-06	0.00109429
4930515G01Rik	19.7914	-1.42688	0.296966	-4.80486	1.54858e-06	0.00130252
Pcdhb22	360.068	0.962093	0.200464	4.79933	1.59198e-06	0.00130252
Emc1	2352.55	-0.386108	0.0809373	-4.77046	1.83807e-06	0.00146089
Olfml3	357.516	-1.14797	0.242976	-4.72464	2.30526e-06	0.00178133
Gm26637	15.2364	-2.08968	0.451519	-4.6281	3.69034e-06	0.00277453
Cd1d2	6.64303	4.84848	1.05358	4.60192	4.18621e-06	0.00306453
Ssh1	563.533	0.699031	0.153027	4.56804	4.92313e-06	0.00351158
Clip4	775.925	0.404254	0.0894604	4.51881	6.2189e-06	0.00432493
Idua	272.079	-0.720381	0.167251	-4.30719	1.65343e-05	0.0110198
Krtap8-1	6.84394	-6.71488	1.55949	-4.30581	1.66379e-05	0.0110198
Gm13123	3.02552	4.76394	1.1194	4.25578	2.08317e-05	0.0134766
Gm15728	78.8876	-0.746427	0.182983	-4.0792	4.51902e-05	0.0285705
Crlf2	112.632	-0.950955	0.234909	-4.04819	5.16146e-05	0.031907
Gm43143	18.3877	1.62561	0.402579	4.03799	5.3912e-05	0.0326027
Gpatch11	408.148	0.503966	0.128036	3.93611	8.28121e-05	0.0490142

## Sheet: DE, WT MCAO ipsi vs WT sham 
	baseMean	log2FoldChange	lfcSE	stat	pvalue	padj
Hspa1a	3391.23	7.42985	0.493117	15.0671	2.6648e-51	5.8058e-47
Hspa1b	3683.13	8.18382	0.549941	14.8813	4.36117e-50	4.75084e-46
Hspb1	1241.65	5.12882	0.394269	13.0084	1.09559e-38	7.95653e-35
Atf3	1130.59	6.88373	0.549123	12.5359	4.75132e-36	2.58793e-32
Crem	352.586	1.21352	0.0975694	12.4375	1.63556e-35	7.12679e-32
Sbno2	836.121	1.77465	0.149958	11.8343	2.59524e-32	9.42376e-29
Gem	262.165	3.76143	0.318924	11.7941	4.18485e-32	1.13969e-28
Pvr	365.952	1.78937	0.151652	11.7992	3.93891e-32	1.13969e-28
Msmo1	2090.3	1.606	0.138886	11.5634	6.31374e-31	1.52842e-27
Tnfrsf12a	802.967	3.20692	0.285796	11.221	3.21616e-29	7.00704e-26
Maff	398.655	3.77626	0.346545	10.8969	1.19252e-27	2.36195e-24
Dusp5	196.691	4.12855	0.388381	10.6302	2.15757e-26	3.91725e-23
Junb	615.973	3.89912	0.369013	10.5663	4.26875e-26	7.15409e-23
Plk3	386.681	2.61591	0.248396	10.5312	6.2026e-26	9.65257e-23
Pmaip1	53.2951	4.13857	0.403332	10.261	1.05655e-24	1.5346e-21
Socs3	1046.04	2.77676	0.271616	10.2231	1.56281e-24	2.12805e-21
Stk40	498.956	1.40013	0.137587	10.1763	2.52979e-24	3.24215e-21
Jund	1954.89	2.16494	0.214915	10.0735	7.23601e-24	8.75838e-21
Nabp1	602.154	1.93883	0.193692	10.0098	1.37986e-23	1.58226e-20
Osmr	1392.46	2.54636	0.254952	9.98762	1.72683e-23	1.88113e-20
Fos	780.655	5.2487	0.530507	9.89374	4.43141e-23	4.59749e-20
Jun	1682.57	4.56061	0.462236	9.86641	5.82097e-23	5.76461e-20
Il4ra	494.049	2.07047	0.213213	9.71077	2.71283e-22	2.56975e-19
Fnip2	880.255	0.936464	0.0975056	9.6042	7.67491e-22	6.96722e-19
Idi1	378.668	2.27306	0.239224	9.50177	2.06343e-21	1.79824e-18
Map3k6	220.784	2.79148	0.294109	9.49134	2.28093e-21	1.91133e-18
Hsp90aa1	17930.3	2.00976	0.212196	9.47123	2.76561e-21	2.23164e-18
Nr4a1	338.757	2.49465	0.26497	9.41482	4.73894e-21	3.6874e-18
Csrp1	2591.34	1.28	0.136606	9.37003	7.25139e-21	5.44779e-18
Itpkc	273.018	1.38552	0.148585	9.32475	1.11242e-20	8.07875e-18
Zbtb21	621.464	1.03301	0.111567	9.25911	2.06153e-20	1.44885e-17
Gclc	1142.67	1.07399	0.116731	9.2005	3.56292e-20	2.42579e-17
Tmem43	1340.9	1.00677	0.11024	9.1325	6.69361e-20	4.4192e-17
Zfp36	202.192	2.62001	0.288073	9.09495	9.46304e-20	6.06386e-17
Stat3	2976.28	1.35667	0.149608	9.06816	1.21049e-19	7.5351e-17
Map4k5	2104.98	0.700841	0.0775504	9.03723	1.60688e-19	9.72476e-17
Lrrc59	1655.63	0.741317	0.082737	8.95991	3.24939e-19	1.91337e-16
Tes	185.092	1.72406	0.192817	8.94142	3.84195e-19	2.20275e-16
Hsph1	3145.61	3.35645	0.376156	8.92302	4.53748e-19	2.53482e-16
Klf6	1503.7	2.64091	0.297837	8.86697	7.5166e-19	4.0941e-16
Hspd1	5566.25	1.91429	0.216278	8.85106	8.66908e-19	4.60666e-16
Bag3	296.511	2.9712	0.33931	8.7566	2.01227e-18	1.04384e-15
Cyr61	1169.5	4.32135	0.495181	8.7268	2.61971e-18	1.32734e-15
Cebpd	370.898	3.04391	0.348981	8.72228	2.72654e-18	1.35007e-15
Dnajb1	3361.93	3.1245	0.358471	8.71619	2.87716e-18	1.39299e-15
Ngf	53.5746	2.56575	0.298921	8.58337	9.21309e-18	4.3636e-15
Fosb	87.9621	6.43995	0.754697	8.53317	1.42394e-17	6.4632e-15
Fosl2	712.676	1.62777	0.190716	8.53502	1.4013e-17	6.4632e-15
Trib1	246.4	2.17862	0.256877	8.48117	2.22943e-17	9.91279e-15
Gadd45b	262.994	2.29768	0.271555	8.4612	2.64637e-17	1.15313e-14
Mcl1	3384.9	0.885032	0.105244	8.40933	4.12373e-17	1.76164e-14
Ptgs2	219.369	3.1322	0.373343	8.38959	4.87856e-17	2.04402e-14
Map2k3	226.997	1.34408	0.161137	8.34117	7.35563e-17	3.02372e-14
Rab3gap2	2285.28	0.424497	0.0510063	8.32244	8.61711e-17	3.47669e-14
Srxn1	829.095	1.68022	0.201986	8.31851	8.90756e-17	3.52853e-14
Hsp90ab1	18486.3	1.14101	0.137554	8.295	1.08588e-16	4.22466e-14
Btaf1	1704.91	0.713657	0.0874332	8.16231	3.28682e-16	1.25632e-13
Coq10b	859.689	1.15263	0.141767	8.13043	4.27754e-16	1.60681e-13
Chac1	54.67	4.13796	0.5142	8.04737	8.45926e-16	3.12376e-13
Dnajb2	1028.95	0.64764	0.0805572	8.0395	9.0205e-16	3.27549e-13
Dnaja1	5440.91	1.74377	0.21711	8.03174	9.61037e-16	3.43248e-13
Insig1	2027.6	1.63412	0.203522	8.02917	9.81327e-16	3.44842e-13
Hspe1	1802.16	1.86389	0.232333	8.02249	1.03626e-15	3.58366e-13
Bhlhe40	848.84	1.17133	0.146473	7.99689	1.27604e-15	4.34392e-13
Ddit3	303.828	1.86612	0.234896	7.94444	1.95065e-15	6.53827e-13
Gfpt2	187.291	1.48065	0.187667	7.88976	3.0277e-15	9.99461e-13
Gm12346	55.7589	1.96535	0.250968	7.83108	4.83687e-15	1.57285e-12
Ier2	206.661	2.50751	0.324034	7.73842	1.00657e-14	3.22502e-12
Ets2	972.513	0.800353	0.10381	7.70976	1.2605e-14	3.9587e-12
Nop14	416.697	0.528072	0.0685146	7.70744	1.2837e-14	3.9587e-12
Ptp4a1	1707	0.934066	0.121228	7.70502	1.30824e-14	3.9587e-12
Zfp655	1047.3	0.6473	0.0839955	7.70637	1.29452e-14	3.9587e-12
Zfp948	222.351	1.63189	0.212093	7.69418	1.42401e-14	4.24997e-12
Iffo2	360.223	1.40481	0.185787	7.56139	3.98784e-14	1.1741e-11
Hmox1	405.742	2.55954	0.339753	7.53353	4.93851e-14	1.4346e-11
Zdhhc18	533.683	0.854873	0.113899	7.50554	6.1177e-14	1.75377e-11
Picalm	5388.26	0.448849	0.0600125	7.47926	7.47414e-14	2.11479e-11
Errfi1	1318.66	1.79702	0.240611	7.46857	8.10703e-14	2.26446e-11
Creb5	119.899	3.26148	0.439609	7.41906	1.17952e-13	3.25293e-11
Ndel1	1184.56	0.600626	0.0812091	7.39604	1.40303e-13	3.82098e-11
Jmjd1c	3432.43	0.79882	0.1081	7.38962	1.47245e-13	3.96052e-11
F2rl1	29.5228	3.8242	0.518084	7.38141	1.56616e-13	4.11141e-11
Fam134b	802.924	0.904655	0.122559	7.3814	1.56629e-13	4.11141e-11
Bach1	1507.73	0.809979	0.109858	7.37298	1.66853e-13	4.32765e-11
Cd14	143.531	2.74137	0.372029	7.3687	1.72302e-13	4.36504e-11
Swt1	660.757	1.68764	0.228984	7.37014	1.70453e-13	4.36504e-11
Dcun1d3	466.601	0.780649	0.106777	7.31102	2.65122e-13	6.49013e-11
Epha2	372.801	2.01769	0.275952	7.31175	2.63693e-13	6.49013e-11
Vcl	1560.77	1.33725	0.182856	7.31309	2.61062e-13	6.49013e-11
1110007C09Rik	330.912	1.06574	0.145818	7.30872	2.69694e-13	6.52868e-11
Scel	58.1155	3.18987	0.436788	7.30302	2.81373e-13	6.73658e-11
Ube2g2	657.087	0.842215	0.115407	7.29777	2.92583e-13	6.92882e-11
Lrrfip1	902.632	1.28004	0.176091	7.26924	3.61519e-13	8.46927e-11
Slc25a25	1077.43	1.19549	0.164733	7.25714	3.95352e-13	9.16333e-11
Ankrd28	2466.06	0.917612	0.126597	7.24828	4.2211e-13	9.68054e-11
Slc7a1	1308.63	0.907712	0.126851	7.15574	8.32246e-13	1.88877e-10
Akap13	3167.8	0.888936	0.124472	7.14168	9.21972e-13	2.07082e-10
Cxcl1	675.02	5.67609	0.795517	7.13509	9.67211e-13	2.15027e-10
Fas	164.586	2.10333	0.294932	7.13158	9.92244e-13	2.18364e-10
Tmbim1	1385.1	1.06334	0.150047	7.08674	1.37308e-12	2.99152e-10
Arid5a	342.977	1.86674	0.264399	7.06032	1.66124e-12	3.58351e-10
Shb	288.296	1.62541	0.230358	7.056	1.71363e-12	3.66029e-10
Arrdc3	2913.76	1.21309	0.173897	6.97589	3.0394e-12	6.42907e-10
Hspa14	1000.65	0.526459	0.0757097	6.95366	3.55936e-12	7.45652e-10
Psmd11	731.088	0.558873	0.0804194	6.94947	3.66652e-12	7.60786e-10
Cdk6	555.755	1.01301	0.145878	6.94426	3.80459e-12	7.81988e-10
Fam129a	450.97	1.34583	0.195365	6.88882	5.62579e-12	1.14551e-09
Cblb	435.515	1.02121	0.148316	6.8854	5.76256e-12	1.16249e-09
Pparg	67.3782	2.00302	0.292198	6.85502	7.13027e-12	1.4252e-09
Cry1	821.332	0.891046	0.130578	6.82386	8.86289e-12	1.75542e-09
Xbp1	2190.18	0.983029	0.144474	6.80418	1.01624e-11	1.99466e-09
Dusp1	547.392	2.08222	0.306306	6.79784	1.06199e-11	2.06585e-09
Gadd45a	104.546	1.78082	0.262201	6.7918	1.10743e-11	2.13518e-09
Ptpn1	957.01	0.679836	0.100321	6.77663	1.23009e-11	2.35088e-09
Zfp932	331.137	-0.563205	0.0834358	-6.75016	1.47683e-11	2.79788e-09
Litaf	551.267	1.19563	0.177349	6.74167	1.56579e-11	2.94086e-09
Casp4	70.7102	2.69706	0.401019	6.72551	1.74977e-11	3.25831e-09
Hmgcs1	9178.14	1.23742	0.184146	6.71975	1.82031e-11	3.36093e-09
Arc	204.499	4.8043	0.717569	6.69524	2.15319e-11	3.94214e-09
Mknk2	1103.18	0.975191	0.145814	6.68789	2.26415e-11	4.11076e-09
Herpud1	2177.55	1.43802	0.215368	6.67702	2.43846e-11	4.39064e-09
2610507I01Rik	181.84	-0.977879	0.146702	-6.66576	2.63303e-11	4.67013e-09
Slc10a6	41.8488	2.96609	0.444987	6.66556	2.63655e-11	4.67013e-09
Ppl	135.508	1.89244	0.2842	6.65884	2.75992e-11	4.84923e-09
Hspa4l	3799.57	0.95173	0.143018	6.65463	2.84017e-11	4.9503e-09
Rragc	903.56	0.601252	0.0906243	6.63456	3.25472e-11	5.62782e-09
Hbegf	255.364	3.51008	0.530774	6.61314	3.76247e-11	6.45456e-09
Cyp51	1883.31	1.71398	0.259232	6.61176	3.79774e-11	6.46417e-09
Slc35f6	795.409	0.366983	0.0555599	6.60518	3.97033e-11	6.70555e-09
Slc26a1	74.9536	1.26756	0.191941	6.60392	4.00437e-11	6.71101e-09
Rassf1	413.528	1.16227	0.176102	6.59999	4.11179e-11	6.78663e-09
Senp2	1278.76	0.633079	0.0959136	6.60052	4.09723e-11	6.78663e-09
Cd68	140.787	1.11795	0.169818	6.58322	4.60373e-11	7.4873e-09
Ubn1	1394.41	0.478081	0.0726216	6.58318	4.60503e-11	7.4873e-09
Mmp19	184.662	1.68325	0.257169	6.54531	5.93722e-11	9.58179e-09
Zfp52	365.179	1.39454	0.213288	6.53827	6.22342e-11	9.96982e-09
Usp53	1306.45	0.811914	0.124433	6.5249	6.80468e-11	1.08214e-08
Egr1	278.275	3.60548	0.5548	6.49871	8.10142e-11	1.27903e-08
Snapc1	418.696	0.562398	0.0867195	6.48525	8.85825e-11	1.38845e-08
Bcl6	270.406	1.45099	0.223966	6.47859	9.25851e-11	1.44082e-08
Dusp16	533.969	0.968554	0.149618	6.47353	9.57424e-11	1.47895e-08
Magi3	1084.4	0.902776	0.139479	6.4725	9.6393e-11	1.47895e-08
Rock2	3242.83	0.989425	0.153124	6.46158	1.03616e-10	1.57866e-08
Tbc1d15	388.363	0.76271	0.118079	6.45929	1.05193e-10	1.59155e-08
Cxcl16	249.389	1.54398	0.240097	6.43068	1.27034e-10	1.90874e-08
Noct	564.862	1.09826	0.170859	6.42789	1.29388e-10	1.93081e-08
Csrnp1	379.759	1.80706	0.2812	6.42623	1.30807e-10	1.93871e-08
Eif1	1353.68	0.697414	0.10876	6.4124	1.43244e-10	2.10869e-08
Flnc	992.035	1.83505	0.287873	6.3745	1.83562e-10	2.68408e-08
Cebpb	289.863	1.49127	0.234189	6.3678	1.91758e-10	2.77712e-08
Tsr1	721.08	0.608109	0.0955062	6.36723	1.92475e-10	2.77712e-08
Slc25a24	304.732	1.0084	0.159272	6.3313	2.43112e-10	3.46347e-08
Xdh	256.175	2.12124	0.335044	6.33122	2.43224e-10	3.46347e-08
1700017B05Rik	228.962	1.07782	0.170984	6.30364	2.9073e-10	4.11308e-08
Ptpn2	668.17	0.87957	0.139688	6.29668	3.0408e-10	4.27418e-08
Klf4	210.284	2.49906	0.397192	6.29183	3.13751e-10	4.38185e-08
Hmga1	223	1.47845	0.235138	6.28759	3.22431e-10	4.47439e-08
Gm42679	21.0576	3.06878	0.488787	6.27837	3.42135e-10	4.71779e-08
Phrf1	1130.41	0.449735	0.0716503	6.2768	3.45609e-10	4.73571e-08
Sat1	1012.01	1.08979	0.174337	6.25105	4.0771e-10	5.52619e-08
Tpd52	1000.85	0.546182	0.0873781	6.25079	4.0837e-10	5.52619e-08
Tbc1d12	871.269	-0.402387	0.0644463	-6.24376	4.2717e-10	5.74491e-08
Lmna	2310.8	1.21214	0.194194	6.2419	4.32277e-10	5.77792e-08
Mthfd2	104.31	2.20698	0.353634	6.24086	4.35181e-10	5.78128e-08
Uspl1	1046.75	0.660478	0.105966	6.2329	4.57888e-10	6.04607e-08
Gabarapl1	3863.33	0.722525	0.116076	6.2246	4.82774e-10	6.33627e-08
Irak3	73.1533	1.86229	0.299315	6.22183	4.91388e-10	6.4107e-08
Akap11	5707.19	0.621801	0.0999927	6.21847	5.02028e-10	6.51052e-08
Etv3	610.737	0.532547	0.0856995	6.21412	5.16135e-10	6.65387e-08
Mafg	1118.17	0.581645	0.093779	6.2023	5.56456e-10	7.13147e-08
Nolc1	942.27	0.437112	0.0704917	6.20089	5.61431e-10	7.15315e-08
Slc15a3	100.78	1.77547	0.286417	6.19889	5.68633e-10	7.20279e-08
Atf4	2414.1	1.01895	0.164616	6.18983	6.023e-10	7.58515e-08
Golga3	1642.91	0.442146	0.0714506	6.18813	6.08815e-10	7.62313e-08
Gnl3	456.615	0.611661	0.098872	6.18639	6.1558e-10	7.6638e-08
Gtpbp4	866.416	0.385196	0.0622894	6.18397	6.25095e-10	7.73804e-08
Cpm	203.264	2.04036	0.330056	6.18187	6.33483e-10	7.79757e-08
1810013L24Rik	1642.02	0.561331	0.090867	6.1775	6.51226e-10	7.92641e-08
Mirg	743.63	2.42003	0.391696	6.17832	6.47865e-10	7.92641e-08
Bdp1	1618.73	0.55367	0.0896399	6.17661	6.54939e-10	7.92731e-08
9330151L19Rik	445.601	-0.725791	0.117529	-6.17544	6.59808e-10	7.94212e-08
Kctd10	2427.71	0.755221	0.122545	6.16282	7.14606e-10	8.55446e-08
Sik2	908.105	0.629894	0.102289	6.15796	7.36868e-10	8.77275e-08
Sc5d	882.616	0.98231	0.159578	6.15569	7.47503e-10	8.85101e-08
Serpine1	67.0894	4.44002	0.722694	6.14371	8.06181e-10	9.4942e-08
Ldlr	833.289	1.32161	0.215256	6.13972	8.26646e-10	9.68287e-08
Ppp1r10	1015.19	0.65106	0.106073	6.13784	8.3653e-10	9.74625e-08
P2rx5	99.7966	1.73206	0.282975	6.12089	9.30556e-10	1.07841e-07
Stx11	105.484	2.42291	0.395922	6.11967	9.37673e-10	1.0809e-07
Cmtm4	4076.69	0.709501	0.116	6.1164	9.57142e-10	1.09754e-07
Tnfaip6	35.0193	4.75392	0.778974	6.1028	1.04227e-09	1.18889e-07
Clcf1	77.0123	2.00689	0.329246	6.09541	1.09158e-09	1.23866e-07
Scx	75.8803	2.05564	0.337943	6.08281	1.18091e-09	1.33308e-07
Spsb1	571.552	0.822814	0.135295	6.08162	1.18977e-09	1.33616e-07
Mafk	393.39	1.11534	0.183447	6.07992	1.20243e-09	1.34345e-07
Hsd17b7	481.01	1.49429	0.24635	6.06573	1.31358e-09	1.46015e-07
Npc1	1624.86	0.471004	0.0777455	6.05827	1.37591e-09	1.52167e-07
Capn2	2291.14	0.563305	0.0929994	6.05708	1.38618e-09	1.52529e-07
Gprc5a	11.595	4.29622	0.709539	6.05494	1.40466e-09	1.53786e-07
Parp16	48.967	1.58116	0.261672	6.04252	1.51724e-09	1.65281e-07
Gna13	3003.58	0.399915	0.0662881	6.03298	1.60962e-09	1.74472e-07
Plaur	57.0473	3.01784	0.501273	6.02035	1.74041e-09	1.87714e-07
Rin1	127.131	3.59228	0.597214	6.01507	1.79812e-09	1.92298e-07
Upf1	1187.51	0.69374	0.115338	6.01485	1.80056e-09	1.92298e-07
Icam1	2259.33	1.98824	0.330925	6.00811	1.87695e-09	1.98527e-07
Micall1	1328.22	0.762476	0.126908	6.0081	1.8771e-09	1.98527e-07
Runx1	77.8616	1.41963	0.236342	6.00668	1.89357e-09	1.993e-07
Plekhm1	313.156	0.788203	0.131258	6.005	1.91328e-09	2.00407e-07
Nfkbiz	626.428	1.56024	0.260327	5.99337	2.05534e-09	2.14257e-07
Emd	623.014	0.79972	0.133783	5.97772	2.26284e-09	2.34764e-07
Jdp2	291.717	0.927081	0.155217	5.97279	2.33226e-09	2.4082e-07
Bsdc1	1256.76	0.578276	0.0969663	5.96368	2.46616e-09	2.53444e-07
Lrrc8e	14.9388	2.43258	0.408325	5.95747	2.56177e-09	2.62034e-07
Fdft1	1512.53	0.668451	0.112277	5.9536	2.62308e-09	2.67052e-07
D630036G22Rik	256.455	1.24873	0.210498	5.93229	2.98746e-09	3.02734e-07
A730049H05Rik	10.1789	3.3572	0.567226	5.91862	3.24651e-09	3.27462e-07
Zscan18	356.855	0.828138	0.140085	5.91169	3.38616e-09	3.39974e-07
Egr2	26.7501	4.42286	0.74857	5.90842	3.45406e-09	3.452e-07
Vdr	15.0118	3.61711	0.613268	5.89809	3.67741e-09	3.65843e-07
Txndc11	930.176	0.408009	0.0692446	5.89228	3.80893e-09	3.77205e-07
Ccl4	65.6139	5.45379	0.926891	5.88396	4.00567e-09	3.94894e-07
Naa50	1489.06	0.452504	0.0769332	5.88178	4.05886e-09	3.98335e-07
Edrf1	837.579	0.614068	0.104503	5.87606	4.20152e-09	4.10486e-07
Dnajb9	918.601	0.957734	0.163224	5.86761	4.4211e-09	4.30012e-07
Plet1	49.4224	1.77829	0.303178	5.86548	4.47846e-09	4.33655e-07
Eif4ebp1	88.4682	1.40289	0.239659	5.85368	4.80806e-09	4.59444e-07
Rcan1	2012.4	1.51752	0.259231	5.85392	4.80134e-09	4.59444e-07
Trpc1	965.127	0.573015	0.0978778	5.85439	4.78758e-09	4.59444e-07
Sync	41.4773	1.87308	0.32011	5.85138	4.87522e-09	4.63827e-07
Akap12	2656.17	2.06729	0.353767	5.84366	5.1065e-09	4.77491e-07
Ctps	804.144	1.34877	0.230768	5.84467	5.07566e-09	4.77491e-07
Samd4	859.646	1.12877	0.193136	5.84443	5.08321e-09	4.77491e-07
Zbtb16	488.168	2.45035	0.419307	5.84382	5.10184e-09	4.77491e-07
Uap1	729.319	0.726534	0.1244	5.84031	5.21024e-09	4.85109e-07
Amer1	942.452	-0.87432	0.149776	-5.83751	5.29866e-09	4.91242e-07
Ccl11	14.5459	4.69035	0.804868	5.82748	5.62703e-09	5.19475e-07
4833422C13Rik	110.578	1.50815	0.258867	5.82598	5.67797e-09	5.21966e-07
Traf4	1417.3	-0.664095	0.114088	-5.82089	5.85352e-09	5.35843e-07
Ctdp1	557.326	0.401241	0.0691456	5.80284	6.52007e-09	5.94363e-07
Itga5	316.541	1.39153	0.240613	5.78329	7.32534e-09	6.64989e-07
Hspa1l	49.4509	1.93591	0.335427	5.77148	7.85787e-09	7.10371e-07
Mob3a	280.613	1.2475	0.216213	5.76977	7.93815e-09	7.14663e-07
Baz1a	220.125	1.32178	0.229355	5.76306	8.26003e-09	7.37547e-07
Gas2l1	583.698	0.498698	0.0865311	5.76322	8.25228e-09	7.37547e-07
Dhrs9	4.75276	6.91839	1.20154	5.75792	8.51566e-09	7.57268e-07
Procr	40.5329	1.93	0.335322	5.75566	8.63042e-09	7.64353e-07
Stc1	126.162	1.23242	0.214363	5.74924	8.96432e-09	7.90711e-07
Mt2	922.768	2.49395	0.433868	5.74819	9.02048e-09	7.92456e-07
Nab2	358.713	1.4328	0.249353	5.74606	9.13455e-09	7.99255e-07
Impact	2369.59	0.647378	0.112703	5.7441	9.24113e-09	8.05346e-07
Fkbp5	1399.14	1.74782	0.304752	5.73521	9.73915e-09	8.45366e-07
Pmvk	732.926	0.842612	0.147168	5.72551	1.03126e-08	8.91591e-07
Elovl5	1704.84	1.01115	0.177051	5.71105	1.12279e-08	9.59301e-07
Rel	104.617	1.12306	0.196636	5.71136	1.1208e-08	9.59301e-07
Tubb6	274.964	1.62454	0.284451	5.71112	1.12235e-08	9.59301e-07
Klrg2	28.0351	2.10055	0.368214	5.70471	1.16544e-08	9.91855e-07
Myo1c	837.387	0.802288	0.140668	5.70343	1.17419e-08	9.9541e-07
Serpina3g	133.333	3.32349	0.583784	5.69301	1.2482e-08	1.05405e-06
Nop58	1095.59	0.473399	0.0833546	5.67934	1.35214e-08	1.13304e-06
Sall2	1358.32	-0.491955	0.0866205	-5.67943	1.35146e-08	1.13304e-06
Bcl2l11	372.893	0.709435	0.124942	5.67812	1.36185e-08	1.1368e-06
Nipal1	10.8409	4.41206	0.777517	5.67454	1.3906e-08	1.15637e-06
Zbtb11	820.606	0.582438	0.102656	5.67368	1.39763e-08	1.1578e-06
Bmp2k	1596.05	0.895041	0.15804	5.66339	1.48412e-08	1.22479e-06
Gdf15	18.8289	3.5954	0.634965	5.66236	1.49302e-08	1.22749e-06
Cdkn2b	57.3785	1.64561	0.290812	5.65867	1.52553e-08	1.2495e-06
Hgf	145.127	1.40025	0.247825	5.65016	1.60297e-08	1.30801e-06
Selk	1683.05	0.397696	0.0704389	5.64597	1.64248e-08	1.33525e-06
Peg10	375.39	1.79733	0.318419	5.64454	1.65627e-08	1.34146e-06
Fam109a	393.408	0.948297	0.168036	5.64342	1.66706e-08	1.3452e-06
Rps6ka3	1184.15	0.664439	0.117841	5.63843	1.71604e-08	1.3796e-06
Ftl1	6300.44	0.427651	0.0758651	5.63699	1.73048e-08	1.3861e-06
Il1rn	37.5073	5.76789	1.02402	5.63257	1.77541e-08	1.41689e-06
Cars	989.418	0.53981	0.0959803	5.62418	1.86392e-08	1.48209e-06
2610002M06Rik	1091.26	-0.441442	0.0785277	-5.62148	1.89332e-08	1.49456e-06
Chka	1624.57	0.767296	0.136481	5.62201	1.88753e-08	1.49456e-06
Acot9	347.027	0.980472	0.174511	5.61839	1.9274e-08	1.51597e-06
Per2	615.607	0.754096	0.134303	5.61489	1.96689e-08	1.54146e-06
Tnfaip3	464.732	2.02134	0.360198	5.61175	2.00291e-08	1.55848e-06
Zfand2a	1014.37	1.08704	0.193691	5.61224	1.99725e-08	1.55848e-06
Gss	590.004	0.812001	0.144751	5.60962	2.02766e-08	1.57212e-06
Pdcl	1099.47	-0.553927	0.0988656	-5.60283	2.10878e-08	1.62922e-06
Pabpc4	795.036	0.347051	0.0620655	5.59169	2.24871e-08	1.73119e-06
Preb	858.535	0.385016	0.0690886	5.57278	2.50702e-08	1.92325e-06
Bcl3	36.0203	2.84981	0.511519	5.57126	2.52902e-08	1.93333e-06
P2ry2	23.5077	2.11956	0.380499	5.57047	2.54053e-08	1.93533e-06
Cyth3	1531.48	0.50214	0.0901586	5.56952	2.55442e-08	1.93913e-06
Ptx3	75.4746	4.02538	0.722926	5.56818	2.57418e-08	1.94735e-06
Zfp747	150.509	0.815266	0.146448	5.56694	2.59253e-08	1.95445e-06
Rhob	1909.96	1.92873	0.346636	5.56413	2.63464e-08	1.97934e-06
Dnajb4	1328.83	1.22863	0.22088	5.56242	2.66052e-08	1.99191e-06
Rela	573.505	0.764983	0.137663	5.55694	2.74552e-08	2.04852e-06
Serpinb8	691.21	1.59417	0.286918	5.55618	2.75748e-08	2.05042e-06
Eif4e2	1226.91	0.37684	0.0678346	5.55528	2.77163e-08	2.05393e-06
Sh3bp2	99.2589	1.63318	0.294125	5.55267	2.81342e-08	2.07783e-06
Rnd3	962.821	1.00439	0.181249	5.54148	2.99933e-08	2.20765e-06
Gpr107	1554.12	0.415862	0.0751067	5.53694	3.07797e-08	2.2579e-06
Btg3	178.694	1.00514	0.181627	5.5341	3.12837e-08	2.28717e-06
Acbd3	1263.31	0.535948	0.0968733	5.53246	3.15774e-08	2.29326e-06
Fam178a	1629.66	0.523461	0.0946089	5.5329	3.14979e-08	2.29326e-06
Eif1a	1926.47	0.845105	0.152856	5.52877	3.22482e-08	2.33419e-06
Rnf144b	336.541	1.08944	0.197561	5.51444	3.49885e-08	2.52415e-06
Irgm1	398.292	1.55284	0.281714	5.51211	3.5455e-08	2.54937e-06
Rhou	705.842	1.53672	0.278851	5.51089	3.57026e-08	2.55872e-06
Tbc1d10a	353.517	0.678999	0.123348	5.50473	3.69743e-08	2.64118e-06
Cxcl10	198.76	4.41248	0.802655	5.49735	3.85538e-08	2.745e-06
Adal	421.956	-0.362809	0.0660738	-5.49096	3.99748e-08	2.83691e-06
Mt1	2081.26	1.42278	0.259428	5.48428	4.1516e-08	2.93672e-06
Vim	4838.7	1.11411	0.203392	5.47764	4.31038e-08	3.03917e-06
Ric3	1835.06	-0.374979	0.0685361	-5.47127	4.46828e-08	3.14034e-06
Sav1	656.352	0.740306	0.135379	5.46841	4.54085e-08	3.18108e-06
Gcnt2	756.993	0.927191	0.169806	5.46029	4.7536e-08	3.31945e-06
Tagln2	357.337	0.880528	0.161447	5.45396	4.92612e-08	3.42892e-06
Sertad1	269.464	0.909345	0.167042	5.44381	5.21535e-08	3.61869e-06
Id4	1650.57	-0.649855	0.119457	-5.44009	5.32548e-08	3.68337e-06
Glipr2	276.028	1.25517	0.231035	5.43283	5.54675e-08	3.82427e-06
N4bp1	904.169	0.570281	0.104982	5.43218	5.56694e-08	3.82609e-06
Msn	1057.19	0.584457	0.107804	5.42148	5.9106e-08	4.0495e-06
Midn	825.725	0.815235	0.150492	5.41712	6.05654e-08	4.13649e-06
Srbd1	423.981	-0.424189	0.0783329	-5.41521	6.1218e-08	4.155e-06
Srp68	855.294	0.396456	0.0732065	5.41559	6.10872e-08	4.155e-06
Ammecr1l	1138.07	0.455332	0.0842948	5.40166	6.60261e-08	4.46742e-06
A230046K03Rik	1286.25	0.612978	0.11357	5.39734	6.76347e-08	4.54802e-06
Emp1	1266.87	1.36384	0.252683	5.39741	6.76085e-08	4.54802e-06
Helz2	312.447	1.24531	0.23092	5.39284	6.93513e-08	4.6491e-06
C5ar1	50.9839	2.04305	0.379215	5.38757	7.14166e-08	4.77287e-06
C3ar1	202.063	1.60772	0.298753	5.38143	7.38969e-08	4.92352e-06
Elk4	872.675	0.502042	0.0933211	5.37972	7.45999e-08	4.95521e-06
Gramd4	791.297	0.485784	0.0903346	5.37761	7.54826e-08	4.9986e-06
Rasef	23.0769	2.24889	0.418311	5.37611	7.61104e-08	5.0249e-06
Nppc	40.2981	1.98414	0.369241	5.37356	7.71965e-08	5.08121e-06
Cln8	731.722	0.445395	0.0829213	5.3713	7.81717e-08	5.1299e-06
Usp36	414.344	1.10993	0.20671	5.36951	7.89514e-08	5.1655e-06
Areg	5.8257	4.30017	0.801127	5.36765	7.977e-08	5.20344e-06
Ext1	1019.13	0.680482	0.12685	5.36445	8.11942e-08	5.26481e-06
Jup	632.308	0.726167	0.135363	5.3646	8.11303e-08	5.26481e-06
Rnf217	961.206	0.500215	0.0933257	5.35988	8.32771e-08	5.38385e-06
Klhdc9	161.758	-0.848738	0.158575	-5.35227	8.68564e-08	5.59864e-06
Phlda1	59.022	1.93516	0.361651	5.35092	8.75079e-08	5.624e-06
Sh3bp4	1000.6	0.792672	0.148355	5.34309	9.1376e-08	5.85532e-06
9030407P20Rik	142.967	-0.696351	0.130559	-5.3336	9.62843e-08	6.15175e-06
Mad1l1	479.923	-0.399012	0.0748677	-5.32957	9.84454e-08	6.27143e-06
Sh3bp5l	897.366	0.597968	0.112218	5.32863	9.89549e-08	6.28551e-06
Tnfrsf23	43.0229	1.4222	0.267351	5.3196	1.03997e-07	6.58657e-06
Rhbdd3	378.431	-0.468738	0.0881625	-5.31675	1.05635e-07	6.67094e-06
Relb	403.039	1.50772	0.283861	5.31145	1.08754e-07	6.84803e-06
Krt80	16.9426	4.0629	0.765114	5.31019	1.0951e-07	6.87578e-06
Iigp1	339.17	2.02261	0.381314	5.30432	1.13095e-07	7.08046e-06
Cirh1a	456.631	0.414122	0.0781096	5.3018	1.14664e-07	7.15811e-06
Mtmr12	800.296	0.544262	0.102756	5.29667	1.17935e-07	7.34127e-06
Fam118a	457.4	0.651101	0.123101	5.28916	1.22878e-07	7.62717e-06
Txnrd1	2242.05	0.511969	0.0968324	5.28716	1.24227e-07	7.68899e-06
Aars	2941.08	0.470631	0.0891233	5.28068	1.28709e-07	7.94384e-06
Map3k8	215.868	1.07078	0.20296	5.27581	1.32172e-07	8.13456e-06
Mxd1	384.784	0.981402	0.186457	5.26342	1.41399e-07	8.6779e-06
Slc7a5	1239.08	1.4167	0.26921	5.26243	1.42165e-07	8.7004e-06
1810055G02Rik	337.68	0.676678	0.128607	5.26162	1.42794e-07	8.71445e-06
Upp1	391.532	1.59466	0.303194	5.25953	1.44422e-07	8.7892e-06
E130317F20Rik	220.919	-0.60864	0.115839	-5.25421	1.48664e-07	9.02212e-06
Ch25h	44.0395	3.24042	0.616858	5.25311	1.49554e-07	9.05095e-06
Msh2	784.444	-0.415468	0.0791261	-5.2507	1.51521e-07	9.14456e-06
Usp37	1058.47	0.37481	0.071424	5.24768	1.5403e-07	9.27029e-06
2610020C07Rik	126.059	-1.32491	0.252585	-5.2454	1.55945e-07	9.334e-06
Zbtb33	639.9	0.814412	0.155259	5.24552	1.55844e-07	9.334e-06
Cystm1	447.429	0.505322	0.0965013	5.23643	1.63716e-07	9.77229e-06
Arhgef37	43.6949	2.04144	0.390193	5.23188	1.67797e-07	9.96688e-06
Mbnl2	4239.62	0.574869	0.10988	5.23177	1.67891e-07	9.96688e-06
Patz1	968.023	-0.447822	0.0856304	-5.2297	1.69782e-07	1.00517e-05
Rasl10a	31.5569	3.02736	0.57931	5.2258	1.73405e-07	1.02384e-05
Gm10762	208.916	-0.663751	0.127047	-5.22444	1.7468e-07	1.02858e-05
Tpm4	3441.7	0.687147	0.1316	5.22149	1.77494e-07	1.04233e-05
Mdp1	877.806	-0.512541	0.0981908	-5.21984	1.79075e-07	1.04598e-05
Pdlim7	381.145	0.75392	0.144422	5.22027	1.78663e-07	1.04598e-05
Nfkbia	2515.38	1.1639	0.223191	5.21481	1.84001e-07	1.07188e-05
Sec24a	483.04	0.925552	0.177592	5.21167	1.87147e-07	1.0873e-05
Tspan14	899.943	0.575084	0.110659	5.19691	2.02629e-07	1.17412e-05
Hddc3	355.237	-0.769018	0.148023	-5.19527	2.04426e-07	1.18139e-05
Gm4673	293.181	-0.748808	0.14439	-5.18601	2.14848e-07	1.23833e-05
Tnfrsf1a	947.147	0.964692	0.186089	5.18405	2.17121e-07	1.24813e-05
Zfp334	977.853	0.409256	0.0789766	5.18199	2.1953e-07	1.25866e-05
Galnt15	208.874	1.52552	0.294445	5.18098	2.20719e-07	1.26215e-05
Sprtn	298.252	0.363307	0.0701311	5.1804	2.21414e-07	1.26281e-05
Zfp142	420.977	0.944922	0.18245	5.17907	2.22991e-07	1.26849e-05
Gm14636	95.128	1.61324	0.311891	5.17245	2.31047e-07	1.31089e-05
Sfn	65.0272	1.32026	0.255318	5.17105	2.32781e-07	1.3173e-05
Ccl9	179.987	1.85592	0.35933	5.16494	2.40519e-07	1.35756e-05
Mid2	518.249	0.61921	0.119904	5.16421	2.4146e-07	1.35935e-05
Fam83g	11.1916	4.01818	0.778472	5.16163	2.44811e-07	1.37466e-05
Hnrnpr	3522.08	-0.398611	0.0772421	-5.16054	2.46244e-07	1.37562e-05
Ubc	3058.32	0.749611	0.145247	5.16092	2.45733e-07	1.37562e-05
Ric1	2082.26	0.302482	0.0586386	5.15841	2.49055e-07	1.38777e-05
Ankmy2	1010.21	-0.489172	0.0948608	-5.15673	2.51295e-07	1.39667e-05
Slc25a40	373.847	-0.482029	0.0937399	-5.1422	2.71544e-07	1.50538e-05
AI607873	42.9023	1.13125	0.220075	5.14029	2.74316e-07	1.51689e-05
Sun2	833.998	0.934453	0.181847	5.13866	2.76698e-07	1.52618e-05
Tmed5	644.091	0.582646	0.113399	5.13802	2.77645e-07	1.52754e-05
Mir6236	1313.05	2.55326	0.496988	5.13746	2.78472e-07	1.52823e-05
Cog3	1097.71	0.304687	0.0593137	5.13688	2.79333e-07	1.5291e-05
Klf10	558.883	0.970066	0.189081	5.13042	2.89097e-07	1.57464e-05
Klf9	2522.19	0.773175	0.150692	5.13084	2.8846e-07	1.57464e-05
Gm5069	79.3746	-0.965161	0.188191	-5.12863	2.91855e-07	1.5857e-05
Ankrd11	3164.24	0.606203	0.118263	5.12587	2.96163e-07	1.603e-05
Wsb2	2584.48	1.08933	0.212525	5.12565	2.9651e-07	1.603e-05
4930480K23Rik	114.799	-0.639576	0.124807	-5.12451	2.98315e-07	1.60876e-05
RP24-186G5.4	22.452	1.93621	0.378017	5.12202	3.02284e-07	1.62378e-05
Rras2	931.949	0.85994	0.167897	5.12183	3.02591e-07	1.62378e-05
Aldh18a1	548.358	0.87945	0.171831	5.11812	3.08593e-07	1.64863e-05
Elmsan1	492.198	0.688177	0.134461	5.11804	3.08734e-07	1.64863e-05
Ddx21	1135.31	0.37727	0.0737648	5.1145	3.14571e-07	1.67376e-05
Grpel2	631.213	0.552449	0.108031	5.1138	3.15745e-07	1.67376e-05
Tmem80	434.064	-0.644278	0.125981	-5.11411	3.15231e-07	1.67376e-05
Slc2a1	3171.46	0.680438	0.13308	5.11302	3.17049e-07	1.67659e-05
Eprs	5443.85	0.431213	0.0843831	5.11018	3.21847e-07	1.69784e-05
Hspd1-ps3	13.9416	1.74555	0.341916	5.10519	3.3047e-07	1.73912e-05
Fam53c	650.777	0.49088	0.0961822	5.10365	3.33162e-07	1.74906e-05
Serpina3f	57.3844	4.19301	0.821955	5.10126	3.37393e-07	1.75856e-05
Tmprss2	19.1696	1.53416	0.300718	5.10167	3.36663e-07	1.75856e-05
Zfp672	1142.9	0.509331	0.0998375	5.1016	3.36788e-07	1.75856e-05
Cidea	58.1431	1.48275	0.291012	5.09514	3.48484e-07	1.81203e-05
Chaf1a	379.183	-0.811491	0.159328	-5.09321	3.52053e-07	1.81758e-05
Csf3	62.9895	6.5736	1.29049	5.09389	3.50789e-07	1.81758e-05
Ssr3	4158.73	0.451257	0.0885934	5.09357	3.51375e-07	1.81758e-05
Zfp383	168.854	0.63173	0.12406	5.09212	3.54078e-07	1.82371e-05
Asb6	473.276	0.460441	0.0904845	5.08862	3.60677e-07	1.84896e-05
Snord13	44.5087	1.00253	0.197012	5.08867	3.6058e-07	1.84896e-05
1200007C13Rik	13.247	2.98342	0.586927	5.08311	3.71304e-07	1.89897e-05
Hspa8	31440.1	0.876591	0.172717	5.0753	3.86877e-07	1.97398e-05
Mir432	11.8208	3.00493	0.592418	5.07231	3.93006e-07	2.00057e-05
Metap1	892.019	0.483505	0.0954672	5.06462	4.09216e-07	2.07537e-05
Ubr2	1941.09	0.359654	0.0710155	5.06444	4.09605e-07	2.07537e-05
Frat2	137.826	1.6963	0.335233	5.06007	4.19107e-07	2.11858e-05
Zfp426	790.073	0.361932	0.0716232	5.05328	4.34289e-07	2.19024e-05
Hmgxb3	1257.93	0.323172	0.0640055	5.04914	4.43815e-07	2.23311e-05
Nr2c2	2691.82	-0.315099	0.0624147	-5.04847	4.45373e-07	2.23579e-05
Il17rd	760.138	0.78968	0.156502	5.0458	4.51635e-07	2.25683e-05
Msh3	954.177	-0.340167	0.0674115	-5.04613	4.50851e-07	2.25683e-05
2810410L24Rik	175.464	-0.796235	0.157836	-5.04468	4.54273e-07	2.26482e-05
Hmgcr	3363.02	1.27594	0.253102	5.04122	4.6257e-07	2.30091e-05
Angptl4	561.016	1.6318	0.324072	5.0353	4.77109e-07	2.36783e-05
Cnih4	1052.11	0.486267	0.0967102	5.02808	4.95404e-07	2.45304e-05
F2r	617.801	0.830329	0.165208	5.02597	5.00887e-07	2.47456e-05
Armcx3	1060.5	0.35492	0.0706269	5.02528	5.02697e-07	2.47789e-05
Polr3d	288.708	0.622689	0.123979	5.02255	5.09904e-07	2.50774e-05
Sik1	1057.68	1.0702	0.213131	5.02131	5.13203e-07	2.51272e-05
Vmac	337.876	-0.623765	0.124224	-5.0213	5.13224e-07	2.51272e-05
Por	1446.98	0.550271	0.109684	5.01687	5.2519e-07	2.56303e-05
Trim45	377.879	-0.812276	0.161917	-5.01663	5.25852e-07	2.56303e-05
Nfatc2	318.584	1.08254	0.215926	5.01347	5.34583e-07	2.59977e-05
Abl2	1702.83	0.691266	0.137921	5.01204	5.38549e-07	2.61322e-05
Cdc42se1	1381.65	0.522862	0.104338	5.01125	5.40776e-07	2.6182e-05
Asb4	62.7501	2.04975	0.409627	5.00394	5.61711e-07	2.70752e-05
Dcps	241.135	-0.50203	0.100323	-5.00414	5.61118e-07	2.70752e-05
Mras	1048.73	1.5369	0.307383	4.99994	5.73476e-07	2.75813e-05
Edn1	59.4024	3.35919	0.67216	4.9976	5.80475e-07	2.78564e-05
Fam35a	250.048	-0.493711	0.0988498	-4.99456	5.89715e-07	2.82376e-05
Mtrr	461.225	-0.72907	0.146085	-4.99073	6.01501e-07	2.87388e-05
Ogfod1	557.971	0.894892	0.179547	4.98417	6.22275e-07	2.96663e-05
Ctla2a	358.334	1.66423	0.333948	4.9835	6.24454e-07	2.97052e-05
Chst8	71.8179	3.28059	0.65857	4.98139	6.31293e-07	2.99651e-05
Ahnak	15353.2	1.1028	0.221726	4.97371	6.56851e-07	3.11105e-05
Rab8b	1650.27	0.510568	0.102741	4.96946	6.7141e-07	3.1731e-05
Kcne4	111.3	1.91348	0.385791	4.9599	7.05312e-07	3.32611e-05
Tmem175	802.605	-0.45554	0.0919155	-4.95608	7.19302e-07	3.38476e-05
Ranbp9	1293.58	0.389612	0.0786339	4.95476	7.24207e-07	3.4005e-05
Crbn	1093.61	-0.381933	0.0771282	-4.95193	7.34806e-07	3.44284e-05
Ptpn23	460.73	1.06486	0.215481	4.94176	7.74185e-07	3.61956e-05
Csgalnact1	1100.68	-0.972841	0.196956	-4.93937	7.83757e-07	3.65647e-05
Tfb2m	495.282	-0.779115	0.157845	-4.93595	7.976e-07	3.7131e-05
Nfkb2	464.966	1.30925	0.265334	4.93435	8.04193e-07	3.73581e-05
Pold1	236.935	-0.620717	0.126029	-4.9252	8.42722e-07	3.90647e-05
Hsp25-ps1	5.25705	5.01478	1.01891	4.92171	8.57926e-07	3.9685e-05
Lilr4b	23.6196	2.53231	0.514687	4.92011	8.64961e-07	3.99256e-05
Pld6	36.4475	-1.17669	0.239511	-4.91287	8.97517e-07	4.13408e-05
Rasd1	67.9864	3.95133	0.804428	4.91198	9.01622e-07	4.14423e-05
Ier5	977.994	0.79071	0.161032	4.91027	9.09501e-07	4.17164e-05
Tfb1m	194.107	-0.866776	0.176609	-4.90787	9.20724e-07	4.21425e-05
Btg2	1200.95	1.65318	0.337163	4.9032	9.42871e-07	4.30657e-05
C030005K06Rik	189.165	-1.05319	0.214937	-4.9	9.58383e-07	4.36826e-05
Tmem41b	1094.01	0.400987	0.0818978	4.89619	9.77115e-07	4.44434e-05
Tgm1	22.4953	3.35089	0.684449	4.89575	9.79337e-07	4.44517e-05
Mmp3	6.80763	7.18389	1.46799	4.89369	9.89624e-07	4.48252e-05
Morc4	223.254	0.840778	0.172176	4.88325	1.04352e-06	4.71686e-05
Naa15	1038.14	0.431538	0.088379	4.88281	1.04585e-06	4.7176e-05
Edem3	2016.33	0.334814	0.0686289	4.87862	1.06833e-06	4.80902e-05
Il1a	94.9452	4.35185	0.892563	4.87567	1.08439e-06	4.86122e-05
Pitpnb	505.529	0.437594	0.0897437	4.87604	1.08236e-06	4.86122e-05
Rcbtb2	1523.24	-0.449917	0.092311	-4.87392	1.09403e-06	4.89437e-05
Slfn2	120.409	1.34933	0.276987	4.87146	1.10778e-06	4.94576e-05
Ccl2	368.845	3.86369	0.79379	4.86739	1.1308e-06	5.03817e-05
Rad52	259.118	0.847599	0.174454	4.85857	1.18237e-06	5.25721e-05
Adss	1627.84	0.308121	0.0634365	4.85716	1.19082e-06	5.28401e-05
P4ha2	385.522	0.763584	0.157425	4.85046	1.23174e-06	5.44673e-05
Snx11	487.133	0.448275	0.0924213	4.85034	1.2325e-06	5.44673e-05
Abi1	1693.83	0.386551	0.0797025	4.84992	1.23511e-06	5.44722e-05
Cd44	207.896	1.74661	0.360332	4.84723	1.25199e-06	5.51053e-05
Prosc	1181.48	0.38998	0.080463	4.8467	1.25529e-06	5.51392e-05
Fam50a	409.606	0.517514	0.106787	4.84622	1.25835e-06	5.51621e-05
Fitm2	1114.68	0.524877	0.108327	4.84531	1.26413e-06	5.53043e-05
Tnip2	297.825	0.648431	0.133898	4.84272	1.28071e-06	5.59176e-05
Cdh11	3201.44	-0.612094	0.126616	-4.83427	1.33636e-06	5.82304e-05
6430548M08Rik	1396.52	1.11784	0.231291	4.83303	1.34469e-06	5.83601e-05
Itgb3	169.459	0.935101	0.193474	4.83322	1.34341e-06	5.83601e-05
Klhl36	290.045	-0.835602	0.172909	-4.83262	1.3475e-06	5.83658e-05
Zswim4	782.965	0.563696	0.116725	4.82926	1.3704e-06	5.92399e-05
Gpr137c	324.618	0.823122	0.170578	4.82549	1.39659e-06	6.02526e-05
E430025E21Rik	1211.37	0.276253	0.0572546	4.825	1.40001e-06	6.02806e-05
Rfx5	650.265	-0.46858	0.0971314	-4.82419	1.40573e-06	6.04074e-05
2500004C02Rik	181.033	-0.767406	0.159172	-4.82124	1.42665e-06	6.08267e-05
Cyp4f39	4.15274	3.91627	0.812178	4.82194	1.42171e-06	6.08267e-05
Rell1	399.702	1.27817	0.265104	4.8214	1.42556e-06	6.08267e-05
Serpina3n	469.075	3.6853	0.764246	4.82214	1.42028e-06	6.08267e-05
RP24-419M4.3	14.8537	-2.44471	0.507125	-4.82074	1.4303e-06	6.08631e-05
Znfx1	1052.42	0.518757	0.107697	4.81683	1.4586e-06	6.19465e-05
Trappc12	1469.41	-0.470588	0.0977346	-4.81496	1.4723e-06	6.24068e-05
Ppp1r12c	1407.41	0.383777	0.0797165	4.81428	1.47734e-06	6.24986e-05
As3mt	364.409	-0.665766	0.138372	-4.8114	1.49875e-06	6.3159e-05
Zyx	351.116	1.01951	0.211881	4.81169	1.49662e-06	6.3159e-05
Pex5	1174.44	0.368102	0.0765131	4.81096	1.50207e-06	6.31768e-05
2900052L18Rik	128.846	-1.07356	0.223216	-4.80951	1.51302e-06	6.35149e-05
Lss	1356.5	0.889585	0.184992	4.80879	1.51848e-06	6.36216e-05
Mstn	7.11998	2.79579	0.581467	4.80816	1.52324e-06	6.36985e-05
AW554918	383.311	-0.413321	0.0860022	-4.80594	1.5403e-06	6.42882e-05
Tmem241	305.407	-0.443178	0.092223	-4.8055	1.54364e-06	6.43045e-05
Mir654	12.6248	2.64378	0.550669	4.80102	1.57856e-06	6.56336e-05
Cav2	590.215	0.721736	0.150369	4.79977	1.58851e-06	6.59216e-05
Cyp1b1	1264.68	1.1711	0.244319	4.79331	1.64055e-06	6.79519e-05
Ddit4	865.796	1.0365	0.216396	4.78982	1.66932e-06	6.90037e-05
Wwtr1	1626.18	0.593912	0.124004	4.78946	1.67228e-06	6.90037e-05
Ralb	835.176	0.502536	0.105016	4.78535	1.7069e-06	7.0299e-05
Mapkbp1	1789.5	0.587954	0.122887	4.78451	1.71409e-06	7.04619e-05
Flnb	4654.02	0.639246	0.133688	4.78163	1.73881e-06	7.12095e-05
Olfr1342	50.8897	-1.81388	0.379343	-4.78164	1.73872e-06	7.12095e-05
Fam173b	391.912	-0.543131	0.113602	-4.781	1.74429e-06	7.12999e-05
Osbpl11	864.719	0.344335	0.0720363	4.78003	1.75273e-06	7.13772e-05
Syt12	454.352	0.982458	0.20553	4.78011	1.75196e-06	7.13772e-05
2810013P06Rik	429.992	-0.578613	0.121091	-4.77834	1.76744e-06	7.18418e-05
Medag	34.5353	3.68804	0.772206	4.77597	1.78839e-06	7.2558e-05
Il1b	164.728	4.12339	0.864564	4.76933	1.84838e-06	7.48524e-05
Sele	30.9888	6.29047	1.31914	4.76861	1.855e-06	7.49813e-05
Gm24187	1594.08	0.974823	0.204463	4.76771	1.8633e-06	7.51502e-05
Rgs1	13.9513	2.55256	0.535419	4.76741	1.86608e-06	7.51502e-05
Mir453	21.0091	2.4728	0.518784	4.76652	1.87435e-06	7.53439e-05
Hilpda	108.96	1.02713	0.215698	4.76187	1.9181e-06	7.69607e-05
Med15	362.598	0.802227	0.16869	4.75563	1.97829e-06	7.92299e-05
Emilin2	69.9835	2.0548	0.432459	4.75145	2.01967e-06	8.07387e-05
Lmln	629.053	0.5197	0.109388	4.75098	2.02429e-06	8.07752e-05
Fbxl12os	81.1211	-0.859633	0.180966	-4.75024	2.03175e-06	8.09244e-05
Lcn2	371.326	4.03692	0.850602	4.74596	2.0752e-06	8.25045e-05
Gale	214.09	0.724373	0.152883	4.73809	2.15744e-06	8.55728e-05
Ipo8	1717.21	-0.369538	0.0779974	-4.73783	2.16024e-06	8.55728e-05
Try4	2.25827	6.01885	1.2709	4.73589	2.18101e-06	8.62388e-05
Zfp444	495.681	-0.491544	0.103802	-4.73542	2.18604e-06	8.62813e-05
Nupl1	1108.38	0.298404	0.0630272	4.73453	2.19565e-06	8.65039e-05
Tgm2	682.692	1.65402	0.34947	4.73296	2.21274e-06	8.70198e-05
Ptpn12	479.301	0.998434	0.211243	4.72647	2.28462e-06	8.96845e-05
Ranbp17	406.543	-0.365917	0.077452	-4.72444	2.30751e-06	9.04203e-05
Pxmp4	522.454	-0.494831	0.104755	-4.72371	2.31578e-06	9.05816e-05
Idh1	3893.57	-0.420346	0.0890069	-4.72263	2.32816e-06	9.09026e-05
Hdac4	1383.84	0.538591	0.114089	4.7208	2.34915e-06	9.15582e-05
Gpnmb	329.863	1.95294	0.41377	4.71987	2.3599e-06	9.16828e-05
Pde6d	604.958	-0.466012	0.0987355	-4.7198	2.36077e-06	9.16828e-05
Kin	231.268	0.442833	0.0938474	4.71865	2.37413e-06	9.20376e-05
Cited1	22.7389	3.11544	0.660963	4.71349	2.43508e-06	9.40658e-05
Nim1k	603.834	-0.54258	0.115108	-4.71364	2.43327e-06	9.40658e-05
Rnf125	58.3351	1.71069	0.363347	4.70814	2.49983e-06	9.63959e-05
Map3k14	237.655	0.79486	0.168852	4.70744	2.50851e-06	9.65601e-05
Sh3pxd2b	1009.55	0.643752	0.136844	4.70428	2.54766e-06	9.78938e-05
Uba6	801.027	0.398934	0.0848503	4.70163	2.58095e-06	9.89985e-05
Gm12703	4.31348	5.76535	1.22784	4.69553	2.65911e-06	0.000101817
Ccr5	88.8811	0.897051	0.191093	4.69431	2.67503e-06	0.000102213
Nab1	1239.23	0.407853	0.0868877	4.69402	2.67883e-06	0.000102213
Gm22513	14419.8	0.69079	0.147307	4.68945	2.73939e-06	0.000104341
Adamtsl2	153.797	1.32022	0.281679	4.68697	2.77276e-06	0.000105428
9930014A18Rik	552.875	-1.44019	0.307406	-4.685	2.79963e-06	0.000106079
Popdc3	27.2514	2.75668	0.588369	4.68529	2.79563e-06	0.000106079
Zfp410	714.377	0.316573	0.0675871	4.68393	2.8142e-06	0.000106446
Cpeb1	247.671	1.01122	0.216018	4.68121	2.85182e-06	0.000107496
Gm23935	38538.2	0.879471	0.187866	4.68137	2.84968e-06	0.000107496
Alkbh2	48.9945	0.884161	0.188936	4.67968	2.8732e-06	0.000108115
Naa25	1039.97	0.530933	0.113471	4.67903	2.88236e-06	0.000108272
Tbrg4	403.074	0.389285	0.0832799	4.67442	2.94791e-06	0.000110544
Grrp1	91.2931	1.15964	0.248386	4.66871	3.0309e-06	0.000113461
Mir433	16.3268	3.25336	0.697922	4.66149	3.1393e-06	0.000117317
Tbrg1	1400.04	0.533688	0.114636	4.65551	3.23182e-06	0.000120568
Cited2	182.987	1.68678	0.362558	4.65244	3.28024e-06	0.000122165
Il4i1	478.915	0.420054	0.0903248	4.65049	3.31153e-06	0.00012312
Tfpi2	15.8151	2.58022	0.555425	4.64549	3.39278e-06	0.000125926
Slc6a17	2943.8	0.896856	0.193249	4.64095	3.46815e-06	0.000128504
Ccl3	169.906	3.22632	0.695506	4.6388	3.50432e-06	0.000129324
Ggnbp2	1740.95	0.285667	0.061585	4.63858	3.50808e-06	0.000129324
Mfsd7b	1443.95	0.877698	0.189204	4.63891	3.50259e-06	0.000129324
Has1	13.8954	2.63814	0.568914	4.63715	3.53254e-06	0.000130006
Isg15	28.4947	1.90534	0.411322	4.63223	3.61755e-06	0.00013291
Arl5b	1244.94	0.461745	0.0996998	4.63136	3.63277e-06	0.000133244
Stat2	355.976	0.780448	0.168598	4.62905	3.6735e-06	0.000134512
Pcyt2	935.888	0.807772	0.174569	4.62724	3.70573e-06	0.000135464
Mettl15	175.85	-0.601809	0.130248	-4.62047	3.82863e-06	0.000139723
Plec	4247.36	0.873557	0.189243	4.61607	3.91079e-06	0.000142482
Cnot8	972.42	-0.293673	0.0636259	-4.61562	3.91918e-06	0.00014255
Gm19569	56.1975	-1.0857	0.235498	-4.61025	4.02192e-06	0.000146043
Ets1	999.133	0.709797	0.154037	4.60798	4.06608e-06	0.000147401
Sel1l	4065.82	0.216056	0.0469015	4.60658	4.09336e-06	0.000148143
Bco2	77.4809	-0.678362	0.14732	-4.60469	4.13085e-06	0.000149216
Lonrf1	327.22	0.681153	0.147935	4.60439	4.13672e-06	0.000149216
Aqp3	4.09847	3.59091	0.780368	4.60156	4.1933e-06	0.000151007
Brix1	425.518	0.378943	0.082383	4.59977	4.22967e-06	0.000151815
Ppp2cb	1626.96	0.293966	0.0639077	4.59985	4.22786e-06	0.000151815
Hist2h2be	313.534	-0.867629	0.188652	-4.59911	4.2431e-06	0.000152047
Galnt3	53.558	1.15212	0.250625	4.59697	4.28673e-06	0.000153358
Hk2	203.627	1.29606	0.282193	4.5928	4.37346e-06	0.000156204
Klf2	112.502	1.94437	0.423864	4.58724	4.49141e-06	0.000160039
Tmem140	176.022	1.17783	0.256772	4.58705	4.49553e-06	0.000160039
Clcn3	4026.38	0.468632	0.102309	4.58056	4.63732e-06	0.000164818
Pde4b	826.437	2.14945	0.469312	4.57999	4.65e-06	0.000164999
Vat1	783.289	1.34152	0.293026	4.57817	4.69068e-06	0.000166172
1810030O07Rik	408.473	-0.340608	0.0744849	-4.57285	4.81138e-06	0.000170171
Arl4d	91.8206	2.13201	0.466396	4.57126	4.84812e-06	0.000171193
Mocos	53.3868	1.13035	0.247854	4.56055	5.10204e-06	0.000179868
Gbp2	580.049	1.84395	0.404377	4.55997	5.11621e-06	0.000180076
Tnfaip2	339.469	1.07553	0.235939	4.55851	5.15178e-06	0.000181035
Lyrm2	491.338	-0.612588	0.134471	-4.55555	5.22486e-06	0.000183308
Cpne8	333.649	0.899215	0.19748	4.55345	5.27745e-06	0.000184855
8430429K09Rik	172.285	-0.54549	0.119965	-4.54709	5.43932e-06	0.000190219
Col12a1	1703.86	1.66174	0.365586	4.54542	5.48247e-06	0.000191311
Mtmr11	141.46	1.19598	0.263131	4.54521	5.48811e-06	0.000191311
Smg5	1532.11	0.433409	0.095366	4.54469	5.50156e-06	0.000191474
Dusp8	561.245	3.04741	0.671092	4.54098	5.59938e-06	0.000194567
E030013I19Rik	36.2446	-1.72351	0.379635	-4.53991	5.62782e-06	0.000195244
Mettl6	482.185	0.390323	0.0860196	4.53761	5.68966e-06	0.000197076
Dnaja4	2434.7	1.23935	0.273177	4.53681	5.71124e-06	0.000197509
Lrrc8a	506.867	0.445234	0.0981751	4.5351	5.75774e-06	0.000198487
Pik3r5	89.2518	2.16028	0.47632	4.53536	5.75063e-06	0.000198487
Mcc	486.471	0.710014	0.15678	4.52873	5.93384e-06	0.000203913
Pik3cg	99.7961	-0.869446	0.191982	-4.52878	5.93252e-06	0.000203913
Gpr3	18.7215	3.31914	0.733273	4.52647	5.99771e-06	0.000205783
Trim47	214.307	1.43705	0.317834	4.5214	6.14323e-06	0.000210444
Lrrfip2	1013.33	0.57033	0.126185	4.51979	6.19005e-06	0.000211715
Pwwp2b	93.8881	1.14845	0.254244	4.51711	6.2688e-06	0.000214073
BC043934	51.6688	-0.820181	0.181776	-4.51204	6.42073e-06	0.000218918
Stard4	411.247	1.12161	0.248601	4.51167	6.43183e-06	0.000218953
Pcyt1a	1948.09	0.378851	0.0839914	4.51059	6.46476e-06	0.000219726
Rcc2	2182.81	-0.40276	0.0892986	-4.51026	6.4747e-06	0.000219726
Hspbap1	114.389	0.672732	0.149243	4.50764	6.55523e-06	0.000222113
Ppp1r15b	2749.52	0.493908	0.109736	4.50088	6.76735e-06	0.000228945
Fgfr1	2550.49	0.595889	0.132455	4.49881	6.83356e-06	0.000230826
Arf6	3372.1	0.603971	0.134315	4.49667	6.90257e-06	0.000232796
Ell2	202.992	1.96221	0.436759	4.49267	7.03363e-06	0.00023685
Plin2	650.028	0.729605	0.162507	4.48968	7.13295e-06	0.000239823
Slc43a1	56.3187	1.37675	0.3071	4.48306	7.35805e-06	0.00024701
Abtb1	481.155	-0.438396	0.097822	-4.48157	7.40969e-06	0.000248361
Cpvl	19.4286	-1.45955	0.325757	-4.48049	7.44727e-06	0.000249237
D630003M21Rik	198.819	-0.770281	0.171992	-4.47859	7.51393e-06	0.000251083
Ate1	3851.04	-0.714429	0.159564	-4.47739	7.55604e-06	0.000252103
Gm22422	181.788	0.719092	0.160671	4.47554	7.6217e-06	0.000253905
Anxa2	2498.78	0.964369	0.21567	4.47151	7.76684e-06	0.000258345
Zfp189	296.082	0.554068	0.123996	4.46843	7.8797e-06	0.0002617
Pias3	458.671	-0.713544	0.159698	-4.46808	7.89257e-06	0.000261728
2610028H24Rik	19.404	1.62657	0.364171	4.4665	7.95092e-06	0.000262068
Erlin1	359.021	0.596692	0.133587	4.4667	7.94341e-06	0.000262068
Ophn1	1528.19	-0.298311	0.0667799	-4.46708	7.92945e-06	0.000262068
Tac1	58.6748	3.81706	0.854515	4.46693	7.93511e-06	0.000262068
Lif	9.24925	3.79678	0.85052	4.46407	8.04176e-06	0.000264661
Pcsk1	117.58	3.97827	0.891812	4.46089	8.16215e-06	0.000268062
Per1	1002.06	0.924927	0.207366	4.46037	8.18199e-06	0.000268062
Tlk2	1499.84	0.294797	0.0660903	4.46052	8.17623e-06	0.000268062
Hectd2	297.282	2.3017	0.516075	4.46	8.19602e-06	0.000268118
Rrp12	756.357	0.462113	0.103712	4.45572	8.36107e-06	0.000273107
1110019D14Rik	85.914	-0.869867	0.195336	-4.45318	8.46093e-06	0.000275955
Calb2	568.661	5.02939	1.12967	4.45209	8.50391e-06	0.000276117
Neurl2	65.9559	-0.735838	0.165277	-4.45215	8.50161e-06	0.000276117
Tsc22d2	1045.16	0.503866	0.113162	4.45261	8.48309e-06	0.000276117
Invs	436.997	-0.526185	0.11822	-4.4509	8.55126e-06	0.0002767
Kcna5	67.5651	2.29548	0.515694	4.45125	8.53729e-06	0.0002767
Slfn10-ps	10.1228	2.25156	0.505891	4.45068	8.55995e-06	0.0002767
Cyp2s1	99.7652	0.927424	0.208644	4.44501	8.78873e-06	0.000283674
Fahd2a	354.686	-0.319095	0.0718242	-4.44272	8.88272e-06	0.000286284
Cbr4	344.664	-0.59987	0.135091	-4.44049	8.97527e-06	0.000288839
Gpr68	58.2191	3.14279	0.707925	4.43943	9.01958e-06	0.000289837
Plau	109.788	1.30049	0.293175	4.43589	9.1694e-06	0.000294217
Nmd3	490.483	0.366537	0.0826942	4.43244	9.31745e-06	0.000298528
Tdg	692.433	0.344159	0.0776918	4.42979	9.43228e-06	0.000301764
Paxbp1	1960.24	0.61767	0.139473	4.42861	9.48441e-06	0.000302987
9130019O22Rik	160.752	0.64913	0.146646	4.42652	9.57661e-06	0.000305484
Ccl7	58.2433	3.07725	0.695364	4.42538	9.62721e-06	0.000306649
B4galt5	405.197	2.01734	0.45594	4.42457	9.66342e-06	0.000307353
Stard8	434.235	-0.742702	0.167936	-4.42254	9.75484e-06	0.000309809
Edn2	4.82554	5.30659	1.20057	4.42007	9.86708e-06	0.000312917
Atg10	196.158	-0.680569	0.154092	-4.41663	1.00252e-05	0.000317468
Klhl29	571.783	0.740678	0.167795	4.41418	1.01393e-05	0.000320617
Wsb1	1661.07	0.840926	0.190696	4.40978	1.03477e-05	0.000326732
RP24-194N1.2	78.4571	-1.04119	0.236181	-4.40846	1.04107e-05	0.000328245
Lekr1	286.032	-0.640384	0.145292	-4.40758	1.04534e-05	0.000329117
Fastkd3	254.238	-0.554594	0.125908	-4.40474	1.0591e-05	0.000332487
Usp1	672.678	-0.328536	0.0745861	-4.40479	1.05886e-05	0.000332487
Bmi1	1244.37	-0.343516	0.0780143	-4.40324	1.06644e-05	0.000334309
B930094E09Rik	27.9271	-1.15472	0.262274	-4.40274	1.06894e-05	0.000334611
Birc3	428.133	1.10973	0.252101	4.40193	1.07291e-05	0.000335374
Dcaf17	503.15	-0.337575	0.0766935	-4.40161	1.07452e-05	0.000335394
Abcb9	643.834	-0.482912	0.10976	-4.3997	1.08403e-05	0.000337879
Lpin1	803.159	0.525197	0.119424	4.39774	1.09381e-05	0.000340442
Adra1d	50.1306	4.38675	0.997804	4.39641	1.10058e-05	0.00034206
Olr1	3.80402	5.05665	1.15089	4.39368	1.11447e-05	0.000345883
Rrs1	263.654	0.671163	0.152775	4.39315	1.11718e-05	0.000346232
Mchr1	52.5212	2.75923	0.628124	4.39281	1.11897e-05	0.000346292
Jak1	2528.52	0.499552	0.113729	4.39247	1.12069e-05	0.000346332
Mat2a	3391.73	0.307199	0.0699514	4.3916	1.12519e-05	0.000347232
mt-Nd5	4828.69	0.637188	0.145105	4.39123	1.12711e-05	0.000347332
Rgcc	458.165	0.699091	0.159228	4.39051	1.13084e-05	0.000347987
Zbtb43	854.49	0.382229	0.0870643	4.39019	1.13253e-05	0.000348017
Hgs	949.034	0.319765	0.0728453	4.38965	1.13532e-05	0.000348383
Nptx1	439.661	3.81541	0.869413	4.38848	1.14144e-05	0.000349344
Plekhm2	770.234	0.601981	0.137174	4.38844	1.14166e-05	0.000349344
Il1rl2	92.9166	0.914626	0.208592	4.38475	1.16118e-05	0.000354821
Wdr17	650.471	-0.784305	0.178969	-4.38236	1.17402e-05	0.00035824
A830010M20Rik	593.288	1.28697	0.293784	4.38068	1.18312e-05	0.000360512
Irf2bpl	729.576	0.68947	0.157414	4.37997	1.18696e-05	0.000361177
Tmod1	105.653	1.47851	0.337608	4.37938	1.1902e-05	0.000361659
Fgb	4.06869	6.37221	1.45539	4.37836	1.19576e-05	0.000362841
Igf1os	16.0662	-2.05878	0.470411	-4.37655	1.20572e-05	0.000365356
Pdlim1	117.56	0.912595	0.208547	4.37596	1.209e-05	0.000365841
4932411K12Rik	5.45531	3.44965	0.788651	4.37411	1.21927e-05	0.000368437
Fosl1	5.25901	7.29561	1.66952	4.36988	1.24314e-05	0.000375128
Ppfibp1	1872.63	0.588514	0.134735	4.36794	1.25426e-05	0.00037744
Zfp9	228.833	1.05382	0.24125	4.36818	1.25287e-05	0.00037744
Pex7	545.355	-0.358645	0.0821584	-4.36528	1.26959e-05	0.000381524
Sqstm1	7468.33	0.508495	0.116513	4.36426	1.27555e-05	0.000382788
Wdr43	1096.74	0.329591	0.075531	4.36365	1.2791e-05	0.000383325
Hist1h1e	3822.23	-0.890857	0.204181	-4.36308	1.28246e-05	0.000383803
Jmjd6	683.554	0.503677	0.115454	4.36258	1.28539e-05	0.000384153
BC017643	432.546	0.412296	0.0945463	4.36079	1.29595e-05	0.000386439
Mnda	12.7379	2.21373	0.507656	4.36068	1.29659e-05	0.000386439
Prkx	587.441	0.369814	0.084819	4.36004	1.30037e-05	0.000387037
Pdp1	675.503	1.45029	0.332967	4.35565	1.32675e-05	0.00039435
BC004004	1266.05	-0.382107	0.0877435	-4.35482	1.33179e-05	0.00039531
Klf3	941.876	0.393135	0.0903339	4.35202	1.34891e-05	0.000399846
Hdac2	2068.54	-0.256486	0.0589419	-4.35151	1.35201e-05	0.000400219
Zfp593	122.07	0.586883	0.134886	4.35094	1.35553e-05	0.000400719
Eomes	68.6098	5.31116	1.22312	4.34231	1.40991e-05	0.000416004
Eva1a	158.392	0.875047	0.201525	4.34213	1.41106e-05	0.000416004
Snx5	2234.78	-0.277097	0.0638236	-4.3416	1.41446e-05	0.000416445
Apold1	243.125	1.36262	0.313966	4.34002	1.42469e-05	0.000418891
Irgq	1286.08	0.757	0.174442	4.33956	1.42771e-05	0.000419212
Snora73b	1607.14	0.518149	0.119454	4.33765	1.44016e-05	0.000422297
Hey2	542.826	-0.852659	0.196631	-4.33635	1.44867e-05	0.000424224
Dio2	804.19	2.44032	0.562849	4.33566	1.45321e-05	0.000424981
Cep83os	411.544	-0.468325	0.108119	-4.33157	1.48051e-05	0.000432384
Oaf	464.592	0.655012	0.151339	4.32811	1.50397e-05	0.000438649
Morc2a	1365.32	0.285252	0.0659173	4.32742	1.50865e-05	0.000439425
B130034C11Rik	56.5667	-0.923963	0.213655	-4.32455	1.52843e-05	0.000444592
Ccdc112	154.996	0.723596	0.167594	4.31754	1.57774e-05	0.000458324
Tal2	87.2497	-1.49702	0.347118	-4.31269	1.61277e-05	0.000467758
Zbtb10	842.786	0.519565	0.12048	4.31246	1.61451e-05	0.000467758
Rnf121	609.187	0.25849	0.0599537	4.3115	1.6215e-05	0.000469157
Zfp687	1266.29	-0.533158	0.12368	-4.31079	1.62675e-05	0.000470052
Gm5844	14.4714	1.84941	0.429379	4.30718	1.65348e-05	0.000477143
Rapgef2	2685.48	0.63435	0.147311	4.30621	1.66079e-05	0.00047862
Gab1	1131.69	0.566379	0.131554	4.30529	1.66768e-05	0.00047997
Cabp7	129.215	4.85096	1.12716	4.30369	1.67978e-05	0.000482816
Gfod2	635.93	0.412775	0.0959409	4.30239	1.68967e-05	0.000485018
Arfgap1	1266.42	0.427617	0.0994124	4.30145	1.69688e-05	0.000486029
Cxcl2	81.4188	5.86513	1.36356	4.30134	1.69766e-05	0.000486029
Usp24	2987.02	0.583654	0.135792	4.29814	1.72235e-05	0.000492451
Ccnt1	1361.27	0.281206	0.0654497	4.29652	1.73499e-05	0.000495416
Heca	771.983	0.360623	0.0839611	4.29512	1.74602e-05	0.000497128
Il6	15.3166	6.03459	1.40506	4.29489	1.74783e-05	0.000497128
RP24-315D19.3	3.27132	3.59285	0.836433	4.29545	1.74342e-05	0.000497128
[truncated: 3,369 more rows]

## Sheet: DE, KO MCAO ipsi vs WT sham 
	baseMean	log2FoldChange	lfcSE	stat	pvalue	padj
[truncated: 1,228 more rows]
